# Supplementary material for: Genome-wide analysis of lectin receptor-like kinases family from potato (Solanum tuberosum L.)
Source: PeerJ. 2020 Jun 10;8:e9310. doi: 10.7717/peerj.9310 (PMC7293193; doi:10.7717/peerj.9310)
Supplement: Supplemental Information 3 [file peerj-08-9310-s003.xlsx]

## Sheet: Solanum tuberosum
List of LecRLKs identified from the potaot (Solanum tuberosum). The StLecRLKs can be divided into three types: C-, G- and L-type LecRLKs. Furthermore, StLecRLKs were subgrouped into 7 clades, including C-type, L-type, G-I, G-II, G-III G-IV and G-V. Two or more transcripts which had the same genome loci and corresponded with the same gene accession were marked in yellow.
Protein ID	Transcript ID	Gene ID	Sub-group	Excellular domain
PGSC0003DMP400016645	PGSC0003DMT400024351	PGSC0003DMG400009417	C-type	Lectin_C	Pkinase
PGSC0003DMP400016646	PGSC0003DMT400024352	PGSC0003DMG400009417	C-type	Lectin_C	Pkinase
PGSC0003DMP400001732	PGSC0003DMT400002386	PGSC0003DMG400000915	G-Ⅰ	B_lectin; EGF	Pkinase
PGSC0003DMP400005946	PGSC0003DMT400008564	PGSC0003DMG400003313	G-Ⅰ	B_lectin; EGF; PAN_2	Pkinase
PGSC0003DMP400007093	PGSC0003DMT400010165	PGSC0003DMG400003982	G-Ⅰ	B_lectin; EGF	Pkinase
PGSC0003DMP400007130	PGSC0003DMT400010211	PGSC0003DMG400003999	G-Ⅰ	B_lectin; EGF	Pkinase
PGSC0003DMP400023684	PGSC0003DMT400034819	PGSC0003DMG400013383	G-Ⅰ	B_lectin; EGF	Pkinase
PGSC0003DMP400030187	PGSC0003DMT400044503	PGSC0003DMG400017277	G-Ⅰ	B_lectin; PAN_2	Pkinase
PGSC0003DMP400030193	PGSC0003DMT400044515	PGSC0003DMG400017282	G-Ⅰ	B_lectin; PAN_2	Pkinase
PGSC0003DMP400030196	PGSC0003DMT400044522	PGSC0003DMG400017284	G-Ⅰ	B_lectin; PAN_2	Pkinase
PGSC0003DMP400030198	PGSC0003DMT400044528	PGSC0003DMG400017286	G-Ⅰ	B_lectin	Pkinase
PGSC0003DMP400030255	PGSC0003DMT400044608	PGSC0003DMG400017315	G-Ⅰ	B_lectin; PAN_2	Pkinase
PGSC0003DMP400030278	PGSC0003DMT400044668	PGSC0003DMG400017327	G-Ⅰ	B_lectin; S_locus_glycop	Pkinase
PGSC0003DMP400030282	PGSC0003DMT400044673	PGSC0003DMG400017330	G-Ⅰ	B_lectin; S_locus_glycop; PAN_2	Pkinase
PGSC0003DMP400032145	PGSC0003DMT400047488	PGSC0003DMG400018452	G-Ⅰ	B_lectin; S_locus_glycop	Pkinase
PGSC0003DMP400032146	PGSC0003DMT400047489	PGSC0003DMG400018452	G-Ⅰ	B_lectin; S_locus_glycop	Pkinase
PGSC0003DMP400032151	PGSC0003DMT400047494	PGSC0003DMG400018457	G-Ⅰ	B_lectin; S_locus_glycop	Pkinase
PGSC0003DMP400041967	PGSC0003DMT400062335	PGSC0003DMG400024259	G-Ⅰ	B_lectin; EGF	Pkinase
PGSC0003DMP400041968	PGSC0003DMT400062337	PGSC0003DMG400024260	G-Ⅰ	B_lectin; EGF; PAN_1	Pkinase
PGSC0003DMP400046552	PGSC0003DMT400068928	PGSC0003DMG400026810	G-Ⅰ	B_lectin; EGF; PAN_AP	Pkinase
PGSC0003DMP400046553	PGSC0003DMT400068929	PGSC0003DMG400026810	G-Ⅰ	B_lectin; EGF; PAN_AP	Pkinase
PGSC0003DMP400047327	PGSC0003DMT400070026	PGSC0003DMG400027233	G-Ⅰ	B_lectin	Pkinase
PGSC0003DMP400049549	PGSC0003DMT400073253	PGSC0003DMG400028461	G-Ⅰ	B_lectin	Pkinase
PGSC0003DMP400050355	PGSC0003DMT400074356	PGSC0003DMG401028902	G-Ⅰ	B_lectin; EGF	Pkinase
PGSC0003DMP400050356	PGSC0003DMT400074357	PGSC0003DMG401028902	G-Ⅰ	B_lectin; EGF	Pkinase
PGSC0003DMP400052091	PGSC0003DMT400076880	PGSC0003DMG402029906	G-Ⅰ	B_lectin; EGF; PAN_2	Pkinase
PGSC0003DMP400055136	PGSC0003DMT400081462	PGSC0003DMG400031861	G-Ⅰ	B_lectin; S_locus_glycop	Pkinase
PGSC0003DMP400055675	PGSC0003DMT400082723	PGSC0003DMG400032782	G-Ⅰ	B_lectin	Pkinase
PGSC0003DMP400068101	PGSC0003DMT400096426	PGSC0003DMG400045997	G-Ⅰ	B_lectin; EGF; PAN_2	Pkinase
PGSC0003DMP400068428	PGSC0003DMT400096753	PGSC0003DMG400046324	G-Ⅰ	B_lectin; PAN_2	Pkinase
PGSC0003DMP400000385	PGSC0003DMT400000509	PGSC0003DMG400000179	G-Ⅱ	B_lectin; S_locus_glycop; PAN_2	Pkinase
PGSC0003DMP400000386	PGSC0003DMT400000510	PGSC0003DMG400000179	G-Ⅱ	B_lectin; S_locus_glycop; PAN_2	Pkinase
PGSC0003DMP400064918	PGSC0003DMT400093243	PGSC0003DMG400042814	G-Ⅱ	B_lectin; S_locus_glycop; PAN_AP	Pkinase
PGSC0003DMP400014939	PGSC0003DMT400021936	PGSC0003DMG400008508	G-Ⅲ	B_lectin; S_locus_glycop; PAN_2	Pkinase; DUF3403
PGSC0003DMP400014967	PGSC0003DMT400021981	PGSC0003DMG400008523	G-Ⅲ	B_lectin; S_locus_glycop; PAN_2	Pkinase
PGSC0003DMP400014968	PGSC0003DMT400021982	PGSC0003DMG400008523	G-Ⅲ	B_lectin; S_locus_glycop; PAN_2	Pkinase
PGSC0003DMP400014969	PGSC0003DMT400021983	PGSC0003DMG400008523	G-Ⅲ	B_lectin; S_locus_glycop; PAN_2	Pkinase
PGSC0003DMP400045382	PGSC0003DMT400067263	PGSC0003DMG400026155	G-Ⅲ	B_lectin; S_locus_glycop; PAN_2	Pkinase
PGSC0003DMP400045383	PGSC0003DMT400067264	PGSC0003DMG400026155	G-Ⅲ	B_lectin; S_locus_glycop; PAN_AP	Pkinase
PGSC0003DMP400045438	PGSC0003DMT400067346	PGSC0003DMG400026185	G-Ⅲ	B_lectin; S_locus_glycop; PAN_2	Pkinase
PGSC0003DMP400053182	PGSC0003DMT400078489	PGSC0003DMG400030553	G-Ⅲ	B_lectin; S_locus_glycop; PAN_AP	Pkinase
PGSC0003DMP400001977	PGSC0003DMT400002736	PGSC0003DMG400001059	G-Ⅳ	B_lectin; PAN_2	Pkinase
PGSC0003DMP400003612	PGSC0003DMT400005096	PGSC0003DMG400002017	G-Ⅳ	B_lectin; S_locus_glycop	Pkinase
PGSC0003DMP400010041	PGSC0003DMT400014530	PGSC0003DMG400005689	G-Ⅳ	B_lectin; PAN_2	Pkinase
PGSC0003DMP400016452	PGSC0003DMT400024108	PGSC0003DMG401009323	G-Ⅳ	B_lectin; PAN_2	Pkinase; PAN_2; Pkinase; DUF3403
PGSC0003DMP400019915	PGSC0003DMT400029260	PGSC0003DMG400011251	G-Ⅳ	B_lectin; S_locus_glycop; PAN_2	Pkinase; DUF3403
PGSC0003DMP400024488	PGSC0003DMT400036051	PGSC0003DMG400013886	G-Ⅳ	B_lectin; S_locus_glycop; PAN_2	Pkinase
PGSC0003DMP400024492	PGSC0003DMT400036055	PGSC0003DMG400013887	G-Ⅳ	B_lectin; EGF; PAN_AP	Pkinase
PGSC0003DMP400038810	PGSC0003DMT400057672	PGSC0003DMG400022391	G-Ⅳ	B_lectin; S_locus_glycop; PAN_AP	Pkinase
PGSC0003DMP400038811	PGSC0003DMT400057673	PGSC0003DMG400022391	G-Ⅳ	B_lectin; S_locus_glycop; PAN_AP	Pkinase
PGSC0003DMP400038812	PGSC0003DMT400057674	PGSC0003DMG400022391	G-Ⅳ	B_lectin; S_locus_glycop; PAN_AP	Pkinase
PGSC0003DMP400039508	PGSC0003DMT400058657	PGSC0003DMG400022787	G-Ⅳ	B_lectin; EGF; PAN_2	Pkinase
PGSC0003DMP400045385	PGSC0003DMT400067266	PGSC0003DMG400026156	G-Ⅳ	B_lectin; S_locus_glycop; PAN_AP	Pkinase
PGSC0003DMP400051277	PGSC0003DMT400075694	PGSC0003DMG401029444	G-Ⅳ	B_lectin; EGF; PAN_AP	Pkinase
PGSC0003DMP400051283	PGSC0003DMT400075701	PGSC0003DMG401029444	G-Ⅳ	B_lectin; S_locus_glycop; PAN_AP	Pkinase
PGSC0003DMP400051284	PGSC0003DMT400075702	PGSC0003DMG401029444	G-Ⅳ	B_lectin; S_locus_glycop; PAN_AP	Pkinase
PGSC0003DMP400024471	PGSC0003DMT400036023	PGSC0003DMG401013876	G-Ⅴ	B_lectin; EGF; PAN_2	Pkinase
PGSC0003DMP400024476	PGSC0003DMT400036030	PGSC0003DMG402013876	G-Ⅴ	B_lectin; S_locus_glycop; PAN_2	Pkinase
PGSC0003DMP400008760	PGSC0003DMT400012606	PGSC0003DMG400004928	G-Ⅴ	B_lectin; S_locus_glycop; PAN_2	Pkinase
PGSC0003DMP400008762	PGSC0003DMT400012608	PGSC0003DMG400004930	G-Ⅴ	B_lectin; S_locus_glycop; PAN_2	Pkinase
PGSC0003DMP400008763	PGSC0003DMT400012609	PGSC0003DMG400004930	G-Ⅴ	B_lectin; S_locus_glycop; PAN_2	Pkinase
PGSC0003DMP400008765	PGSC0003DMT400012611	PGSC0003DMG400004930	G-Ⅴ	B_lectin; S_locus_glycop; PAN_2	Pkinase
PGSC0003DMP400008766	PGSC0003DMT400012612	PGSC0003DMG400004930	G-Ⅴ	B_lectin; S_locus_glycop; PAN_2	Pkinase
PGSC0003DMP400008803	PGSC0003DMT400012676	PGSC0003DMG401004946	G-Ⅴ	B_lectin; S_locus_glycop; PAN_2	Pkinase
PGSC0003DMP400008805	PGSC0003DMT400012679	PGSC0003DMG402004946	G-Ⅴ	B_lectin; S_locus_glycop; PAN_2	Pkinase; DUF3403
PGSC0003DMP400008991	PGSC0003DMT400012950	PGSC0003DMG401005047	G-Ⅴ	B_lectin; S_locus_glycop; PAN_2	DUF3660; Pkinase; DUF3403
PGSC0003DMP400024482	PGSC0003DMT400036038	PGSC0003DMG400013882	G-Ⅴ	B_lectin; S_locus_glycop; PAN_2	Pkinase
PGSC0003DMP400024485	PGSC0003DMT400036046	PGSC0003DMG400013885	G-Ⅴ	B_lectin; S_locus_glycop; PAN_2	DUF3660; Pkinase
PGSC0003DMP400024486	PGSC0003DMT400036047	PGSC0003DMG400013885	G-Ⅴ	B_lectin; S_locus_glycop; PAN_2	DUF3660; Pkinase; DUF3403
PGSC0003DMP400031298	PGSC0003DMT400046231	PGSC0003DMG400017946	G-Ⅴ	B_lectin; PAN_2	Pkinase
PGSC0003DMP400031299	PGSC0003DMT400046232	PGSC0003DMG400017946	G-Ⅴ	B_lectin; S_locus_glycop; PAN_2	Pkinase
PGSC0003DMP400031300	PGSC0003DMT400046233	PGSC0003DMG400017946	G-Ⅴ	B_lectin; S_locus_glycop; PAN_2	Pkinase
PGSC0003DMP400031305	PGSC0003DMT400046238	PGSC0003DMG400017949	G-Ⅴ	B_lectin; S_locus_glycop; PAN_2	Pkinase; DUF3403
PGSC0003DMP400031306	PGSC0003DMT400046239	PGSC0003DMG400017949	G-Ⅴ	B_lectin; S_locus_glycop; PAN_2	Pkinase
PGSC0003DMP400033418	PGSC0003DMT400049505	PGSC0003DMG400019237	G-Ⅴ	B_lectin; EGF; PAN_AP	Pkinase
PGSC0003DMP400033419	PGSC0003DMT400049506	PGSC0003DMG400019237	G-Ⅴ	B_lectin; S_locus_glycop; PAN_AP	Pkinase
PGSC0003DMP400033420	PGSC0003DMT400049507	PGSC0003DMG400019237	G-Ⅴ	B_lectin; S_locus_glycop; PAN_AP	Pkinase; DUF3403
PGSC0003DMP400033421	PGSC0003DMT400049508	PGSC0003DMG400019238	G-Ⅴ	B_lectin; S_locus_glycop; PAN_AP	Pkinase
PGSC0003DMP400033433	PGSC0003DMT400049531	PGSC0003DMG400019241	G-Ⅴ	B_lectin; S_locus_glycop; PAN_AP	Pkinase; DUF3403
PGSC0003DMP400033491	PGSC0003DMT400049617	PGSC0003DMG400019275	G-Ⅴ	B_lectin; S_locus_glycop; PAN_AP	Pkinase; DUF3403
PGSC0003DMP400033493	PGSC0003DMT400049621	PGSC0003DMG400019276	G-Ⅴ	B_lectin; S_locus_glycop	Pkinase; DUF3403
PGSC0003DMP400033498	PGSC0003DMT400049628	PGSC0003DMG400019278	G-Ⅴ	B_lectin; S_locus_glycop; PAN_AP	Pkinase; DUF3403	2X
PGSC0003DMP400037772	PGSC0003DMT400056124	PGSC0003DMG400021804	G-Ⅴ	B_lectin; S_locus_glycop; PAN_AP	Pkinase
PGSC0003DMP400037773	PGSC0003DMT400056125	PGSC0003DMG400021804	G-Ⅴ	B_lectin; S_locus_glycop; PAN_AP	Pkinase; DUF3403
PGSC0003DMP400037774	PGSC0003DMT400056126	PGSC0003DMG400021804	G-Ⅴ	B_lectin; S_locus_glycop; PAN_AP	Pkinase
PGSC0003DMP400043385	PGSC0003DMT400064346	PGSC0003DMG400024998	G-Ⅴ	B_lectin; S_locus_glycop; PAN_AP	Pkinase; DUF3403
PGSC0003DMP400067047	PGSC0003DMT400095372	PGSC0003DMG400044943	G-Ⅴ	B_lectin; S_locus_glycop; PAN_AP	Pkinase
PGSC0003DMP400001167	PGSC0003DMT400001565	PGSC0003DMG400000578	L-type	Lectin_legB	Pkinase
PGSC0003DMP400001509	PGSC0003DMT400002067	PGSC0003DMG400000789	L-type	Lectin_legB	Pkinase
PGSC0003DMP400007800	PGSC0003DMT400011223	PGSC0003DMG400004396	L-type	Lectin_legB	Pkinase
PGSC0003DMP400007801	PGSC0003DMT400011224	PGSC0003DMG400004396	L-type	Lectin_legB	Pkinase
PGSC0003DMP400007802	PGSC0003DMT400011225	PGSC0003DMG400004397	L-type	Lectin_legB	Pkinase
PGSC0003DMP400015493	PGSC0003DMT400022743	PGSC0003DMG400008822	L-type	Lectin_legB	Pkinase
PGSC0003DMP400015651	PGSC0003DMT400022983	PGSC0003DMG400008897	L-type	Lectin_legB	Pkinase
PGSC0003DMP400016642	PGSC0003DMT400024347	PGSC0003DMG401009415	L-type	Lectin_legB	Pkinase
PGSC0003DMP400016643	PGSC0003DMT400024348	PGSC0003DMG401009415	L-type	Lectin_legB	Pkinase
PGSC0003DMP400018510	PGSC0003DMT400027131	PGSC0003DMG400010466	L-type	Lectin_legB	Pkinase
PGSC0003DMP400019557	PGSC0003DMT400028763	PGSC0003DMG400011071	L-type	Lectin_legB	Pkinase
PGSC0003DMP400031693	PGSC0003DMT400046828	PGSC0003DMG400018184	L-type	Lectin_legB	Pkinase
PGSC0003DMP400032555	PGSC0003DMT400048068	PGSC0003DMG400018677	L-type	Lectin_legB	Pkinase
PGSC0003DMP400035298	PGSC0003DMT400052362	PGSC0003DMG400020326	L-type	Lectin_legB	Pkinase
PGSC0003DMP400035299	PGSC0003DMT400052363	PGSC0003DMG400020326	L-type	Lectin_legB	Pkinase
PGSC0003DMP400035300	PGSC0003DMT400052364	PGSC0003DMG400020327	L-type	Lectin_legB	Pkinase
PGSC0003DMP400035301	PGSC0003DMT400052365	PGSC0003DMG400020328	L-type	Lectin_legB	Pkinase
PGSC0003DMP400040948	PGSC0003DMT400060849	PGSC0003DMG400023671	L-type	Lectin_legB	Pkinase
PGSC0003DMP400046286	PGSC0003DMT400068512	PGSC0003DMG400026646	L-type	Lectin_legB	Pkinase
PGSC0003DMP400046287	PGSC0003DMT400068513	PGSC0003DMG400026647	L-type	Lectin_legB	Pkinase
PGSC0003DMP400047157	PGSC0003DMT400069794	PGSC0003DMG400027140	L-type	Lectin_legB	Pkinase
PGSC0003DMP400051802	PGSC0003DMT400076465	PGSC0003DMG400029735	L-type	Lectin_legB	Pkinase
PGSC0003DMP400052506	PGSC0003DMT400077519	PGSC0003DMG400030144	L-type	Lectin_legB	Pkinase
PGSC0003DMP400058481	PGSC0003DMT400086806	PGSC0003DMG400036377	L-type	Lectin_legB	Pkinase
PGSC0003DMP400064078	PGSC0003DMT400092403	PGSC0003DMG400041974	L-type	Lectin_legB	Pkinase
PGSC0003DMP400069317	PGSC0003DMT400097642	PGSC0003DMG400047213	L-type	Lectin_legB	Pkinase

## Sheet: Solanum lycopersicum
List of the G-, L- and C-type LecRLKs in Solanum lycopersicum.
G-type	L-type	C-type
Solyc01g006520.3.1	Solyc01g106160.2.1	Solyc02g068370.3.1
Solyc01g006530.1.1	Solyc02g068300.3.1
Solyc01g094835.1.1	Solyc02g078170.2.1
Solyc02g030300.3.1	Solyc03g031980.3.1
Solyc02g072070.3.1	Solyc03g043710.1.1
Solyc02g078750.3.1	Solyc03g080060.1.1
Solyc02g079533.1.1	Solyc03g112310.1.1
Solyc02g079540.2.1	Solyc04g071000.1.1
Solyc02g079550.2.1	Solyc05g053010.1.1
Solyc02g079570.3.1	Solyc07g065610.1.1
Solyc02g079590.3.1	Solyc09g005000.1.1
Solyc02g079640.3.1	Solyc09g011060.2.1
Solyc02g079710.3.1	Solyc09g011070.1.1
Solyc03g005130.2.1	Solyc09g011990.1.1
Solyc03g006730.2.1	Solyc09g012000.1.1
Solyc03g006770.3.1	Solyc10g047810.2.1
Solyc03g006780.2.1	Solyc10g080510.1.1
Solyc03g007790.3.1	Solyc10g084250.1.1
Solyc03g063650.1.1	Solyc10g084860.1.1
Solyc03g078360.1.1
Solyc03g078370.1.1
Solyc03g120110.3.1
Solyc04g008385.1.1
Solyc04g008390.2.1
Solyc04g015460.3.1
Solyc04g058110.3.1
Solyc04g077270.3.1
Solyc04g077280.3.1
Solyc04g077300.3.1
Solyc04g077330.3.1
Solyc04g077340.3.1
Solyc04g077360.3.1
Solyc04g077370.2.1
Solyc04g077390.3.1
Solyc05g008310.3.1
Solyc07g053100.3.1
Solyc07g053130.3.1
Solyc07g053220.2.1
Solyc07g055650.1.1
Solyc07g063700.2.1
Solyc07g063710.2.1
Solyc07g063720.1.1
Solyc07g063730.2.1
Solyc07g063735.1.1
Solyc07g063750.3.1
Solyc07g063770.3.1
Solyc07g063780.2.1
Solyc07g063800.2.1
Solyc07g063820.3.1
Solyc08g076050.3.1
Solyc08g076060.3.1
Solyc09g011330.2.1
Solyc09g075920.1.1
Solyc10g005440.2.1
Solyc10g006710.3.1
Solyc10g006720.3.1
Solyc11g005630.1.1
Solyc11g013083.1.1
Solyc12g005290.2.1
Solyc12g006840.2.1
60		19	1
Total: 80

## Sheet: Malus domestica
List of the G-, L- and C-type LecRLKs in Malus domestica.
G-type	L-type	C-type
MD03G1021800	MD01G1137300	MD12G1015200
MD03G1187400	MD01G1137400	MD14G1013200
MD05G1219900	MD01G1137500
MD05G1232400	MD01G1137600
MD05G1233000	MD01G1137700
MD05G1329700	MD01G1230400
MD05G1331000	MD03G1026600
MD09G1094800	MD03G1232900
MD09G1096200	MD03G1233100
MD09G1099800	MD03G1233600
MD09G1100000	MD03G1233700
MD09G1116700	MD03G1233900
MD10G1306600	MD03G1234100
MD11G1025500	MD03G1234300
MD11G1231200	MD04G1102000
MD11G1231400	MD04G1133500
MD11G1232400	MD04G1133700
MD15G1176600	MD04G1163200
MD17G1213100	MD05G1144900
MD17G1273200	MD05G1338700
MD03G1019800	MD06G1166300
MD02G1047500	MD08G1053200
MD17G1088600	MD08G1053400
MD05G1227000	MD08G1053800
MD05G1227200	MD08G1053900
MD05G1227300	MD08G1054100
MD05G1227400	MD08G1054400
MD05G1227500	MD08G1054600
MD05G1227600	MD09G1246400
MD10G1207000	MD10G1020300
MD11G1026400	MD10G1293700
MD11G1027300	MD11G1254300
MD17G1210300	MD11G1254600
MD15G1391000	MD11G1254900
MD01G1211900	MD11G1255100
MD02G1318100	MD12G1056500
MD05G1226600	MD12G1121700
MD07G1282400	MD12G1146300
MD11G1021100	MD12G1146600
MD11G1021400	MD12G1147500
MD11G1024500	MD12G1147700
MD11G1025600	MD12G1176700
MD11G1026200	MD14G1055200
MD11G1026500	MD15G1042500
MD11G1026600	MD15G1124000
MD12G1151600	MD15G1226500
MD15G1076300	MD15G1307500
MD15G1076400
MD16G1015600
MD04G1137000
MD02G1260900
MD05G1213900
MD05G1216300
MD05G1218000
MD05G1226800
MD05G1230800
MD05G1231100
MD05G1232100
MD05G1263100
MD05G1327900
MD05G1328000
MD05G1331700
MD05G1332000
MD05G1332100
MD05G1332300
MD05G1332600
MD05G1333700
MD05G1334000
MD09G1100100
MD10G1306800
MD10G1306900
MD10G1307500
MD10G1307600
MD10G1307800
MD10G1307900
MD11G1231000
MD11G1231100
MD11G1231500
MD11G1232500
MD12G1151200
MD14G1034800
MD05G1220200
MD10G1308700
MD05G1328200
MD17G1087900
MD05G1231700
MD05G1329900
MD10G1207500
MD15G1121300
MD15G1121900
MD15G1125500
MD17G1238400
MD05G1039400
MD10G1044900
MD01G1066300
MD02G1047600
MD02G1167100
MD03G1185600
MD03G1185900
MD05G1214700
MD05G1329600
MD09G1094400
MD09G1095200
MD09G1095900
MD09G1096000
MD09G1098900
MD09G1099700
MD09G1233200
MD10G1202800
MD10G1308000
MD11G1233600
MD12G1033500
MD12G1068200
MD14G1035200
MD14G1068600
MD17G1087200
MD05G1039500
MD15G1186100
118	47	2
Total: 167

## Sheet: Arabidopsis thaliana
List of the G-, L- and C-type LecRLKs in Arabidopsis thaliana.
G-type	L-type	C-type
AT1G11280.1	AT1G15530.1	AT1G52310.1
AT1G11300.1	AT1G70110.1
AT1G11330.2	AT1G70130.1
AT1G11340.1	AT2G29220.1
AT1G11350.1	AT2G29250.1
AT1G11410.1	AT2G37710.1
AT1G12460.1	AT2G43690.1
AT1G34300.1	AT2G43700.1
AT1G61360.1	AT3G08870.1
AT1G61370.1	AT3G45330.1
AT1G61380.1	AT3G45390.1
AT1G61390.1	AT3G45410.1
AT1G61400.1	AT3G45420.1
AT1G61420.1	AT3G45430.1
AT1G61430.1	AT3G45440.1
AT1G61440.1	AT3G53380.1
AT1G61480.1	AT3G53810.1
AT1G61490.1	AT3G55550.1
AT1G61500.1	AT3G59700.1
AT1G61550.1	AT3G59730.1
AT1G61610.1	AT3G59750.1
AT1G65790.1	AT4G02410.1
AT1G65800.1	AT4G02420.1
AT2G19130.1	AT4G04960.1
AT2G41890.1	AT4G29050.1
AT3G16030.1	AT5G01540.1
AT4G00340.1	AT5G01550.1
AT4G11900.1	AT5G01560.1
AT4G21380.1	AT5G03140.1
AT4G21390.1	AT5G06740.1
AT4G27290.1	AT5G10530.1
AT4G27300.1	AT5G42120.1
AT4G32300.1	AT5G55830.1
AT5G35370.1	AT5G59260.1
	AT5G59270.1
	AT5G60270.1
	AT5G60280.1
	AT5G60300.3
	AT5G60310.1
	AT5G60320.1
	AT5G65600.1
34	41	1
Total:76

## Sheet: Oryza sativa
List of the G-, L- and C-type LecRLKs in Oryza sativa .
G-type	L-type	C-type
OS01T0155200-00	OS01T0779300-01	OS01T0104000-01
OS01T0223800-00	OS02T0298200-01	OS01T0104000-02
OS01T0223900-01	OS02T0299000-00
OS01T0224000-00	OS02T0459600-00
OS01T0587400-01	OS02T0640500-01
OS01T0668400-00	OS02T0712600-01
OS01T0668600-00	OS02T0712700-01
OS01T0668901-00	OS03T0258000-01
OS01T0669100-01	OS03T0772600-01
OS01T0669100-02	OS03T0772700-00
OS01T0670100-01	OS03T0823000-01
OS01T0670600-01	OS04T0109400-00
OS01T0783800-01	OS04T0125700-01
OS01T0784200-00	OS04T0140666-01
OS01T0784700-00	OS04T0141400-01
OS01T0870400-00	OS04T0288500-01
OS01T0878300-02	OS04T0531400-01
OS01T0889900-01	OS04T0531500-01
OS01T0890200-00	OS05T0125200-01
OS02T0234450-00	OS06T0210400-01
OS02T0767400-01	OS06T0285400-01
OS03T0221700-02	OS06T0328400-01
OS03T0422800-01	OS07T0129800-00
OS03T0556600-01	OS07T0129900-00
OS03T0828800-01	OS07T0130100-01
OS04T0103500-01	OS07T0130200-01
OS04T0103700-01	OS07T0130400-01
OS04T0155500-00	OS07T0130800-01
OS04T0201900-00	OS07T0131375-00
OS04T0202300-00	OS07T0131500-00
OS04T0303100-00	OS07T0133100-01
OS04T0356600-01	OS07T0283050-00
OS04T0419700-00	OS07T0283125-00
OS04T0419900-01	OS07T0569550-00
OS04T0420033-00	OS07T0569800-01
OS04T0420300-00	OS07T0575600-02
OS04T0420600-00	OS07T0575600-01
OS04T0420900-02	OS07T0575700-01
OS04T0475100-00	OS07T0575750-00
OS04T0475200-00	OS08T0124000-02
OS04T0506700-00	OS08T0124000-01
OS04T0631800-00	OS08T0124100-01
OS04T0632500-00	OS08T0124500-02
OS04T0632901-00	OS08T0124500-01
OS04T0633200-00	OS08T0124600-00
OS04T0633300-00	OS08T0124700-01
OS04T0633900-00	OS08T0125200-01
OS04T0634000-01	OS08T0125800-01
OS04T0634400-00	OS09T0251100-00
OS04T0654800-00	OS09T0268000-00
OS04T0655000-00	OS09T0268100-00
OS05T0165900-01	OS09T0334800-01
OS05T0166300-01	OS10T0441900-01
OS05T0166600-00	OS10T0442000-01
OS05T0501400-01	OS10T0467900-01
OS06T0164900-00	OS10T0533800-00
OS06T0165500-00	OS12T0574700-00
OS06T0494100-02
OS06T0494100-01
OS06T0552000-00
OS06T0575400-01
OS06T0602500-01
OS06T0619600-00
OS06T0620200-01
OS07T0186200-00
OS07T0550500-01
OS07T0550900-01
OS07T0551300-01
OS07T0553633-01
OS09T0454900-01
OS09T0550300-00
OS09T0550600-00
OS09T0551000-00
OS09T0551400-00
OS09T0551500-00
OS10T0101000-01
OS10T0342300-01
OS11T0133001-01
OS12T0130300-00
OS12T0527700-01
80	57	2
Total: 139

## Sheet: populus
List of the G-, L- and C-type LecRLKs in populus.
G-type	L-type	C-type
Potri.011G038000	Potri.001G244000	Potri.001G160300
Potri.011G038800	Potri.001G283200
Potri.019G086300	Potri.001G283400
Potri.013G115800	Potri.001G283700
Potri.013G086100	Potri.001G284200
Potri.014G086900	Potri.001G368300
Potri.015G026300	Potri.001G455500
Potri.019G086400	Potri.003G094700
Potri.001G006100	Potri.003G196600
Potri.003G212000	Potri.004G044200
Potri.005G056800	Potri.004G209300
Potri.007G111100	Potri.005G189500
Potri.007G111200	Potri.006G088400
Potri.013G060000	Potri.006G088600
Potri.013G094000	Potri.006G088900
Potri.013G096000	Potri.006G103200
Potri.013G096400	Potri.006G130000
Potri.019G007300	Potri.006G193000
Potri.019G007600	Potri.007G004200
Potri.019G007700	Potri.007G004300
Potri.019G011400	Potri.007G004400
Potri.019G011800	Potri.007G004500
Potri.001G228200	Potri.008G058400
Potri.002G086500	Potri.009G035400
Potri.005G057000	Potri.009G035500
Potri.012G034900	Potri.009G035600
Potri.001G409300	Potri.009G035700
Potri.T022000	Potri.009G035800
Potri.001G411000	Potri.009G036100
Potri.011G033400	Potri.009G036300
Potri.011G035600	Potri.009G036500
Potri.019G120000	Potri.010G200600
Potri.T023200	Potri.011G053100
Potri.T021700	Potri.011G053200
Potri.011G128600	Potri.011G093700
Potri.001G413700	Potri.011G146500
Potri.001G413800	Potri.012G084900
Potri.001G414000	Potri.015G004500
Potri.011G128700	Potri.015G083300
Potri.T021900	Potri.016G045000
Potri.T023100	Potri.016G087800
Potri.005G014700	Potri.016G101000
Potri.011G037900	Potri.016G123300
Potri.T021500	Potri.016G123500
Potri.T021600	Potri.018G028800
Potri.001G412300	Potri.T082900
Potri.001G134900	Potri.T083100
Potri.001G412000	Potri.T083500
Potri.001G412100	Potri.T083600
Potri.001G412200	Potri.T133000
Potri.001G413000
Potri.004G028000
Potri.010G015400
Potri.011G034400
Potri.011G037100
Potri.011G039200
Potri.011G125200
Potri.011G128900
Potri.T021100
Potri.T021200
Potri.T022600
Potri.T022800
Potri.T023400
Potri.T023500
Potri.001G411100
Potri.001G411700
Potri.001G413400
Potri.001G414200
Potri.005G014800
Potri.005G014900
Potri.005G018000
Potri.011G036600
Potri.011G125100
Potri.011G129000
Potri.011G129300
Potri.005G018100
Potri.011G128800
Potri.004G027300
Potri.005G056700
Potri.006G053700
Potri.016G053800
Potri.019G119600
Potri.019G119700
Potri.019G086200
Potri.001G414300
Potri.T084300
Potri.T157500
Potri.004G027400
Potri.011G034900
Potri.011G038400
Potri.016G102600
Potri.016G102700
Potri.016G102900
Potri.001G412400
Potri.001G413300
Potri.011G033800
Potri.011G034300
Potri.011G035200
Potri.011G035800
Potri.011G036100
Potri.011G036400
Potri.013G095800
Potri.013G149500
Potri.019G119200
Potri.019G120300
Potri.T022200
Potri.T023000
Potri.011G034200
Potri.011G034800
Potri.011G035000
Potri.011G037800
Potri.T022900
Potri.011G035900
Potri.013G059900
Potri.T021800
Potri.T022400
Potri.010G025800
Potri.010G017900
Potri.010G020300
Potri.011G037300
Potri.001G410800
Potri.001G411300
Potri.001G411400
Potri.001G413900
Potri.001G418100
Potri.010G015800
Potri.010G017000
Potri.010G017100
Potri.010G017600
Potri.010G018300
Potri.010G018400
Potri.010G018600
Potri.010G018700
Potri.010G020200
Potri.010G025500
Potri.010G025700
Potri.011G039100
Potri.011G125000
Potri.013G150800
Potri.T023600
Potri.T139300
Potri.004G028600
Potri.011G037600
Potri.011G154400
Potri.004G028700
Potri.006G091400
Potri.019G119900
Potri.004G027800
Potri.016G102500
Potri.004G027900
Potri.010G015500
Potri.010G103300
Potri.011G037000
Potri.011G039000
Potri.011G039300
Potri.011G039400
Potri.001G412700
Potri.004G028300
Potri.T177000
Potri.T084700
Potri.007G110900
Potri.001G014100
Potri.001G014400
Potri.001G014600
Potri.001G153800
Potri.001G228300
Potri.003G211300
Potri.003G211700
Potri.003G211800
Potri.018G027300
Potri.T003400
Potri.T084500
Potri.T084800
Potri.T084900
Potri.T085000
Potri.T085100
Potri.003G211900
Potri.006G254600
Potri.T084200
Potri.004G061900
180	50	1
Total: 231

## Sheet: Eucalyptus
List of the G-, L- and C-type LecRLKs in Eucalyptus.
G-type	L-type	C-type
Eucgr.A02679	Eucgr.A00601	Eucgr.E04320
Eucgr.B01362	Eucgr.A00602
Eucgr.B01365	Eucgr.A00604
Eucgr.B01366	Eucgr.A01167
Eucgr.B01614	Eucgr.A01292
Eucgr.B01621	Eucgr.A02576
Eucgr.B02603	Eucgr.C01712
Eucgr.B02605	Eucgr.C01752
Eucgr.B02606	Eucgr.C01754
Eucgr.B03649	Eucgr.C01758
Eucgr.C00487	Eucgr.C01759
Eucgr.C04324	Eucgr.D00436
Eucgr.C04325	Eucgr.D00437
Eucgr.C04326	Eucgr.D00438
Eucgr.C04328	Eucgr.D00439
Eucgr.C04338	Eucgr.D00446
Eucgr.C04340	Eucgr.D00454
Eucgr.C04345	Eucgr.D00457
Eucgr.C04349	Eucgr.D00460
Eucgr.C04350	Eucgr.E03710
Eucgr.C04353	Eucgr.E03712
Eucgr.C04369	Eucgr.F02045
Eucgr.C04371	Eucgr.G00255
Eucgr.D00776	Eucgr.G00264
Eucgr.D00778	Eucgr.G00265
Eucgr.D00780	Eucgr.G00286
Eucgr.D00781	Eucgr.G01009
Eucgr.D00784	Eucgr.G01011
Eucgr.D00785	Eucgr.G01016
Eucgr.D00791	Eucgr.G01019
Eucgr.D00792	Eucgr.G01024
Eucgr.D00793	Eucgr.G01510
Eucgr.D00886	Eucgr.G02954
Eucgr.D00895	Eucgr.G02970
Eucgr.D00906	Eucgr.G02972
Eucgr.D00910	Eucgr.G02973
Eucgr.D00912	Eucgr.G02980
Eucgr.D00923	Eucgr.G02982
Eucgr.D00925	Eucgr.H01491
Eucgr.E00546	Eucgr.H01494
Eucgr.E00547	Eucgr.H01496
Eucgr.E00549	Eucgr.H01498
Eucgr.E03453	Eucgr.H01502
Eucgr.E03619	Eucgr.H01505
Eucgr.E03620	Eucgr.H02418
Eucgr.E03621	Eucgr.H02420
Eucgr.E03623	Eucgr.H02422
Eucgr.E03629	Eucgr.H02425
Eucgr.E03639	Eucgr.H02428
Eucgr.E03649	Eucgr.H03724
Eucgr.E03659	Eucgr.I00577
Eucgr.E03662	Eucgr.I00837
Eucgr.E03667	Eucgr.I00850
Eucgr.E03669	Eucgr.J02576
Eucgr.E03670	Eucgr.J02577
Eucgr.E03671	Eucgr.J02657
Eucgr.E03754	Eucgr.J02660
Eucgr.E03760	Eucgr.K01843
Eucgr.E03963	Eucgr.K03066
Eucgr.E03972	Eucgr.K03069
Eucgr.E04137	Eucgr.K03072
Eucgr.E04138	Eucgr.K03075
Eucgr.E04143	Eucgr.K03076
Eucgr.E04147	Eucgr.K03077
Eucgr.F00842	Eucgr.K03082
Eucgr.F00843	Eucgr.K03083
Eucgr.F00845	Eucgr.K03090
Eucgr.F00846	Eucgr.K03091
Eucgr.F00858	Eucgr.K03093
Eucgr.F00860	Eucgr.K03096
Eucgr.F00866	Eucgr.K03097
Eucgr.F00869	Eucgr.K03098
Eucgr.F00872	Eucgr.K03102
Eucgr.F00875	Eucgr.L01021
Eucgr.F01024	Eucgr.L01525
Eucgr.F01025	Eucgr.L01538
Eucgr.F01028	Eucgr.L01973
Eucgr.F01030	Eucgr.L02124
Eucgr.F01031	Eucgr.L02496
Eucgr.F01040
Eucgr.F01048
Eucgr.F01049
Eucgr.F01056
Eucgr.F03112
Eucgr.F03113
Eucgr.F03116
Eucgr.F03366
Eucgr.F03369
Eucgr.F03370
Eucgr.F03371
Eucgr.F03372
Eucgr.F03374
Eucgr.F03379
Eucgr.F03382
Eucgr.F04146
Eucgr.F04152
Eucgr.G00929
Eucgr.G00936
Eucgr.G00947
Eucgr.G00951
Eucgr.H01060
Eucgr.H01063
Eucgr.H04910
Eucgr.H04917
Eucgr.H04918
Eucgr.H04920
Eucgr.H04921
Eucgr.H04925
Eucgr.H04928
Eucgr.H04929
Eucgr.I00232
Eucgr.I00234
Eucgr.J00550
Eucgr.J00553
Eucgr.K03237
Eucgr.L01618
Eucgr.L01708
Eucgr.L02453
118	79	1
Total: 198

## Sheet: Shrub
List of the G-, L- and C-type LecRLKs in Shrub.
G-type	L-type	C-type
evm_27.TU.AmTr_v1.0_scaffold00138.18	evm_27.TU.AmTr_v1.0_scaffold00144.46	evm_27.TU.AmTr_v1.0_scaffold00613.363
evm_27.TU.AmTr_v1.0_scaffold00078.12	evm_27.TU.AmTr_v1.0_scaffold00108.11
evm_27.TU.AmTr_v1.0_scaffold00075.7	evm_27.TU.AmTr_v1.0_scaffold00104.11
evm_27.TU.AmTr_v1.0_scaffold00072.15	evm_27.TU.AmTr_v1.0_scaffold00078.160
evm_27.TU.AmTr_v1.0_scaffold00072.13	evm_27.TU.AmTr_v1.0_scaffold00068.131
evm_27.TU.AmTr_v1.0_scaffold00068.90	evm_27.TU.AmTr_v1.0_scaffold00068.130
evm_27.TU.AmTr_v1.0_scaffold00030.66	evm_27.TU.AmTr_v1.0_scaffold00061.267
evm_27.TU.AmTr_v1.0_scaffold00030.62	evm_27.TU.AmTr_v1.0_scaffold00049.224
evm_27.TU.AmTr_v1.0_scaffold00030.53	evm_27.TU.AmTr_v1.0_scaffold00049.223
evm_27.TU.AmTr_v1.0_scaffold00024.107	evm_27.TU.AmTr_v1.0_scaffold00049.222
evm_27.TU.AmTr_v1.0_scaffold00022.224	evm_27.TU.AmTr_v1.0_scaffold00046.126
evm_27.TU.AmTr_v1.0_scaffold00022.222	evm_27.TU.AmTr_v1.0_scaffold00046.124
evm_27.TU.AmTr_v1.0_scaffold00022.221	evm_27.TU.AmTr_v1.0_scaffold00046.123
evm_27.TU.AmTr_v1.0_scaffold00022.216	evm_27.TU.AmTr_v1.0_scaffold00046.122
evm_27.TU.AmTr_v1.0_scaffold00017.67	evm_27.TU.AmTr_v1.0_scaffold00029.286
evm_27.TU.AmTr_v1.0_scaffold00017.63	evm_27.TU.AmTr_v1.0_scaffold00022.20
evm_27.TU.AmTr_v1.0_scaffold00012.367	evm_27.TU.AmTr_v1.0_scaffold00012.288
evm_27.TU.AmTr_v1.0_scaffold00012.366	evm_27.TU.AmTr_v1.0_scaffold00012.284
evm_27.TU.AmTr_v1.0_scaffold00009.133	evm_27.TU.AmTr_v1.0_scaffold00012.283
evm_27.TU.AmTr_v1.0_scaffold00008.10	evm_27.TU.AmTr_v1.0_scaffold00012.282
evm_27.TU.AmTr_v1.0_scaffold00006.103	evm_27.TU.AmTr_v1.0_scaffold00012.281
evm_27.TU.AmTr_v1.0_scaffold00005.104	evm_27.TU.AmTr_v1.0_scaffold00012.280
evm_27.TU.AmTr_v1.0_scaffold00002.617	evm_27.TU.AmTr_v1.0_scaffold00012.276
evm_27.TU.AmTr_v1.0_scaffold00002.472	evm_27.TU.AmTr_v1.0_scaffold00012.275
evm_27.TU.AmTr_v1.0_scaffold00001.3	evm_27.TU.AmTr_v1.0_scaffold00012.273
	evm_27.TU.AmTr_v1.0_scaffold00012.272
	evm_27.TU.AmTr_v1.0_scaffold00012.271
	evm_27.TU.AmTr_v1.0_scaffold00012.270
	evm_27.TU.AmTr_v1.0_scaffold00012.269
	evm_27.TU.AmTr_v1.0_scaffold00002.380
25	30	1
Total: 56

## Sheet: Soybean
List of the G-, L- and C-type LecRLKs in Soybean.
G-type	L-type	C-type
Glyma.20G173600	Glyma.U032400	Glyma.09G072500
Glyma.20G164200	Glyma.20G072500	Glyma.15G181400
Glyma.18G171500	Glyma.18G205000
Glyma.17G211200	Glyma.18G185500
Glyma.16G157400	Glyma.18G185400
Glyma.16G093900	Glyma.18G150300
Glyma.16G034900	Glyma.18G076200
Glyma.15G258400	Glyma.18G043500
Glyma.15G250200	Glyma.17G224600
Glyma.15G221800	Glyma.17G224500
Glyma.15G065200	Glyma.17G224300
Glyma.15G065100	Glyma.17G224200
Glyma.15G064900	Glyma.17G218500
Glyma.15G007800	Glyma.17G150600
Glyma.14G116500	Glyma.17G150400
Glyma.14G054500	Glyma.17G085000
Glyma.14G054300	Glyma.16G119800
Glyma.13G365400	Glyma.15G074600
Glyma.13G303800	Glyma.15G059200
Glyma.13G303400	Glyma.14G211200
Glyma.13G284100	Glyma.14G189100
Glyma.13G283400	Glyma.14G100800
Glyma.13G283200	Glyma.14G100700
Glyma.13G283100	Glyma.14G100600
Glyma.13G249300	Glyma.14G100400
Glyma.13G249200	Glyma.14G100300
Glyma.13G249000	Glyma.14G013300
Glyma.13G248900	Glyma.13G296300
Glyma.13G248800	Glyma.13G296200
Glyma.13G248700	Glyma.13G255500
Glyma.13G248500	Glyma.13G238700
Glyma.13G248400	Glyma.12G114100
Glyma.13G248300	Glyma.11G220900
Glyma.13G167000	Glyma.11G213100
Glyma.12G240300	Glyma.11G089100
Glyma.12G198800	Glyma.10G227000
Glyma.12G198600	Glyma.09G110700
Glyma.12G198100	Glyma.09G110500
Glyma.12G198000	Glyma.08G275400
Glyma.12G145400	Glyma.08G075200
Glyma.12G145300	Glyma.08G066200
Glyma.12G144800	Glyma.08G066100
Glyma.12G144500	Glyma.08G066000
Glyma.12G144400	Glyma.08G065900
Glyma.12G144100	Glyma.08G065800
Glyma.12G143900	Glyma.08G065500
Glyma.12G143200	Glyma.07G184000
Glyma.12G143000	Glyma.07G183900
Glyma.12G142800	Glyma.07G154100
Glyma.12G142400	Glyma.07G135600
Glyma.12G142300	Glyma.07G135400
Glyma.12G142200	Glyma.06G292100
Glyma.12G142100	Glyma.05G041300
Glyma.12G140800	Glyma.03G069300
Glyma.12G140400	Glyma.03G068600
Glyma.12G140300	Glyma.03G051100
Glyma.12G140200	Glyma.02G241500
Glyma.12G104100	Glyma.02G221900
Glyma.12G103700	Glyma.02G172200
Glyma.11G152200	Glyma.02G043000
Glyma.10G228900	Glyma.02G042900
Glyma.09G099200	Glyma.01G155600
Glyma.09G099100	Glyma.01G101000
Glyma.09G003100	Glyma.01G099900
Glyma.08G355200
Glyma.08G355100
Glyma.08G355000
Glyma.08G354900
Glyma.08G352300
Glyma.08G352200
Glyma.08G352100
Glyma.08G307400
Glyma.08G176200
Glyma.08G061000
Glyma.08G060800
Glyma.08G060500
Glyma.07G188800
Glyma.07G173000
Glyma.07G108400
Glyma.07G108200
Glyma.07G080700
Glyma.07G069000
Glyma.06G300600
Glyma.06G262700
Glyma.06G262400
Glyma.06G262300
Glyma.06G262100
Glyma.06G262000
Glyma.06G261900
Glyma.06G261800
Glyma.06G261200
Glyma.06G261100
Glyma.06G261000
Glyma.06G260900
Glyma.06G258900
Glyma.06G258500
Glyma.06G258400
Glyma.06G258200
Glyma.06G257500
Glyma.06G257000
Glyma.06G256700
Glyma.06G256600
Glyma.06G256400
Glyma.06G255900
Glyma.06G068100
Glyma.06G043200
Glyma.05G071100
Glyma.04G139100
Glyma.04G066700
Glyma.04G042500
Glyma.04G042400
Glyma.03G090500
Glyma.03G090200
Glyma.03G079500
Glyma.03G054900
Glyma.03G003300
Glyma.03G003100
Glyma.03G003000
Glyma.03G002900
Glyma.03G002700
Glyma.02G075600
Glyma.01G117900
122	64	2
Total: 188

## Sheet: Corn
List of the G-, L- and C-type LecRLKs in Corn.
G-type	L-type	C-type
GRMZM5G889999	GRMZM5G896540	GRMZM2G04989
GRMZM2G471596	GRMZM5G869971
GRMZM2G465999	GRMZM5G820163
GRMZM2G465987	GRMZM5G816031
GRMZM2G435592	GRMZM2G475948
GRMZM2G426147	GRMZM2G474153
GRMZM2G420882	GRMZM2G469175
GRMZM2G418956	GRMZM2G468756
GRMZM2G418689	GRMZM2G466298
GRMZM2G413030	GRMZM2G452121
GRMZM2G411668	GRMZM2G443843
GRMZM2G401606	GRMZM2G443829
GRMZM2G391288	GRMZM2G438871
GRMZM2G383881	GRMZM2G400720
GRMZM2G366411	GRMZM2G400694
GRMZM2G364375	GRMZM2G399087
GRMZM2G340654	GRMZM2G397889
GRMZM2G334592	GRMZM2G381766
GRMZM2G330751	GRMZM2G381086
GRMZM2G328785	GRMZM2G377199
GRMZM2G322728	GRMZM2G351937
GRMZM2G322723	GRMZM2G349243
GRMZM2G318862	GRMZM2G341304
GRMZM2G309512	GRMZM2G341302
GRMZM2G309025	GRMZM2G338691
GRMZM2G304897	GRMZM2G337768
GRMZM2G303909	GRMZM2G332821
GRMZM2G301738	GRMZM2G328258
GRMZM2G301124	GRMZM2G303965
GRMZM2G152793	GRMZM2G168953
GRMZM2G142207	GRMZM2G159953
GRMZM2G135378	GRMZM2G154766
GRMZM2G135013	GRMZM2G146866
GRMZM2G134432	GRMZM2G142037
GRMZM2G129058	GRMZM2G118428
GRMZM2G127650	GRMZM2G104655
GRMZM2G123604	GRMZM2G093736
GRMZM2G117250	GRMZM2G093246
GRMZM2G113158	GRMZM2G093210
GRMZM2G106702	GRMZM2G082830
GRMZM2G099324	GRMZM2G079376
GRMZM2G098037	GRMZM2G075884
GRMZM2G075247	GRMZM2G060271
GRMZM2G017164	GRMZM2G056109
GRMZM2G002555	GRMZM2G054023
GRMZM2G000620	GRMZM2G022514
	GRMZM2G015136
	AC214040.3_FG009
46	48	1
Total: 95

[truncated: 1 more sheets: moss]
