# Supplementary material for: Genome-wide analysis of lectin receptor-like kinases family from potato (Solanum tuberosum L.)
Source: PeerJ. 2020 Jun 10;8:e9310. doi: 10.7717/peerj.9310 (PMC7293193; doi:10.7717/peerj.9310)
Supplement: Supplemental Information 4 [file peerj-08-9310-s004.fas]

>PGSC0003DMP400016645
--------------------------------------------------------------MAVKPLFPLFLLTCFLLHLCASTSVPNKTLDSQ--------------------------------------------IVSSSGNQSHDDAGRCDP----------------------------------------------------------------------------GWFSSPN-------------------------------------------------------------GKKCFKYNATSLQWNESETYCNGFGGNLAAIAS---------SEELNFVQKLCGN------------------------------------------DSNGCWVGGRSINTTAGLGWKWS---------------------------------------------------------------------------DNASSWNESI------------------------------------------------------------------------------------------------------APKTTLDSSCKNFSCYGFK--------SVDLCTS---------ITN---GAIIAERCNVTHASICTLDA----GSKCRHMRCH-------------------------------------------------------------------------------------------------------------------------------------------------------------REYLIILAVVSGLILCTTLAIVIWLLVFRRS-----------------------------------------------------------------------------------------------------------------------------------------------------------------------------------------KRRKRSSRAS----------------------------------------LALVPPSWKIFNRDEVKSMTKNFSEANRLLGDAKTGGTYSGLLPD---GSRVAVKRLKRCGIQRKKE--FYS---EIGRVARLHHSNLVSIKGCCYH-HGDRYILYEFIINGPLDRWLHH------IPRGGRSLDWSMRMKVATTLAQGIAFLHDKMKPQVVHRDIRASNVLLDEDFGAHLMGVGLSKFVPWEIM--H-ERRVMAGGTHGYLAPEFVYRNELTTKSDVYSFGVLLLEIISGRRPAQA-----------------------VDSVGWQSIFEWATPLVQA---------------------------HRYVELLDPLISSSSSSQIPEVGVIQKVVDLVYSCTQHVPSMRPRMSHVVHQLQQLAQP--PIVK-----------------------------------------------------------------------------------------------------------------------------------------------------------------------------------------------------------------------------------------------------------------------------------------------------------------------------------------------------------------------------------------------------------------------------------------------------------------------------------------------------------------------------------------------------------------------------------------------------------------------------------------------------------------------------------------------------------------------------------------------------------------------------
>PGSC0003DMP400016646
--------------------------------------------------------------MAVKPLFPLFLLTCFLLHLCASTSVPNKTLDSQ--------------------------------------------IVSSSGNQSHDD-GRCDP----------------------------------------------------------------------------GWFSSPN-------------------------------------------------------------GKKCFKYNATSLQWNESETYCNGFGGNLAAIAS---------SEELNFVQKLCGN------------------------------------------DSNGCWVGGRSINTTAGLGWKWS---------------------------------------------------------------------------DNASSWNESI------------------------------------------------------------------------------------------------------APKTTLDSSCKNFSCYGFK--------SVDLCTS---------ITN---GAIIAERCNVTHASICTLDA----GSKCRHMRCH-------------------------------------------------------------------------------------------------------------------------------------------------------------REYLIILAVVSGLILCTTLAIVIWLLVFRRS-----------------------------------------------------------------------------------------------------------------------------------------------------------------------------------------KRRKRSSRAS----------------------------------------LALVPPSWKIFNRDEVKSMTKNFSEANRLLGDAKTGGTYSGLLPD---GSRVAVKRLKRCGIQRKKE--FYS---EIGRVARLHHSNLVSIKGCCYH-HGDRYILYEFIINGPLDRWLHH------IPRGGRSLDWSMRMKVATTLAQGIAFLHDKMKPQVVHRDIRASNVLLDEDFGAHLMGVGLSKFVPWEIM--H-ERRVMAGGTHGYLAPEFVYRNELTTKSDVYSFGVLLLEIISGRRPAQA-----------------------VDSVGWQSIFEWATPLVQA---------------------------HRYVELLDPLISSSSSSQIPEVGVIQKVVDLVYSCTQHVPSMRPRMSHVVHQLQQLAQP--PIVK-----------------------------------------------------------------------------------------------------------------------------------------------------------------------------------------------------------------------------------------------------------------------------------------------------------------------------------------------------------------------------------------------------------------------------------------------------------------------------------------------------------------------------------------------------------------------------------------------------------------------------------------------------------------------------------------------------------------------------------------------------------------------------
>PGSC0003DMP400000385
---------------MAFEVSSETAKSRMQNVNMTHVAELTKESFSAERKLGSLEGSIKFESLNKSRVLLSGNFTVLSENKTFEVGFFKTNDESKWY---------------------LGIWFASIP-----------TPTYVWVANREK-PIKNPFLATLEISEDGRLVLKED--SRTIVWET-----TNLEKASDVKLL-DQGNLVLVS---------NEGVLVWESFDFPTDTWLPG---------------MNLT-------------------------------------------ATKWLTSWRSTNDPSPGRYSLRLQPHSYG--EIVLFYNGTYPYWSTGKWSENAFVDVPEMTVPYIYKFNFESPFTPMASFG--------YSAVTLENGMPPPLTRFMVDFTGQVKQFTWIQ-------QAQSWNMFWSQPENMCSTY------GLCGNLGFCNSK---SLNPCKCLPGF----TPLDGDSWDAGDFSGGCHLESNEVCG----------------------------------------------------------------------------------------------------ENDRFEEVGM-VKYDGARVVSVSGTRNECER-----------ECLGNCSCIGLYHNEKTNL---------CKSLYGSLLNLRNLTSD-------------------------------------------------------------GTVEDKLYVRVQGGGNT--------------------------------------------------------------------RKNQIQVRLLVIEMICGFVVILLVGIGTFLVVRRR-----------------------------------------------------------------------------------------------------------------------------------------------------------------------------------------RVRRKKKDEEDV----------------------------------------FPIMNLKVFSYKELNAATKGFS---EKLGHGGFGTVFLGELS---DSSLVAVKRLER-PGGGEKE--FRA---EVCTIGNIQHVNLVRLRGFCTE-NSHRLLVYEYMSKGPLSAYLRR-------DGQN--LSWDVRFRIAVGTARGIAYLHEECRNCIIHCDIKPENILLHEDFSAKVSDFGLAKLLGRDFSR---VLAT-MRGTWGYVAPEWISGLAITTKADVYSYGMTLLELIGGRRN-----------------------VESPPSAKGEEGGTEEKWFFPPWAARQIV--------------------EGNIAAVMDE----RLHGTYNLTEAERVGLIAIWCIQDDESTRPSMGMVVKMLEGVVEVTTPQPPKLLQALVSGESFHGVGIDSSNG-TSRDGGFSSGYNPQRSRYSKDSQASS----------------------------------------------------------------------------------------------------------------------------------------------------------------------------------------------------------------------------------------------------------------------------------------------------------------------------------------------------------------------------------------------------------------------------------------------------------------------------------------------------------------------------------------------------------------------------------------------------------------------------------------------------------------------------------------------------------------------------
>PGSC0003DMP400000386
---------------MAFEVSSETAKSRMQNVNMTHVAELTKESFSAERKLGSLEGSIKFESLNKSRVLLSGNFTVLSENKTFEVGFFKTNDESKWY---------------------LGIWFASIP-----------TPTYVWVANREK-PIKNPFLATLEISEDGRLVLKED--SRTIVWET-----TNLEKASDVKLL-DQGNLVLVS---------NEGVLVWESFDFPTDTWLPG---------------MNLT-------------------------------------------ATKWLTSWRSTNDPSPGRYSLRLQPHSYG--EIVLFYNGTYPYWSTGKWSENAFVDVPEMTVPYIYKFNFESPFTPMASFG--------YSAVTLENGMPPPLTRFMVDFTGQVKQFTWIQ-------QAQSWNMFWSQPENMCSTY------GLCGNLGFCNSK---SLNPCKCLPGF----TPLDGDSWDAGDFSGGCHLESNEVCG----------------------------------------------------------------------------------------------------ENDRFEEVGM-VKYDGARVVSVSGTRNECER-----------ECLGNCSCIGLYHNEKTNL---------CKSLYGSLLNLRNLTSD-------------------------------------------------------------GTVEDKLYVRVQGGGNT--------------------------------------------------------------------RKNQIQVRLLVIEMICGFVVILLVGIGTFLVVRRR-----------------------------------------------------------------------------------------------------------------------------------------------------------------------------------------RVRRKKKDEEDV----------------------------------------FPIMNLKVFSYKELNAATKGFS---EKLGHGGFGTVFLGELS---DSSLVAVKRLER-PGGGEKE--FRA---EVCTIGNIQHVNLVRLRGFCTE-NSHRLLVYEYMSKGPLSAYLRR-------DGQN--LSWDVRFRIAVGTARGIAYLHEECRNCIIHCDIKPENILLHEDFSAKVSDFGLAKLLGRDFSR---VLAT-MRGTWGYVAPEWISGLAITTKADVYSYGMTLLELIGGRRN-----------------------VESPPSAKGEEGGTEEKWFFPPWAARQIV--------------------EGNIAAVMDE----RLHGTYNLTEAERVGLIAIWCIQDDESTRPSMGMVVKMLEGVVEVTTPQPPKLLQALVSGESFHGVGIDSSNG-TSRDGGFSSGYNPQRSRYSKDSQASIRHG-------------------------------------------------------------------------------------------------------------------------------------------------------------------------------------------------------------------------------------------------------------------------------------------------------------------------------------------------------------------------------------------------------------------------------------------------------------------------------------------------------------------------------------------------------------------------------------------------------------------------------------------------------------------------------------------------------------------------
>PGSC0003DMP400001732
------------------MEFILFFLILSLSSIPVFG-FLSKEFVYPNFTASN------------FQFVDSTGSFLVSRNGTFKASIFNPGPEQV---------------------------------NFYLCVIHAESNTIIWSANGDAPIST--SGI-MRLTKKG-IGITEK--DGSFKWSTP--P---LKLAVYAMQLTETGNLLLLDQFN---------GTLWQSFDHPTDTIVIGQ---------------------------------------------------------KLRVGMMLSSAIAGDDLSKGHYRLSLSASDAMLQWQG----LTYWKLSMETKAYTNS-----------N-YAVEYMSVNQTGLYLFGQGGSVVVIMVNLLQS---TFRIAKLDGSGQLIVISFVG----SDIKRDFAGPVD-----GCRVP------YVCGGLGVCTSDVLSDNPKCSCPANFNLGSHDSSSCVPSDSSYSLPVSCNSTNHSNLSN--------------------------------------------------------------------------------------------S-SSMSYIGLGFGMDYFTTDFTKP--FRDGVNLSLC---------QNFCSVDCSCLGIFYA-----NSS----GSCYKLEDEIGSIMLRTSR---------------------------------------------------------------NDD--LLGFVKTLVGVSTTL------------------------GNNDNFDQEAADFPLVA-------------------------------TVILPFTGIFLLMALGF-IMWRRSRPQ----------------------------------------------------------------------------------------------------------------------------------------------------------------------------------------RMGKIESKKSQPSSPSS-----------------------------EDLDAFSIPGLPVRFEYKQLKAATDNFK---TQIGTGGFGAVYKGVLP---DNTLVAVKKIINLGIQGQRD--FCT---EIAIIGNIHHINLVKLKGFCAQ-ERQRLLVYEYMNRGSLDRTLFG------HVP---VLEWQERVEIAIGSARGLAYLHSGCEQKIVHCDVKPENILLHDNFQVKISDFGLSKLLNREESS----LFTTMRGTRGYLAPEWLTSSAISDKTDVYSFGMVLLEIVSGRKNCSLRTQSHSLDDSATGDH-----SSSSSAQGLVYFPLFALEMHEQ---------------------------GRYLELADPK----LEGRVSG-GDIEKFVRIALCCVHEEPCLRPTMVSVVSMLEGEIPPTAPRMESLNFLRFYGRRFSEASNMEETGGQIDAMLYPQANTSHTTSRSVSNAYFSYISSQQISGPR-----------------------------------------------------------------------------------------------------------------------------------------------------------------------------------------------------------------------------------------------------------------------------------------------------------------------------------------------------------------------------------------------------------------------------------------------------------------------------------------------------------------------------------------------------------------------------------------------------------------------------------------------------------------------------------------------------------------
>PGSC0003DMP400001977
------------------------------------------------------------------------------------MTLFP------------------------------------------------GDDRPVWVANRDI-PIQYASGNTLTLDDDGKLKIFYGGDSFVMLSSYNVTTR-----NASATLFD-NGNFVLVELNTNG----SENKTLWQSFDYPTDTLLPG---------------MKLGRN-------------------------------------VKTGQIWSLTSWISKDVPASGSFTIGIDTNDIDQLIIWWMGSVFWTSGRWGN-----------------------------E------------TFGNVSRVSHYEYVNLSFVSTEDEKYVTYSVS------ETRTLSRYVMDTFGFIKER------GAAGPFGVCFYKP-SAGCVTQESIGC----SI---------------------------------------------------------------------------------------------------------------------------RNDSWFKRRPN-SVSGNRFRFANN-NMSLFDC---------KKQCEKNCS-CAAFASIT-ATGTG------CDIWSN----VSILN----------------------------------------------------------------SLESDVFTLDDERDLVPIRNRNSTDVPSTVSLPPDLAPEPSPNSTSGSSKGTSTK----------------------------------WWIWLIAIIG----LTLFVGLSSLCYFLHGKGKAK----------------------------------ATALLLLNQTA------------------------------------------------------------------------------------------------------------------------------NIS------KKRKIDKKMS---------------------------------------------HEVQLYSLESLAIATDNFSPG-NKLGEGGFGPVYKGEMA---DGQEVAIKRLSTSSGQGLLE--FKN---EILLIAKLQHTNLVRLLGYCTL-REERIIVYEYMHNKSLDFFLFD-------SNKKELLNWDTRFRIIEGIAQGILYLHKYSRLKVIHRDLKASNILLDAEMNPKISDFGMARIFGTQESE---ANTKRIVGTHGYMSPEYALRGIVSTKTDVFSFGVLLLEIVSGKKN-----------------------NSCYDSEHPLNLIGLAWELWRD---------------------------ERALELIDAT----LI-ESCSRDEVMRCIHVGLLCVQDYAKDRPSMSNVVSMLMNDTKQ--PPPPPERPGFFIERGDQRAEIS-EEVVRYSINGLSISELRAR---------------------------------------------------------------------------------------------------------------------------------------------------------------------------------------------------------------------------------------------------------------------------------------------------------------------------------------------------------------------------------------------------------------------------------------------------------------------------------------------------------------------------------------------------------------------------------------------------------------------------------------------------------------------------------------------------------------------------------------
>PGSC0003DMP400003612
------------------------------------------MN----------AICVATDTISMNQQVVDGET-LVSAGGIFELGFFSPNGSQG-R--------------------YVGIWYKGLP-----------VEKVAWVANRER-ALIGSYGVLMINASDGNLVLVDD--KNMSVWSTEINL--VSNNNTIAVLTD-QGNLVLRDKNELN-----ESVLLWESFNHPSDTLLPRMKIGLN----------------------------------------------------TRTGEQIVVTSWKDEKNPSLGSFSTAVVDPH--ELLQVLILNGSSKHFRSGQWNRRSFIGVPS--MTKDFHNGFQLLMDNNGEE----------LYFTYAILNYSAPTLIYIDSYGAIIQMDWDA-------EENKWLKVQVVPNGQCDLY------NTCGPFGSCKDN---DSPICKCLTGY----EPKSID------------KRRMLTG----------------------------------------------------------------------------------------------------------AHIAI-IVSATFG------------------------------------------------------------------------------------------------------------------------------------------------------------------------------------------------------------------------------LILIVCTIYVLKIRKKGIGSLVPFRIAS-----------------------------------------------------------------------------------------------------------------------------------------------------------------------------------------KHSS-------------------------------------ATNLLHNSFTQGRSTELPVFSFKCIEAATKNFCYR-NKLGEGGFGPVYKGVLA---NGQEVAIKRLSRSSGQGIEE--FKN---EVTLISGLQHRNLVKLMGFCVH-GEEKLLIYEYMSNRSLDVFIFGG----SRSNDKAALSWNQRYSIVEGIARGLLYLHRDSRLKIIHRDLKTSNILLDEDMNPKISDFGMARIFGGNQTI---ANTNRIAGTYGYMSPEYAIQGFFSEKSDVFSFGVILLEIISSKRN-----------------------NSYCHSEDSLNLPDQAWQLWNE---------------------------GKILEFPDPK----VFGSLETPTQVVRCIIVGLLCVQEHASYRPNTATIVSMLCSD-TL--LPPP-KRPAYS------SRGSDDPSISPCSRNSISISNVEGR---------------------------------------------------------------------------------------------------------------------------------------------------------------------------------------------------------------------------------------------------------------------------------------------------------------------------------------------------------------------------------------------------------------------------------------------------------------------------------------------------------------------------------------------------------------------------------------------------------------------------------------------------------------------------------------------------------------------------------------
>PGSC0003DMP400005946
----------------MNIKFSILVLPLLVVSS---YCSTIFSLSS-------------------EGSLSAPQDLISSRNGKFTAGFYSVG--DNAYIFA---------------------------IWFTKSLADGTN-TIVWMANRNQPING--QKSHLSLFKSGNLVLIDA--NQINVWESGTQSS----TSSVELRLLDNGNLVLVTYEG---------QRLWQSFDSPTDTLLPEQ---------------------------------------------------------PLTKTSKLVSRRSLTNFSSGFYQLHFNEDNVLHLVFDG---IEMTSVFWPSPWLIVW-----------DAGRSTYNDSKTAVLDRFGNFTSSDRFGFQSADYGVELQRRFSLDVDGNLRLYSLDKL---SNIWKVSWQLFP----AACRIH------GVCGLNSLCSYD-PVSGRKCSCVP---------GYRMKNPKDWSYGCEPEFSISCNDTS--------------------------------------------------------------------------------------------SLDFIPLRHVEFYGYD--IAYFRN------KTLQEC---------KDLCLKHCDCKGFEYKYVE-GNGT----YGCYPKTLLFNG-YVQASW---------------------------------------------------------------PDF-VYLKVPKAQRARQEQYEGNLQCD-----------------DKKVMLDRAYRRKEHGG--------------------------WMKPFIWLVVVAGVFEILCVLTYFIKTRKS------------------------------------------------------------------------------------------------------------------------------------------------------------------------------------------SNETTQGYLHLS-------------------------------------------TRFKKFTYAELKKATSNFS---EEIGRGGGGIVYKGKLS---DDRVAAIKSLYGASYQGEAE--FLA---EVSTIGNVNHMNLIEIWGYCAE-GKHRLLVYEYMECGSLSDNLN-----------ANNLDWEKRFEIALGTAKGLAYLHEECLEWVLHCDVKPQNILLDSNYKPKVADFGLSKIFNRGGLD--HSNFSTIRGTRGYMAPEWVFKMPITSKVDVYSYGIVLLEMITGK--------------------------------SPEVCADGDSGDDDS---------------------------MGLGLLVTWI----REKMRENSERKSWIQQIVDPALNGKFDLEKMEILLELALQCSEEDRDARPTMCEVV--------------------------DKMLHPENFELKLDMLM-----------------------------------------------------------------------------------------------------------------------------------------------------------------------------------------------------------------------------------------------------------------------------------------------------------------------------------------------------------------------------------------------------------------------------------------------------------------------------------------------------------------------------------------------------------------------------------------------------------------------------------------------------------------------------------------------------------------------------
>PGSC0003DMP400007093
----------------------------------------------------------------------------------------------------------------------------------------MPKKTAVWTANRNSPVVP--SNAVLLLTNDGRLIVQVG--GQEITVVNLSGQ------VIASASMLDTGNFVLYNSDH---------SIIWQSFDNPTNTLLPGQ---------------------------------------------------------HISAGQELFSSAS-VADDSYGIFRLKMQDDGNLVQYPVNTPDTAPYAYYSTRTSRVG-----NTVTLNLDDDGLLYLHNST------KRLRNLTRGGY--PRERTIIYMMKIDADGIFRVYSHSLN---QQNSSVIWSST----NDGCNPI------GLCGLNGFCTNID--DQAKCLCLPG------FDFVMPGNWSAGCERNFTAET--CRLKES-------------------------------------------------------------------------------------------TSKYYAMRTVENTGWED--------------------------------------------N-----------RECRKQRLPLR--YGRREL---------------------------------------------------------------DNSN---LVLVKVGTNFIPNKGVPNQT-----------------IEETKGKKLRIDILIAS-------------------------------ITLAVFALLVLGISGFLIHRIHVWTYR----------------------------------------------------------------------------------------------------------------------------------------------------------------------------------------KIQDSRSVQLCED------------------------------------------VAPRAFSYAELEQATSGFK---EALGRGGFGTVFKGILA--EGQKVIAVKRLDKELVEGETE--FQT---EIKIIGRTHHRNLVRLLGYCLE-GSRRLLVYEYMTNGSLADILFTP---------EKQPMWEERCGFARDIARGLLYLHDECDTQIIHCDIKPQNILMDDQYCAKISDFGMAKLLKKDQNK----NLH--RDKRD------------------------------QRLCCTRMAP------------------------KSASHCE------------------------------------------------------S-RR-------LQFWCCP-----------IGLDLQAEVC------------------------------------------------------------------------------------------------------------------------------------------------------------------------------------------------------------------------------------------------------------------------------------------------------------------------------------------------------------------------------------------------------------------------------------------------------------------------------------------------------------------------------------------------------------------------------------------------------------------------------------------------------------------------------------------------------------------------------------------------------------------------------------
>PGSC0003DMP400007130
------------------MAALLWLLILSAFHAVALAQQRQFNITLG-----------------SSLTPTTNS-SWFSPSRRFAFGFYEQN--NGYAVG--------------------------------IVIVGMPKKTAVWTANRNSPVVP--SNAVLLLTSDGRLIVQVG--GQEITVVNLSGQ------VIASASMLDTGNFVLYNSDH---------SIIWQSFDNPTNTLLPGQ---------------------------------------------------------HISAGQELFSSAS-EADDSFGIFRLKMQDDGYLVQYPVNTPDTAPYAYYASYIRGVR-----NNFSLNLDDDGLLYLLNSN------NSLKNLTRGGY--RRERTIIYMMKIDADGIFRVYSHSLN---QQNSSVIWPST----DDRCDPK------GLCGLNGFCTNID--VQAKCMCLPG------FDFVMPGNWSAGCERNFPTET--CQLKEN-------------------------------------------------------------------------------------------TSKYYDMRTVENTVWEDSTYVVLA-----GTTKEDC---------EQACLQDCNCEAALFKD-----------RECRKQKLPLR--YGRRDL---------------------------------------------------------------GNSN---LVLVKVGTSFISKEGVPNQT-----------------IEETKGKKLRIDILIAA-------------------------------ITLAVFALLVLGISGFLIHRNHVWTYR----------------------------------------------------------------------------------------------------------------------------------------------------------------------------------------KIQESRSVQLCED------------------------------------------VAPRAFSYAELEQATSGFK---EALGRGAFGTVFAGILA--EDQKVIAVKRLDKELVEGETE--FQT---EIKIIGKTHHRNLVRLLGYCLD-GSRRLLVYEYMTNGSLADALFTP---------EKQPTWEERCGFARDIARGLLYLHDECETQIIHCDIKPQNILMNDQFCAKICDFGMAKLLKKDQTR----TYTGIRGTRGYVAPEWHRNLPVTVKADVYSFGVVLLELICRRKCVDWSLD------------------------ENEAILEYWVYNCFD---------------------------AGELDKLVGD----EE--VD-RRQFERMVKISIWCIQEEPSLRPSMKKVLLMLEGTVEIPVPPSPTSFLSAI----------------------------------------------------------------------------------------------------------------------------------------------------------------------------------------------------------------------------------------------------------------------------------------------------------------------------------------------------------------------------------------------------------------------------------------------------------------------------------------------------------------------------------------------------------------------------------------------------------------------------------------------------------------------------------------------------------------------------------------------------------------------
>PGSC0003DMP400008760
--------------MEIGMVSTSRKQMKNFLLMLHILLCGFVCS----------ISS-AKDTITTTDFLIEGKT-IVSCDESFELGFFSPGSFANNW--------------------YVGIWYKHDNV---------PDKSVVWVANRET-PLNNTSGVMLKIVDPGRLALVTS--ANTSIWSTN-SLRPLAVKNPIAQLLN-SGNLIIRDAN-----DTKPENFLWQSFDYPTNTLLPG---------------MKLGKN-------------------------------------FVTGQEFYLSSWKNEYDPAPGKYTYHCDPTG---YPQNVMRKGKVKVFSGGPWNGLRWSGVPG--LTKNTIYTFKLDFDEKK------------AIYSYALVDKSVLSKLTLNSHGMLKRWTWDE-------KIKEWHVYLASPADACENY------GACGAYGSCNII---FSPVCRCLDKF----VPKDQKNWSVTKWSGGCVRRTP----------------------------------------------------------------------------------------------------LNCQNGDGFLKYSD-IKLPDTQYSRFDARMTLREC---------EKVCLKNCS-CMAYSNLDIRNGGSG-----CLLWYGDLIDIRELP----------------------------------------------------------------G-GQDIYIRIANSELG-----------------------------SKKK-----------------------------------------MKALVLSLSLLSGVSVIGLIIWLYILIKT-----------------------------------------------------------------------------------------------------------------------------------------------------------------------------------------RKKKRKMI-------------------------------------------LKDDLELPLFSLSTVTKATSNFSDK-NMLGEGGFGSVYKGILE---GGQEVAMKRLSKSSSQGVNE--FKN---EVNCIAKLQHRNLVKLIGCCVE-GEEKILVYEYMPNRSLDFIIFD-------EDKSSILDWPKRFNIINGIARGLLYLHQDSRLRIIHRDLKASNILLDADMNPKISDFGIARSVIGNETG---ANTHHVVGTHGYMSPEYLIHGVFSIKSDVFSFGVLVLEIISGRRN-----------------------RGFFHESHSINLLGHVWKLYKE---------------------------GRPLELIDVH----ITD-SCYFTELLRIIHVALLCVQHSPEDRPDMSEVVVMLAND-AI--LPEA-KEPGFYTESKFPDSEYSTSMYSKNEITITQLDPR------------------------------------------------------------------------------------------------------------------------------------------------------------------------------------------------------------------------------------------------------------------------------------------------------------------------------------------------------------------------------------------------------------------------------------------------------------------------------------------------------------------------------------------------------------------------------------------------------------------------------------------------------------------------------------------------------------------------------------------
>PGSC0003DMP400008762
-------------------------MESKYFILFLLSFYSFIPK----------ISSTTTNVINTNQFITDGDT-IVSSGGTFELGFFSPNG-STTR--------------------YIGIWYKQILP---------YVQTIVWVANREK-PLTNTSSVVLKVNKPGILALLND--KNETIWSTN-TSR--SVQNPVAVLLD-SGNLVLKDAN-----DDNPENFLWQSFNFPTDTHLPD---------------MKLGKN-------------------------------------FKTGIEVYLLAWKNDNDPTPGEYSLHIDPTG---YPQGLIRHGARVSARAGPWNGLRWSGAPAPLQTQTSIYTFQFVFNEEE------------VYYSFSLINNSLLTRLVLTNNGYIQRLTWVD-------RTKSWHLYLNIPLDTCDTY------SLCGAYGSCVID---SSPVCGCLDKF----EPKYPQNWQTGDWSQGCVRKTP----------------------------------------------------------------------------------------------------IDCNKEHGFLKYSG-IKLPETNNSQYNKTMTLEGC---------RQVCSTNCS-CTAYSSLDISNGDKG-----CLFWSGELIDIRELS----------------------------------------------------------------GRGQDIYIRMDSSDIV-----------------------------SQASSNRKKT-----------------------------------GTVLAVSFSLLVAVILLGLI--LFMYIRK-----------------------------------------------------------------------------------------------------------------------------------------------------------------------------------------KKKLK----------------------------------------------LKEDFELPQFQLSLITRATNNFSVN-NQIGEGGYGPVYKGVLE---EGQEIAVKRLSRTSMQGIDE--FKN---EVTYIAKLQHRNLVRLLGCCIQ-GEEKMLIYEYMPNKSLDSYIFG--------------------------------------------------------------------------------------------------------------------------------------------------------------------------------------------------------------------------------------------------------------------------------------------------------------------------------------------------------------------------------------------------------------------------------------------------------------------------------------------------------------------------------------------------------------------------------------------------------------------------------------------------------------------------------------------------------------------------------------------------------------------------------------------------------------------------------------------------------------------------------------------------------------------------------------------------------------------------------------------------------------------------------------------------
>PGSC0003DMP400008763
-------------------------MESKYFILFLLSFYSFIPK----------ISSTTTNVINTNQFITDGDT-IVSSGGTFELGFFSPNG-STTR--------------------YIGIWYKQILP---------YVQTIVWVANREK-PLTNTSSVVLKVNKPGILALLND--KNETIWSTN-TSR--SVQNPVAVLLD-SGNLVLKDAN-----DDNPENFLWQSFNFPTDTHLPD---------------MKLGKN-------------------------------------FKTGIEVYLLAWKNDNDPTPGEYSLHIDPTG---YPQGLIRHGARVSARAGPWNGLRWSGAPAPLQTQTSIYTFQFVFNEEE------------VYYSFSLINNSLLTRLVLTNNGYIQRLTWVD-------RTKSWHLYLNIPLDTCDTY------SLCGAYGSCVID---SSPVCGCLDKF----EPKYPQNWQTGDWSQGCVRKTP----------------------------------------------------------------------------------------------------IDCNKEHGFLKYSG-IKLPETNNSQYNKTMTLEGC---------RQVCSTNCS-CTAYSSLDISNGDKG-----CLFWSGELIDIRELS----------------------------------------------------------------GRGQDIYIRMDSSDIV-----------------------------SQASSNRKKT-----------------------------------GTVLAVSFSLLVAVILLGLI--LFMYIRK-----------------------------------------------------------------------------------------------------------------------------------------------------------------------------------------KKKLK----------------------------------------------LKEDFELPQFQLSLITRATNNFSVN-NQIGEGGYGPVYKGVLE---EGQEIAVKRLSRTSMQGIDE--FKN---EVTYIAKLQHRNLVRLLGCCIQ-GEEKMLIYEYMPNKSLDSYIFD-------QTKKKLLDWSRRFDIINGIARGLLYLHQDSRLRIIHRDLKASNVLLDTEMNPKISDFGMARSVAGNDMG---AKTCHVVGTQ---------------------------------------------------------------------------------------------------------------------------------------------------------------------------------------------------------------------------------------------------------------------------------------------------------------------------------------------------------------------------------------------------------------------------------------------------------------------------------------------------------------------------------------------------------------------------------------------------------------------------------------------------------------------------------------------------------------------------------------------------------------------------------------------------------------------------------------------------------------------------------------------------------------------------------------------------------
>PGSC0003DMP400008765
-------------------------MESKYFILFLLSFYSFIPK----------ISSTTTNVINTNQFITDGDT-IVSSGGTFELGFFSPNG-STTR--------------------YIGIWYKQILP---------YVQTIVWVANREK-PLTNTSSVVLKVNKPGILALLND--KNETIWSTN-TSR--SVQNPVAVLLD-SGNLVLKDAN-----DDNPENFLWQSFNFPTDTHLPD---------------MKLGKN-------------------------------------FKTGIEVYLLAWKNDNDPTPGEYSLHIDPTG---YPQGLIRHGARVSARAGPWNGLRWSGAPAPLQTQTSIYTFQFVFNEEE------------VYYSFSLINNSLLTRLVLTNNGYIQRLTWVD-------RTKSWHLYLNIPLDTCDTY------SLCGAYGSCVID---SSPVCGCLDKF----EPKYPQNWQTGDWSQGCVRKTP----------------------------------------------------------------------------------------------------IDCNKEHGFLKYSG-IKLPETNNSQYNKTMTLEGC---------RQVCSTNCS-CTAYSSLDISNGDKG-----CLFWSGELIDIRELS----------------------------------------------------------------GRGQDIYIRMDSSDIV-----------------------------SQASSNRKKT-----------------------------------GTVLAVSFSLLVAVILLGLI--LFMYIRK-----------------------------------------------------------------------------------------------------------------------------------------------------------------------------------------KKKLK----------------------------------------------LKEDFELPQFQLSLITRATNNFSVN-NQIGEGGYGPVYKGVLE---EGQEIAVKRLSRTSMQGIDE--FKN---EVTYIAKLQHRNLVRLLGCCIQ-GEEKMLIYEYMPNKSLDSYIFD-------QTKKKLLDWSRRFDIINGIARGLLYLHQDSRLRIIHRDLKASNVLLDTEMNPKISDFGMARSVAGNDMG---AKTCHVVGTHGYMSPEYAVDGIFSVKSDVFSFGVLVLEIVSCKKN-----------------------RGFVHEDHNLNLLGHVSTLYIL---------------------------VYITYRICHD----LNYSNRHGSFTR-KIGPWN-------------------------------------------------------------------------------------------------------------------------------------------------------------------------------------------------------------------------------------------------------------------------------------------------------------------------------------------------------------------------------------------------------------------------------------------------------------------------------------------------------------------------------------------------------------------------------------------------------------------------------------------------------------------------------------------------------------------------------------------------------------------------------------------------------------
>PGSC0003DMP400008766
-------------------------MESKYFILFLLSFYSFIPK----------ISSTTTNVINTNQFITDGDT-IVSSGGTFELGFFSPNG-STTR--------------------YIGIWYKQILP---------YVQTIVWVANREK-PLTNTSSVVLKVNKPGILALLND--KNETIWSTN-TSR--SVQNPVAVLLD-SGNLVLKDAN-----DDNPENFLWQSFNFPTDTHLPD---------------MKLGKN-------------------------------------FKTGIEVYLLAWKNDNDPTPGEYSLHIDPTG---YPQGLIRHGARVSARAGPWNGLRWSGAPAPLQTQTSIYTFQFVFNEEE------------VYYSFSLINNSLLTRLVLTNNGYIQRLTWVD-------RTKSWHLYLNIPLDTCDTY------SLCGAYGSCVID---SSPVCGCLDKF----EPKYPQNWQTGDWSQGCVRKTP----------------------------------------------------------------------------------------------------IDCNKEHGFLKYSG-IKLPETNNSQYNKTMTLEGC---------RQVCSTNCS-CTAYSSLDISNGDKG-----CLFWSGELIDIRELS----------------------------------------------------------------GRGQDIYIRMDSSDIV-----------------------------SQASSNRKKT-----------------------------------GTVLAVSFSLLVAVILLGLI--LFMYIRK-----------------------------------------------------------------------------------------------------------------------------------------------------------------------------------------KKKLK----------------------------------------------LKEDFELPQFQLSLITRATNNFSVN-NQIGEGGYGPVYKGVLE---EGQEIAVKRLSRTSMQGIDE--FKN---EVTYIAKLQHRNLVRLLGCCIQ-GEEKMLIYEYMPNKSLDSYIFD-------QTKKKLLDWSRRFDIINGIARGLLYLHQDSRLRIIHRDLKASNVLLDTEMNPKISDFGMARSVAGNDMG---AKTCHVVGTHGYMSPEYAVDGIFSVKSDVFSFGVLVLEIVSCKKN-----------------------RGFVHEDHNLNLLGHAWKLYKE---------------------------DRSLELIDEK----LAESCHISQVLR-SIQVGLLCVQQCPEDRPNMSSVVQMLGNE-SL--LAKA-KEPGFFMERTLHDSDNSGMQTGSSKNEITMTMLDPR----------------------------------------------------------------------------------------------------------------------------------------------------------------------------------------------------------------------------------------------------------------------------------------------------------------------------------------------------------------------------------------------------------------------------------------------------------------------------------------------------------------------------------------------------------------------------------------------------------------------------------------------------------------------------------------------------------------------------------------
>PGSC0003DMP400008803
------------------------------------------------------------------------------------MGFFPPTSFTNNW--------------------YVGIWYRHN-V---------PDKSVVWVANRAN-PFNNKSGVRLKIIDTGQLALLTA--DNKSIWSTN-SSRSLAVKNTVAQLLN-SGNLVVRDVN-----DARPENFLWQSFDYPTDTLLPG---------------MKMGKN-------------------------------------FVTGQEFYLSSWKKESDPAPGEYTYRCDPTG---YPQNVVRKGKVKVFNTGPWNGVFWSGVPG--SIQNTISTSKLDFDEKK------------AFYSFTLLA-SVMTKLTIKSSGVLQISTWVE-------NRQEWQDYVSSSGDTCNNY------GTCGAYGSCNNV---HTPVCSCLDTF----VPKDPRNWAMKNWSSGCVRRKP----------------------------------------------------------------------------------------------------LNCQNGDGFLKYSS-IKLPDTQYSWFDVSMTLHKC---------KQACLRNCS-CMAYSNLDIRNDGNG-----CLLWYGDLIDIRELP----------------------------------------------------------------G-GQDIYIRVATSELG-----------------------------SKK------------------------------------------TKLLVLSLLLLIGVTVTGLTIGLYIWK-------------------------------------------------------------------------------------------------------------------------------------------------------------------------------------------KKK-RKMN-------------------------------------------LKDDLDLPLFTLSTLTKASSNFSVE-NKIGEGGFGSVYKGILE---GGHEVAIKRLSKSSSQGVNE--FKN---EVICIAKLQHRNLVKLIGCCIA-GGEKMLVYEYMCNRSLDFFIFD-------EKRSLLLDWPKRFDIINGIARGLLYLHQDSRLRIIHRDLKASNILLDADMNPKISDFGIARSVVGNETG---ANTHHVVGTHGYMSPEYVVHGVFSVKSDVFSFGVLVLEIISGRRN-----------------------RGFARESHSINLLGHVWKLYKE---------------------------GRPLELIDGD----LMD-SSYISELLRLIHVALLCVQQCPEDRPDMATVILMLTND-AI--LPQA-KEPGFFTESKVT-SGCSTSMSSTNEITVTQLEPRLGTEPEWDHRTGLIGLLIGTGMNRTGTTGMEAQFHPVPLYTGIEPGWTEMDRNGMG----------------------------------------------------------------------------------------------------------------------------------------------------------------------------------------------------------------------------------------------------------------------------------------------------------------------------------------------------------------------------------------------------------------------------------------------------------------------------------------------------------------------------------------------------------------------------------------------------------------------------------------------------------------------------------
>PGSC0003DMP400008805
--------------------------MESFVLILQILLCGFVCS----------ISS-AKDIITATDFLTDGKT-ITSSDGSFEMGFFSPASFTNNW--------------------YVGIWYKHD-V---------PDKSVVWVANREN-PFNNTSGVMLKIIDTGQLALLTP--ANTIMWSTN-SSRPLAVKNTVAQLLN-SGNLVIRDAN-----DTKPEKFLWQSFDYPTDTLLPG---------------MKMGKN-------------------------------------FVTGQEFYLSSWKNEYDPAPGEYTYHCDPTG---YPQDVMRKGKVKVYSTGPWNGLRWSGVPG--LTKNTIYTFKLDLDEKR------------AFYSFALLG-SVMTKLTMNNNGVLQRSMWAE-------NRQEWHVYISSPEDTCDNY------GTCGSYGSCNNI---LTPVCNCLDKF----VPKDPRNWAMTNWSGGCIRRKP----------------------------------------------------------------------------------------------------LNCQNGDGFLKYSG-IKLPDTQYSWFDRSMTLHEC---------KHACLRNCS-CLAYSNLDIRNGGSG-----CLLWCGDLIDIRELP----------------------------------------------------------------G-GQDIYIRVATSELG-----------------------------SKK------------------------------------------TKLLVLSLLLLIGVTVTGLTIGLYIWK-------------------------------------------------------------------------------------------------------------------------------------------------------------------------------------------KKKKRKMN-------------------------------------------LKDDLDLPLFTLSTLTKASSNFSVE-NKIGEGGFGSVYKGILE---GGHEVAIKRLSKSSSQGVNE--FKN---EVICIAKLQHRNLVKLIGCCIA-GGEKMLVYEYMCNRSLDLFIFD-------EKRSLLLNWPKRFGIINGIARGLLYLHQDSRLRIIHRDLKASNILLDADMNPKISDFGIARSVVGNETG---ANTHHVVGTHGYMSPEYVVHGVFSVKSDVFSFGVLVLEIISGRRN-----------------------RGFARESHSINLLGHVWKLYKE---------------------------GRPLELIDGH----LMD-SRYISELLRLIHVALLCVQQCPEDRPDMPTVILMLTND-AI--LPQA-KEPGFFTESKVT-SECSISMCSTNEITVTQLEPR------------------------------------------------------------------------------------------------------------------------------------------------------------------------------------------------------------------------------------------------------------------------------------------------------------------------------------------------------------------------------------------------------------------------------------------------------------------------------------------------------------------------------------------------------------------------------------------------------------------------------------------------------------------------------------------------------------------------------------------
>PGSC0003DMP400008991
--------------------------------------------------------------------------------------------------------------------------------------------------------------------------------------------------------------------------------MVWQSFDYPTDTLLPG---------------MKLGWD-------------------------------------SKTGFNRNITSWKSPFDPSPGNYTFKLDVNG---LPEAYLTNRDTIFYRSGPWNGVGFSGVPE--MKPTDIIVFEFQMNKDE------------VYYTFEVLDKKICSRLLVKHNGFLERYTWIP-------TSNIWNKFWYAPKDQCDLY------EECGVSGICNAN---LSPVCKCLVGY----KPKNQVAWDLRDGSDGCIR--YH---------------------------------------------------------------------------------------------------DLDCETDVFNILKN-MKLPQSSSSFVDTKMNLEEC---------EKMCRYNCS-CTAYTTANVTGSGSG-----CVIWTKELVDMRQYSAA--------------------------------------------------------------EGGQFLYVRAASSDAAKSGN------------------------VGSEDGSGKTK-----------------------------------RIAMATGITAGVVLVLIGVVSICILSKRKKLLEGPIR----------------------------------------------------------------------------------------------------------------------------------------------------------------------------NKAEQRGSIERSQDLLV------------------------NTGIIPSKREISSETVADEFELPLFDLSTLAMATEDFSDA-NKLGQGGFGCVYKGIID---EGQEIAVKRLSKNSGQGVEE--FKN---ELRLIARLQHRNLVRLLGCCVE-MEEKMLIYEYMENKSLDSILFN-------KQKSSLLDWQRRFNIICGIARGLLYLHQDSRFRIIHRDLKASNILLDKEMIPKISDFGMARIFGGDETE---GNTKRVVGTYGYMSPEYAMDGLFSVKSDVFSFGVLVLEIVTGKKN-----------------------RGFYFQNNERNLLGHAWKLWRE---------------------------GGASELLDSS----VGESFSP-CEVIRCIQVGLLCVQEQAEDRPNMATVVLMLGSETAT--MPQP-KHPGFCLGRRPVDEHS--ETIYEETFTVNQVTITMLDPR-------------------------------------------------------------------------------------------------------------------------------------------------------------------------------------------------------------------------------------------------------------------------------------------------------------------------------------------------------------------------------------------------------------------------------------------------------------------------------------------------------------------------------------------------------------------------------------------------------------------------------------------------------------------------------------------------------------------------------------
>PGSC0003DMP400010041
------------------------------------------------------------------------------------MQFFSPGKSRNRY---------------------LGIFSTRPSLDLYSDVNGGGDEKALWIANRDD-PITDTSG-SLMIAPDGRLIISHKEGNVTLFSATPTTAT-----NLTAILLD-NGNFVLRELNTNS----SVNRTLWQSFDYPTDTLLPG---------------MKLGIN-------------------------------------LRTGHKWSLTSWVLPQCRAAKKY-----------------------------------------------------------------------------------------------------------------------------------------------------------------------------------------------------------------------------------------------------------------------------------------------------WFELRQV-YMFGDSVKFDENYTLSLSDC---------KAKCVNDCS-CVAYASVDSDTGIG------CQIWGNDTSFVTAQN----------------------------------------------------------------SLARDVFFLTR--------------------------------------KDRKRK----------------------------------WWIWLTIAVS----LMVFAFICSLFCLIRRKLRARGK----------------------------VRQMEKILYELEDPK------------------------------------------------------------------------------------------------------------------------------TISGQYNTNKTARLRKKFR---------------------------------------------HDRHIFSLETMNMATNNFSSS-NKLGQGGYGPVYKGMLL---DGQEIAIKRLSRSSGQGLVE--FQN---EIVLIAKLQHTNLVRLLGCCIE-GEEKILVYEYMMNKSLDFFLFD-------PSRKDSLKWNTRLNIIEGVAQGLLYLHKYSRLRVIHRDLKASNVLLDDNMNPKISDFGLARIFGMQEFE---ANTERIVGTYGYMSPEYAMNGIVSMKTDVFSFGVLVLEIEWQKK------------------------------QQLLSFRTPTKPHRIC---------------------------SVLEELTDPV----LTNESTPTNEVMRCIHVGLLCVQVNPMDRPSMSNVVLMLTNDSLQ--LSVP-KQPAFFIETAMTETETR-EEVGHCSTNGLSISDMVAR---------------------------------------------------------------------------------------------------------------------------------------------------------------------------------------------------------------------------------------------------------------------------------------------------------------------------------------------------------------------------------------------------------------------------------------------------------------------------------------------------------------------------------------------------------------------------------------------------------------------------------------------------------------------------------------------------------------------------------------
>PGSC0003DMP400014939
------------------------MKNSSSILILVHFLCFSLI----------TNLSLGGDTISVNESVSSGQT-IISSGGNFELGFFRPGDSRSYY---------------------IGIWYKKLY-----------PQAVVWVANRDKPLDSAD---ANLIISQGNLVLLDR--LQNSIWSA-LTENINP-NISVAAVLRDDGNFILSDVS-----KASMPLLLWQSFDHPTHTFLPG---------------AKIGYD-------------------------------------KRTQRKQVLVSWKNSSDPAPGMYSLEMDPKNA---QYVIKWNRTTEYWASGSWDGQRFGLVPEM-SLN-YIYNYSYIDNENE------------SYFTYSLYNSTITSRLIMDVSGQIKQLSWLD-------GSIDWNLFWTQPRESCQVY------AICGAFGVCDEA--NAT--CNCLSGF----KQRSDAEWNSNDYSSGCV--TDEKVQCD----------------------------------------------------------------------------------------------AITEDKDSLWITSI-VRVPASHNTNITVGTASQCR----------SACFNDCS-CTAYTY-DGSG--------TCSIWTGDLFNLEQLS-------------------------------------------------------------TTE-SKRTIFVKRGSP---------------------------------EAQTKAKKS------------------------------------MKLKAILSSISVLMFLLIGSISYIYYKRR--------------------------------------------------------------------------------------------------------------------------------------------------------------------------------------IAKRADRSKGIQGAHKS--------------------HWHKAEGEAKVLMNENSDEAIDVPYFHLETILEATDNFSNA-NKLGQGGFGPVYKGIFP---GEKEIAVKTLSSQSGQGIDE--FKN---EVTLIAKLQHRNLVRLLGYCIN-ATEQILLYEYMPNKSLDTFIFDG-------TLCQLLDWKKRYDIILGIARGLSYLHHDSRLRIIHRDLKTSNILLDEEMNPKISDFGLARIVEGKVTE---ANTKKVVGTYGYMSPEYALDGLFSIKSDVFSFGVVVLEIISGRRN-----------------------TGFYQSEEALNLLGYAWKLWTE---------------------------KTEIQLIEKS----LLESCNK-SEALKCINIALLCVQEDPNHRPNMSDVILMLGGEGT---NLPTPNRPAFVIRTHASS-TSSSSSDKKYIVSNNQVTITVEEGR-------------------------------------------------------------------------------------------------------------------------------------------------------------------------------------------------------------------------------------------------------------------------------------------------------------------------------------------------------------------------------------------------------------------------------------------------------------------------------------------------------------------------------------------------------------------------------------------------------------------------------------------------------------------------------------------------------------------------------------
>PGSC0003DMP400014967
------------------------MEMKNNHSFLVLFLCFSLG----------TNLSIGEDTISMNESVSSGQT-IISSSGTFELGFFTPGNSFKYY---------------------LGIWYKNIS-----------SQTVVWVANRETPVSDA----AHLTIIQGNLVLLDK--FQSLVWSTNISRSVPP-KNLVIAVLCDDGNLILSDLSS----NSSIPLLLWQSFDYPTHAFLPG---------------GKVGYD-------------------------------------KRTQRKQVLISWKDLNDPSPGLFSMELDPRRA---QLVIKWNRTTQYWASSSWNGRTFSSVPGM-RLN-YIFNYSYIDNENE------------SYFTYSLYNSEIPSKFIMDVSGQIKQLLWST-------SLDDWYPFWAQPTEQCDVY------ANCGAFGVCNNV--NSS--CNCLSGF----KARSDAEWNSNNYSSGCVRVRDQEVQCN----------------------------------------------------------------------------------------------GITEDKDSFWMNSI-VSLPASQDTNITVAEASQCR----------SACFNNCS-CTAYTY-DVSG--------ACSFWTGDLFNLQQLS-------------------------------------------------------------KTE-TEKTIFVKSGSP---------------------------------EDQTKAKKS------------------------------------MKLVVLLSSTTAFIVLFIGSFSYIYYRR-----------------------------------------------------------------------------------------------------------------------------------------------------------------------------------------RRRRMTKG-TGTQIS--------------------HLDKIGGG----------EIIDVPYFCLETILVATDNFSNA-NKLGQGGFGPVYKGIFP---GGKEIAVKRLSSHSGQGIDE--FKN---EVTLIAKLQHRNLVRLLGYCIN-GKEQILLYEYMPNKSLDTFIFDG-------ELCKLLDWKKRYDIILGIGRGLAYLHHDSRLRIIHRDLKTSNILLDEDMNPKIADFGLARIVEGRRTE---AKTEKIVGT----------------------------------------------------------------------------------------------------------------------------------------------------------------------------------------------------------------------------------------------------------------------------------------------------------------------------------------------------------------------------------------------------------------------------------------------------------------------------------------------------------------------------------------------------------------------------------------------------------------------------------------------------------------------------------------------------------------------------------------------------------------------------------------------------------------------------------------------------------------------------------------------------------------------------------------------------------
>PGSC0003DMP400014968
------------------------MEMKNNHSFLVLFLCFSLG----------TNLSIGEDTISMNESVSSGQT-IISSSGTFELGFFTPGNSFKYY---------------------LGIWYKNIS-----------SQTVVWVANRETPVSDA----AHLTIIQGNLVLLDK--FQSLVWSTNISRSVPP-KNLVIAVLCDDGNLILSDLSS----NSSIPLLLWQSFDYPTHAFLPG---------------GKVGYD-------------------------------------KRTQRKQVLISWKDLNDPSPGLFSMELDPRRA---QLVIKWNRTTQYWASSSWNGRTFSSVPGM-RLN-YIFNYSYIDNENE------------SYFTYSLYNSEIPSKFIMDVSGQIKQLLWST-------SLDDWYPFWAQPTEQCDVY------ANCGAFGVCNNV--NSS--CNCLSGF----KARSDAEWNSNNYSSGCVRVRDQEVQCN----------------------------------------------------------------------------------------------GITEDKDSFWMNSI-VSLPASQDTNITVAEASQCR----------SACFNNCS-CTAYTY-DVSG--------ACSFWTGDLFNLQQLS-------------------------------------------------------------KTE-TEKTIFVKSGSP---------------------------------EDQTKAKKS------------------------------------MKLVVLLSSTTAFIVLFIGSFSYIYYRR-----------------------------------------------------------------------------------------------------------------------------------------------------------------------------------------RRRRMTKG-TGTQIS--------------------HLDKIGGG----------EIIDVPYFCLETILVATDNFSNA-NKLGQGGFGPVYKGIFP---GGKEIAVKRLSSHSGQGIDE--FKN---EVTLIAKLQHRNLVRLLGYCIN-GKEQILLYEYMPNKSLDTFIFG----------------------------------------------------------------KFAKVCSLFSST---YTIDKI-------------------------------------------------------------------------------------------------------------------------------------------------------------------------------------------------------------------------------------------------------------------------------------------------------------------------------------------------------------------------------------------------------------------------------------------------------------------------------------------------------------------------------------------------------------------------------------------------------------------------------------------------------------------------------------------------------------------------------------------------------------------------------------------------------------------------------------------------------------------------------------------------------------------------------------------------------------
>PGSC0003DMP400014969
------------------------MEMKNNHSFLVLFLCFSLG----------TNLSIGEDTISMNESVSSGQT-IISSSGTFELGFFTPGNSFKYY---------------------LGIWYKNIS-----------SQTVVWVANRETPVSDA----AHLTIIQGNLVLLDK--FQSLVWSTNISRSVPP-KNLVIAVLCDDGNLILSDLSS----NSSIPLLLWQSFDYPTHAFLPG---------------GKVGYD-------------------------------------KRTQRKQVLISWKDLNDPSPGLFSMELDPRRA---QLVIKWNRTTQYWASSSWNGRTFSSVPGM-RLN-YIFNYSYIDNENE------------SYFTYSLYNSEIPSKFIMDVSGQIKQLLWST-------SLDDWYPFWAQPTEQCDVY------ANCGAFGVCNNV--NSS--CNCLSGF----KARSDAEWNSNNYSSGCVRVRDQEVQCN----------------------------------------------------------------------------------------------GITEDKDSFWMNSI-VSLPASQDTNITVAEASQCR----------SACFNNCS-CTAYTY-DVSG--------ACSFWTGDLFNLQQLS-------------------------------------------------------------KTE-TEKTIFVKSGSP---------------------------------EDQTKAKKS------------------------------------MKLVVLLSSTTAFIVLFIGSFSYIYYRR-----------------------------------------------------------------------------------------------------------------------------------------------------------------------------------------RRRRMTKG-TGTQIS--------------------HLDKIGGG----------EIIDVPYFCLETILVATDNFSNA-NKLGQGGFGPVYKGIFP---GGKEIAVKRLSSHSGQGIDE--FKN---EVTLIAKLQHRNLVRLLGYCIN-GKEQILLYEYMPNKSLDTFIFDG-------ELCKLLDWKKRYDIILGIGRGLAYLHHDSRLRIIHRDLKTSNILLDEDMNPKIADFGLARIVEGRRTE---AKTEKIVGTYGYMSPEYASDGLFSLKSDVFSFGVVILEMISGRKN-----------------------TGFYQSEEALNLLGYAWRMWIE---------------------------ERAMQLTEKS----LLESCNR-SEVMKCINVALLCVQEDSNDRPKMSDVIVMLVGEGT---SLQRPNRPAFVIRTHASS-RPSSPSK----VSNNQVTITEEGGR-------------------------------------------------------------------------------------------------------------------------------------------------------------------------------------------------------------------------------------------------------------------------------------------------------------------------------------------------------------------------------------------------------------------------------------------------------------------------------------------------------------------------------------------------------------------------------------------------------------------------------------------------------------------------------------------------------------------------------------
>PGSC0003DMP400016452
---------------------------------------------------------------MKPGDELNHTQVLDSEDGTFKLGFFSISQTNNSY---------------------LGIWYAG-----------DPQDKKLWIANPNT-PLLNNSG-LLTIDTTGTLKITSGGKTVVNITPPLLTG------SLIARLQD-SGNLVLQDETEN--------RTLWQSFDHPTDTLFPDGVFFQFDAPDGSFPSLVLTFNGAILGGGEDSRIYALYNEFCYGYESHDGCVSNQLPECRKDGDKFELKSAYFTTGSATSNYDDNANISLGDCMKNCWEHCSCVGFITSSNGIGCIIWNGNG-EFRVDESGSAVQQYVLVS------------SKGKQKNWIWIVIVVAIVVPMLISGFICYIIV------RRRKLQAEKRREEEYIREL------TASDSFNDTNMKE-KDGREVQDLKIF----SFGFVLAATNNFSSENKLGEGGFGPVYKGKFPDGREVAVKRLSRTSGQGLVEFKNELILIAKVQHTNLVRVLGCCIHEDEKILIYEYMPNKSLDFFLFDPERKKLLDWQKRYEIIEGIAQGLLYLHKYSRMRVIHR-DLKASNVLLDENMNPKIADFGMARIFKQNETEAVTARV-VGTYGYMAPEFAMEGAFSIKSDVFSFGILMLEIVSGRRTTSLQQFDRPLNFIGYAWELWKEKCALELKDPALGDLCDTKLLLRVIHVGLLCVQEGATDRPTMSDVISLLDSAGTLKITSGGKTVVNITTPLLTGSLIARLQDSGNLVVQDETRNRTLWQSFDHPTSCLLPGMKLGYNLTTRQNWTLTSWLVSSTIPASGAFTLSLEAIQDAFQLVVRRRGEVYWTSGAWNNQGFPFLPSFRDSATTYQYNLNLVSGTDGMFFQFEATKGSFPSLELFSDGAIAAGDGSIYTRYNKFCYGYGGDDGCVSSQLPECRKNSDKFEQKRGDFIDLSGTTTSNYDNASISLGDCMQKCWEHCSCVGFTSLNSNGTGCRIWNGKRDFRVDESGNAVQRYVLISPKSSKGEKRKKEEHIREM------------------------NAADSFNNTNLKEEDERGVQDLKIFSFGLILAATNNFSSD-NKLGEGGFGPVYKGQFP---DGREVAIKRLSRTSGQGLAE--FKN---ELILIAKVQHRNLVRVLGCCIH-GDEKMLIYEYMPNKSLDIFLFD-------PETKKLLDWQKRFEIIEGIAQGLLYLHKYSRMRVIHRDLKASNVLLDENMNPKIADFGLARIFKQNETE---AVTRRVVGTYGYMAPEFAMEGAFSIKSDVFSFGVLMLEILSGRRN-----------------------ASLQQFNRPLNLIGYAWELWKE---------------------------GCGLELKDPA----LE-DLYDTEQFLRVIHVGLLCVQEGATDRPTMSDVISMLGNGSMS--LPIA-KQPAFFTGRDEAESYSSSNKTEQCSINDCSITVIEAR---------------------------------------------------------------------------------------------------------------------------------------------------------------------------------------------------------------------------------------------------------------------------------------------------------------------------------------------------------------------------------------------------------------------------------------------------------------------------------------------------------------------------------------------------------------------------------------------------------------------------------------------------------------------------------------------------------------------------------------
>PGSC0003DMP400019915
-------------------------------------------------------------------------M-LISPKRKFNLGFFSPNVSNNQR--------------------FVGIWYVDGP-----------KNSFVWVANRDK-PIFDKNGVFTIEK-NGNLVVKNG--RGDLMWTSNVA---AMNNNCTAHLSD-YGNLMMFNGN---------NRELWQSFHHPTDTFLPEMRFYLD----------------------------------------------------------EVLRSWTSESDPSPGRYSLG-VNTR--GSPQIVIFDGEKRRWRSGYWDGRIFTGVTD--MKPEYLHGFKLYNEGD--K----------LYFTYTVSDPSDLVRFHISPTGYELEQRWDK-------DNENWSIIQSHPSGDCDLY------NLCGNFAKCDIT---YLKKCICLVGF----VPKDLGQWNARNWSEGCVRRKEVECRGNNSVLKS-----------------------------------------------------------------------------------------GSGKKDGFFEIEK-IKLPDFADTAYL--QNIDEC---------RSMCLENCS-CTAYAFVSGIN---------CMMWSGDLVDMQQFQ----------------------------------------------------------------EGGNTLYVRLADSEFA--GSNKT--------------------------------------------------------------------VKIVVISVMVAGAFLVCMVVFLLCKYKA-----------------------------------------------------------------------------------------------------------------------------------------------------------------------------------------KTRVSNKINQMETSVPTR--------------SGEFSMNTSGAGDLSIEGHQGSGSELIFFSFSGVAAATDNFSNE-NKLGQGGFGPVYKGKLL---CGVEIAVKRLSRKSGQGVEE--FKN---EIKLIAKLQHRNLVRLMGCCIE-GEEKMLFYEYMANRSLDSFLFD-----PVKQ--AQLDWRKRFNIIEGIARGLLYLHRDSRLRIIHRDLKASNILLDEEMNPKISDFGMARIFGGNENE---ANTNRVVGTYGYMAPEYAMEGLFSGKSDVYSFGVLLLEIICGRRN-----------------------TSYRSNEHSG-IIGYAWQKWDE---------------------------GTPMDLVDRS----IW-DECQYDEALRCIQLALICVQDMAVHRPSISSIVLMLETDNIR--LPLP-RQPTYTSMRKHEDAETWNEKQDFS-ANNVTISVIVGR---------------------------------------------------------------------------------------------------------------------------------------------------------------------------------------------------------------------------------------------------------------------------------------------------------------------------------------------------------------------------------------------------------------------------------------------------------------------------------------------------------------------------------------------------------------------------------------------------------------------------------------------------------------------------------------------------------------------------------------
>PGSC0003DMP400023684
------------------MSLHPSSSSSLLFFLLFFFLNPFFSSS---------QKILSSFNSKSPPWNPTQNQILLSPNSTFAAGFLQSSQNSFNFS----------------------IWYYKIP-----------VKTIVWSANPNSPLNSSATLFISSSGELKLTPSTSS--SAPNLWPSIIRN------TSSVLFLQEDGSLVYGN---------------WNSFLNPTDTYLPTQN---------------------------------------------------------ITGTNLTSANGKFQFDGSNSNTLFFNGNDSYFTFSQNALQRLEETGEVTQVNGKFVS----------------------------------------SDFGEKGKLRRMKLDEDGNMRIYSFDLSS----SLAKNWTIVWQAVNQLCTIHG------TCGTNSICLYDTSTTQTSCVCPPGFRKDTSKSCVRKIPLMTKDSKASKYLPLDFVSFTG--------------------------------------------------------------------------------------------VGNQTDLKALSFSSCEKNCSDKNDCLGFLFKYDGTG---------YCVLVLEKLLYGYWSPGTEFVMYLR----VDSRENDISNFIGMTS-------------------------------------------------------------LMETSCPVRISLPFPPEES-----------------------------------------------------------------------KTTTRNIVIISTIFAAELISGVFFFWAFLKK-----------------------------------------------------------------------------------------------------------------------------------------------------------------------------------------YIKYRDMARTFG-------------------------------------LEVMPAIGPKRFSFSEIKNATNDFT---DKIGRGGFGDVYKGKLS---DGRVVAVKCLKNVKGGDAEF------WAEVTIIARMHHLNLVRLWGFCAE-KGRRILVYEYVPNGSLGEFLFQKSLIQSPDGQKPILDWNIRYRIALGVARAIAYLHEECLEWVLHCDIKPENILLGDDFCPKVSDFGLAKLKKKEEMM----TMSRFRGTPGYVAPEWTKADPITPKADVYSFGLVLLEIVSGTRN--------------------FEHHNSKVESDQWFFPAWAFDKVFK---------------------------DMNVDDILDPQIKQSYDSRAHFDLVNRMVKTAMWCIQDRPDARPSMGKVAKMLEGTVEIIEPKKPTIFFLSEE---------------------------------------------------------------------------------------------------------------------------------------------------------------------------------------------------------------------------------------------------------------------------------------------------------------------------------------------------------------------------------------------------------------------------------------------------------------------------------------------------------------------------------------------------------------------------------------------------------------------------------------------------------------------------------------------------------------------------------------------------------------------
>PGSC0003DMP400024471
------------------------MKILLVDLVLLLSCFHLVRC----------NNTRSDNLLPGQTLSFSAADTLVSKQGKFELGFFCPGNCEKLF---------------------IGIWYTNIK-----------PKTVVWIATRDN-PIRPPFNSSHLELSDGNLGIFNE--RKQRVWDSNLST----ADVNRAVLLD-SGNFILTNG----------IEIQWQSFDYPTDTWLPG---------------ARIGFD-------------------------------------KSKNTLQKLTSCMDANDTASGHFSLELDPNQ---NGELVMLRNLVVMWIWVPLN---------LVVSN-------FSYNPTEHS----------AFITYNVFGESVISRIVLDHSRFMRELFWSN-------EHQNWMVVRSVPVDMCDAT------NICGAFGICDIN---TSPICGCLQGY----EPKFPLGWDTNDYSGGCVRITP---------------------------------------------------------------------------------------------------LQCGSNNDGFVRMQN-VELPASSESVQVGNDQICEY-----------ICSSNCS-CNAYTYSYSGV---------CLLWNDDLINLRRLS----------------------------------------------------------------DNSRQAVLSIKMFELS---------------------------------NKGNKK-----------------------------------SSFVVLVASITSAIFVCGTCCYFLWRRKLK----------------------------------------------------------------------------------------------------------------------------------------------------------------------------------KKGILRKMKFREMLLSDS-----------------------ATNMSKPGTSIGKGQEKNGDIELKFFELHDLKAATDNFPPD-NKLGEGGFGPVFKGQLP---DGQQIAVKRLSTQSRQGISE--FKT---EALLIAKLQHRNLVRFLGCCVE-DEEKMLVYEYMPNKSLDYFIFD-------ESRRSLLDWKKRHEIIIGIARGILYLHQDSRLRVIHRDLKASNILLDEDMNPKISDFGTARIFSGNQDE---ANTLRIVGTYGYMSPEYALAGLFSVKSDVFSFGVILLEIISGKKN-----------------------RISYNSDSPPNLIRQAWELWND---------------------------GKAFELIDPT----IVDSCPS-EEALRCIQVGLLCLEVNAGDRPTMSSVLFMLSNEATI--PSPK--QPLITPNSDSSTTETTPSSINEVTITALDGR--------------------------------------------------------------------------------------------------------------------------------------------------------------------------------------------------------------------------------------------------------------------------------------------------------------------------------------------------------------------------------------------------------------------------------------------------------------------------------------------------------------------------------------------------------------------------------------------------------------------------------------------------------------------------------------------------------------------------------------------
>PGSC0003DMP400024476
------------------------MKIILV---LLLSYFHLVSC----------NSTRSDTLLPGQSFSFSAEDTLVSKQGKFELGFFCPGNCEKLF---------------------IGIWYTNIK-----------PKTVVWIANRDN-PIRPPFNNSHLELSDGNLQLLDA--RKQRVWSSSLSTP--SAYANKAVLLD-SGNLVLTNG----------IDRQWQSFNYPTDTWLPG---------------AMIGFN-------------------------------------KSKNTLQKLTSWRDLNDPASGSYSLQLGQNQ---NGELVVQHNFQEEWRSGPWNE---GGFAILAQQNYYKDLFDFSYDPTEYS----------KYITYNVFDESDISRIVLEFNGSMKQWFWSK-------DHQSWQLVWSRSTDNCDRI------NFCGAFAICDMN---AGPPCECLKGY----EKKFKLDWDSRNYSGGCVRKNP---------------------------------------------------------------------------------------------------LQCGSNNKNFVHMPN-VKLPVSSESMKVGNDQICEY-----------ICSSNCS-CNAYAYSNSGE---------CLLWYSDLIDLSRLP----------------------------------------------------------------NNSSQVEFNIKLFERS---------------------------------NKGKKK-----------------------------------LLLVALVVSITSASFVCGTCCYFLWRIKLK----------------------------------------------------------------------------------------------------------------------------------------------------------------------------------EKGILGRKKFREMLLSKS-----------------------ATNLSKPGTSSKMGQEKKLSIELKFFELRELKAVTDNFSPD-NKLGEGGFGPVFKGQLP---DGQKIAVKRLSTQSQQGINE--FKT---EVLLIAKLQHRNLVRFLGCCEE-DEEKMLIYEYMPNKSLDYFIFD-------ESRKSLLDWRRRYEIIIGIARGILYLHQDSRLRIIHRDLKASNILLDEDMNPKISDFGTARIFSGNQNE---AKTLRVVGTYAYMSPEYARAGLFSVKSDVFSFGVILLEVISGKRN-----------------------MVSYNSDSPPNLIRRAWELWND---------------------------GKAFELVDPS----IVDSCPS-EEALRCILVGLLCLQLNAADRPTMSTILSMLSIEATV--PSPK--KPFITRNSDLITTETASSSINEVTITAPYVR--------------------------------------------------------------------------------------------------------------------------------------------------------------------------------------------------------------------------------------------------------------------------------------------------------------------------------------------------------------------------------------------------------------------------------------------------------------------------------------------------------------------------------------------------------------------------------------------------------------------------------------------------------------------------------------------------------------------------------------------
>PGSC0003DMP400024482
--------------------MCQKKE-------LLIVIVSFLVP----------FCSS-IDTISFNQSLKDGDL-LISSGKSFALGFFG---NSPDKR-------------------YVGIWYNNVP-----------ELTVVWVANRDN-PVNGTSG-ILTIDSTGNLVVHLDAETKTVAWRTNVSSATKRADSYTAKLED-SGNFILFQ-------DSKMDVTEWQSFDYPTNTLLPS---------------MKYGID-------------------------------------KRTGLNRFLTSWKSLNDPGTGEYRYTMELNG---TPQVFLYKNSSRIWRTGSWTGHGWSGVPE--MSPRFIFSLSYVDNDTE------------VSLTYGIHDSSIISRMVLNESGIVNRLTWQE-------SEQKWVQFWSAPKDPCDNY------EHCGAFSNCNLFN-LAEFECSCLPGY----EPKLSRQWFLRDGSHGCLRKKNE---------------------------------------------------------------------------------------------------EVCNNGEGFVTLSH-VKVPDTGATRMNKSMGLKEC---------EELCLKNCS-CTAYASANISAGGSG-----CITWYGELIDIKQFT----------------------------------------------------------------DGAQDLYIRVSASDLAQFSK------------------------NSRGHN--RKR-----------------------------------MIGILAGSAAAIILALSLAC--CLVIN-----------------------------------------------------------------------------------------------------------------------------------------------------------------------------------------IRRNDNERSE----------------------------------SIASYDGMDESKHTEISIFDLTTITNATDKFSDA-NKLGEGGFGSVYKGHLT---DGQVIAVKRLSVTSGQGTEE--FKN---EVTLIARLQHRNLVRLLGCCVQ-RGEKMLVYEYMPNKSLDSFIFD-------KTKGSLLDWGKRFEIIHGIARGMLYLHQDSRLRIIHRDLKASNVLLDASMQPKISDFGMARIFGGDQME---ANTNRVVGTYGYMSPEYAMVGHFSAKSDVFSFGVLCLEIITGRKN-----------------------NSHKDQEKSRHLVGYVWDLWKD---------------------------EKALDVVDPL----LGGSYEA-CEVLRCIHIGLLCVQPFTDDRPTMSEVVFMLCNETN---LPFP-KQPSLIFRSENHSSVTHSSSASIATSSVNDMSISTVHGR-------------------------------------------------------------------------------------------------------------------------------------------------------------------------------------------------------------------------------------------------------------------------------------------------------------------------------------------------------------------------------------------------------------------------------------------------------------------------------------------------------------------------------------------------------------------------------------------------------------------------------------------------------------------------------------------------------------------------------------
>PGSC0003DMP400024485
--------------------MRNTKDYYFHQFLFLILISQFLHP----------ILAIPTDTITPTQPLTKDQT-LVSSDQHFELGFFSPGGANSDKW-------------------YIGIWYKEIQ-----------DRTIVWVANRAK-PLSASSTSVLKITEIG-TLLLVDGQTGNPVWSSDQTPATN----VVAQLLD-SGNFVIRPEN-----DDREQSYLWQSFDYPTNTLLPG---------------MKLGWD-------------------------------------SKSGMNRNITSWKSAIDPAPGDYTFKINTSG---FPEVYLTNKQQIIYRSGAWNGIRFSGVPE--MKASEIISFEFQFKSDE------------ITYMFKLHNKTLYSRLSVSHTGFLERFTWIP-------TSNIWNRFWYAPKDQCDGY------TECGVSGICDTN---ISPICKCMVGF----KPKNQVAWELRDGSNGCVR--FH---------------------------------------------------------------------------------------------------KLDCKTDKFNILRN-MKLPDTTNSFVDTNMNLDEC---------EAMCMKNCS-CTAYTNSNISGSGSG-----CVIWSTELVDMRQYAAA--------------------------------------------------------------EGGQVLYVRVATSDAVQIGG------------------------VGSGNSSGKTK-----------------------------------IVAIAAGVTVGIALVLFGLT-LCFLSKRRK-HQGSIR----------------------------------------------------------------------------------------------------------------------------------------------------------------------------TKSVNRGTSERSQELLM------------------------NATIIPSKREFSGETSTEEFELPLFDFSTLATATENFSDA-TKLGQGGFGCVYKAML----VGQEVAVKRLSKNSGQGVEE--FKN---ELRLIARLQHRNLVRLLGCCVE-MEEKMLIYEYLENKSLDSILFS-------KSFS-------------------LYRQESS---VSHHLLTCLYNL----------------------------------------------------------------------------------------------------------------------------------------------------------------------------------------------------------------------------------------------------------------------------------------------------------------------------------------------------------------------------------------------------------------------------------------------------------------------------------------------------------------------------------------------------------------------------------------------------------------------------------------------------------------------------------------------------------------------------------------------------------------------------------------------------------------------------------------------------------------------------------------------------------------------------------------------------------------------------------------------
>PGSC0003DMP400024486
--------------------MRNTKDYYFHQFLFLILISQFLHP----------ILAIPTDTITPTQPLTKDQT-LVSSDQHFELGFFSPGGANSDKW-------------------YIGIWYKEIQ-----------DRTIVWVANRAK-PLSASSTSVLKITEIG-TLLLVDGQTGNPVWSSDQTPATN----VVAQLLD-SGNFVIRPEN-----DDREQSYLWQSFDYPTNTLLPG---------------MKLGWD-------------------------------------SKSGMNRNITSWKSAIDPAPGDYTFKINTSG---FPEVYLTNKQQIIYRSGAWNGIRFSGVPE--MKASEIISFEFQFKSDE------------ITYMFKLHNKTLYSRLSVSHTGFLERFTWIP-------TSNIWNRFWYAPKDQCDGY------TECGVSGICDTN---ISPICKCMVGF----KPKNQVAWELRDGSNGCVR--FH---------------------------------------------------------------------------------------------------KLDCKTDKFNILRN-MKLPDTTNSFVDTNMNLDEC---------EAMCMKNCS-CTAYTNSNISGSGSG-----CVIWSTELVDMRQYAAA--------------------------------------------------------------EGGQVLYVRVATSDAVQIGG------------------------VGSGNSSGKTK-----------------------------------IVAIAAGVTVGIALVLFGLT-LCFLSKRRK-HQGSIR----------------------------------------------------------------------------------------------------------------------------------------------------------------------------TKSVNRGTSERSQELLM------------------------NATIIPSKREFSGETSTEEFELPLFDFSTLATATENFSDA-TKLGQGGFGCVYKAML----VGQEVAVKRLSKNSGQGVEE--FKN---ELRLIARLQHRNLVRLLGCCVE-MEEKMLIYEYLENKSLDSILFN-------KQKSSLLDWQKRFNIICGIARGLLYLHQDSRFRIIHRDLKASNILLDKDLTPKISDFGMARIFGGDETE---GNTKRVVGTYGYMSPEYAMDGLFSVKSDVFSFGVLVLEIVTGKKN-----------------------RGFYYQNNQLNLLGHAWRQWKE---------------------------GSGSELLDPS----FGESFSP-SEVMRCIQVGLLCVQEQAEDRPNMATVVLMLGSENAS--LPQP-KNPGFCLGRRPVDSDSY-STNYEETCTVNQVTVTMIDPR-------------------------------------------------------------------------------------------------------------------------------------------------------------------------------------------------------------------------------------------------------------------------------------------------------------------------------------------------------------------------------------------------------------------------------------------------------------------------------------------------------------------------------------------------------------------------------------------------------------------------------------------------------------------------------------------------------------------------------------
>PGSC0003DMP400024488
-----------------MATGFR-----FPPFWFLFLFILSCFS----------SFCLGGDRVTRGEIYKDGDN-ITSKGGDFVLGFFSP-ANTSKR--------------------YLGIWYVDVP-----------VKTYIWVANRNN-PVHDKNGTFSINE-NGNLVVKDG--HGDLLWSSNVS---VKTTNSTACLRD-EGNLVILNNDRNAT---RLNSELWESFSDPTDTFLPGMEVLIER---------------------------------------------------QGQ-EQKVFRSWTNESDPSPGRYSMG-VDPR--GTPQIVIWDGPNRRWRSGHFDGAEFIGVPDV-IRTTFFSGFRIQNEGDN-K----------LLLTYSASNTSSFVRFQITVTGNELQQRWNE-------DQGEWNTLQSRPVGGCDLY------NFCGNFAECDK------DVCQCLKGF----VPRVQEQWHAGNRTEGCVRKTELECRRNSSVSRN-----------------------------------------------------------------------------------------DSSKDDGFSTIRR-VKLPDHANVSEI--T-IDEC---------KIRCLNDCS-CNAYAYVRGIN---------CMMWRNDLVDIEHFQ----------------------------------------------------------------EGGNTLYVRLHPSDIG--KKKKT--------------------------------------------------------------------IIIVVISILAALALVVMVAIWLVCKYRA-----------------------------------------------------------------------------------------------------------------------------------------------------------------------------------------RKRESKRTSEIPKNHLVR--------------SGEFSTEYSGPGDISAEGHQGNGSELAFFSFSMVATATDDFSLA-NKLGQGGFGPVYKGKLP---CGQEVAVKRLSQKSGQGDEE--FKN---EITLIAKLQHRNLVRLLGCCVE-GEEKMLIYEYMPNKSLDTFLFD-----TVRK--SQLDWRKRFNIIEGIARGLLYLHRDSRLRIIHRDLKASNILLDEEMTPKISDFGMARIFGGNQNE---ANTNRVVGTYGYMAPEYAMEGLFSGKSDVYSFGIILLEIICGRRN-----------------------TSFRTDEHSG-IIGYAWEKWEE---------------------------GRPMDLVDRS----IW-DGCQHNEALRCIHLALLCVQDLAAHRPNMSSVVLMLETDNVR--LPLP-RQPTYTSMRRSVDEDIWHGNQDVTSSNNVTVSVLIGR---------------------------------------------------------------------------------------------------------------------------------------------------------------------------------------------------------------------------------------------------------------------------------------------------------------------------------------------------------------------------------------------------------------------------------------------------------------------------------------------------------------------------------------------------------------------------------------------------------------------------------------------------------------------------------------------------------------------------------------
>PGSC0003DMP400024492
-----------------------------------------------------------------------------------MFNLPSP------------------------------------------------TPTVVWVANRDE-PLHDSSGILTISE-DSNLVMLNG--QKEIIWSSSIS---NSMKNSTAQLLD-TGNLVLKDSS--------NGRVLWESFQYPTDSLLQLMKMGTD----------------------------------------------------KRTNTTTLLNSWGSPDDPSVGSFSAG-IQHR--YIPQFLIWKNSSPYWRGGPWNKQIYIGLPE--MNSFYLYGIDLVIDNAG-T----------AYQTYSDPNQSRILYYSLNSTGSYQEKVWDQ-------SKKDWVVTWANPRTECDFY------AKCGTYGSCNPM---NSPICSCIQGF----KPKNDGEWKKGDWSGGCIRSTALDCERNKTDI-------------------------------------------------------------------------------------------EKDKQDGFLKLQT-MGVPDFVISVP---SAKKDC---------ESDCLSNCS-CTAYSYYRGIG---------CMHWNRSLVDIQEYSR---------------------------------------------------------------DGAASLFIRLAYSELAANDKKDI--------------------------------------------------------------------PVAAIATTVSIGSITVILCGYLFWKLLA-----------------------------------------------------------------------------------------------------------------------------------------------------------------------------------------KHRERKRKNEAL--------------------LREASPKFYQEGMSKDDINQVKIEDITLYRFDMLANATDSFHPA-SKLGQGGFGPVYKGQLP---DGQEIAVKRLSQSSGQGLQE--FMN---EVVVISRLQHRNLVRLLGCCTE-RGEKMLIYDFMPNRSLDAYLFG-----SHQ--EKFLDWSKRAIIIEGTGRGLLYLHRDSRLRIIHRDLKASNILLDEYLNPKISDFGMARIFGGNQDQ---ASTIRVVGTYGYMAPEYAMYGRFSEKSDVYSFGVLILEIVSGRKN-----------------------SSFYDDEDELTLLAYAWKLWNE---------------------------NNIIKLIDPK----IF-DSSFEKQMVRCGHIGLLCVQEYAEDRPNVSTVLSMLTSDIAE--LPTP-KQPAFT--GGHASPQQVSSKSQ-GSVNADTITILEPR---------------------------------------------------------------------------------------------------------------------------------------------------------------------------------------------------------------------------------------------------------------------------------------------------------------------------------------------------------------------------------------------------------------------------------------------------------------------------------------------------------------------------------------------------------------------------------------------------------------------------------------------------------------------------------------------------------------------------------------
>PGSC0003DMP400030187
----------MIAEQRVYLP-ILLFICLHSFSSRFAFSQLFWNYNVSVLNSTTGLS---------NSWIN-LPYVRVYNTSE--PSEMTPIIRSRKDSPQFLFAFYCPLLTNGTTECLLGILLYHNRFN---GVSSV--PQLVWSANRNHPVKV--NAT-LQLGQNGNLVLTDS--DGTLVWSTNTT-----GKSVSGLNMTEMGNLVLFDKRK---------QAIWQSFDHPTDCLLPGQ---------------------------------------------------------KLVSGRKLIASISGSNQS----FSFTVLNGRLVSSID----TNPPQYYIASSG----------------DYSPLYD----------FDGRTFTAL----QDPD--TSQFIKLGPDGHLRLYQS--D---AFDWKQLDEVMN-SYLGNCGYP------MACGRYSICTN-----DGQCNCP------VEGNFFRPIN-RNPDLGCSQLTSISCNSSH--------------------------------------------------------------------------------------------YHSLIELSDTTYFAFEINFYASSN-MWFEGTKMENC---------KAACLSNCSCKAAV----WSKTLR----KNCLLLNEVLSLKDNWSGS---------------------------------------------------------------DKTKVFLKVQNFAKSQYQPP------------------------IVSQRKQSRPLKVIVAS-------------------------------ALAA-LVGIILSISAWFV-LFKKRT-L----------------------------------------------------------------------------------------------------------------------------------------------------------------------------------------SVKAGDFLDLAP----------------------------------------ILPGILTRFSYNELKIITQDFS---RKLGEGGFGSVYEGTLS---NGNKIAVKRLNGLGQ-VKDS--FLT---EVKIVGSIHHVNLVKLIGFCAE-KDHWVLIYEYMVNGSLDRWIS-------HEKQENGLTWLTRQRIISDIAKGLAYLHDECNHKIIHLDIKPHNILLDQNFNAKISDFGLSKLIEKDKSK----VVTRMRGTPGYLAPEWLR-SVITEKVDVYAFGIVLLEVLCGRKN----------------------LDWSQADKDNVHLLSVFKRKAEQ---------------------------DQLIDMVDKN----NEDMQIHREAVMKMMSLAAWCVQGDFNKRPSMSLVVKVLEGLVSVETNLDFNFTN---------------------------LTEAGAGNQQMEVPI--SSILPSVLSGPR-----------------------------------------------------------------------------------------------------------------------------------------------------------------------------------------------------------------------------------------------------------------------------------------------------------------------------------------------------------------------------------------------------------------------------------------------------------------------------------------------------------------------------------------------------------------------------------------------------------------------------------------------------------------------------------------------------------------
>PGSC0003DMP400030193
--------------MVLNYSAILFMASLLFISSQHLISCQPPETFITNSS---------------ISWINSRARSYVVNSTDG--ATLTPILSRERNETLFVCGFLCD---YNGTACVFG-VLLSPKISNNNSYLYY--ARLVWSANRNNPVRA--NAT-LQLRQDGGLFLMDS--DGTLIWSTTTST---RGKVVTGFKLTVLGNIVLFDKSN---------DIIWQSFDHPTDTLVPGQ---------------------------------------------------------MTNAGQMLRSSVSATNWSE-GLFTFEVQLFGFLAYIK----SNPRQLYVSRLGG---------------DNGSPFPGLI-------FDSKIIIFNGTLILNFAFSNTRFMRFGNDGHLRVYHWR------GSWLEEADLLT-DYIGECGYP------TVCGNYSVCA------NGQCTCPQTAV--DQTNFLQQINYRQPNQGCVLITPISCEHSQ--------------------------------------------------------------------------------------------YHILMELKYIAYIPLYLQYG-------TNKTDLENC---------KTSCLSNCSCKAAQFQFSGPNNTM----GHCALLNDVFSLTYDYGAP---------------------------------------------------------------NKTTLFIKVQSSFNLQASPS------------------------LVSSEKKSKRVSAIVGS-------------------------------TIGA-SFGLLLMVLTCFAYIFRRRKGL----------------------------------------------------------------------------------------------------------------------------------------------------------------------------------------EEDEEEFLDQIP----------------------------------------GMP---TRFSYEELTVMTENFS---EKLGEGGFGSVFEGTMS---DGTKIAVKRLQGFDN-VKKS--FLA---EVATIGSIQHVNLVKLVGFCAE-KSHRLLVYEYMANGSLDRWIF-------HGKQERSLTWDIRKKIISDVAKGLAYLHEDCNNKIIHLDIKPQNILLDHNLNAKVSDFGLSKLVGKDESK----IVTTMRGTPGYLAPEWLH-EVITEKVDVYSFGVVILEIICGRKN----------------------LDR-HQDEDDMHLLSLFMRKAEE---------------------------RQLLEMVDKN----SEDMQLHRKEAVEMMKIAAWCLQSDYTKRPSMSLVVKVFQGLVAAETDLHYSFTFP------------------------TMTRRVAGTNQERESVVGISLPLPSQLSGPR-----------------------------------------------------------------------------------------------------------------------------------------------------------------------------------------------------------------------------------------------------------------------------------------------------------------------------------------------------------------------------------------------------------------------------------------------------------------------------------------------------------------------------------------------------------------------------------------------------------------------------------------------------------------------------------------------------------------
>PGSC0003DMP400030196
-------------------------------------------------------------------------------------------------------------------------------------MIDK--PQLVWSANRNHPVKF--NAT-LQLGHDGNLVLTDS--DGTLVWSTDTI-----GKSVSGLNLTEMGNLVLFDKRK---------RTIWQSFDHPTDSLLPGQ---------------------------------------------------------NLVSGQKLIASVSATNRSQ-GLFSLTVLNGSWAAYTD----TVPPQYYYISSY----------------ADSSYYS----------FDGQTFTAS----HNPTNSTAQFMKIGPDGHLKVYQW--S---VVDWKEVSDILL-PNVENCGYP------MVCGSYSICTN-----NGQCTCP------QQENFFRPFSERKPDLGCSQLTSIYCNSLQ--------------------------------------------------------------------------------------------YHSFIELKNTTYFSFNIDQELNSSKLWLGQKKLEDC---------KRACLSNCSCKAAVFEYNWNGARR----GNCLLLNEVFSLTDSEEGR---------------------------------------------------------------GKT-VFIKVQNTSEAQTRSL------------------------IIPGGKKSRPFKVIIGS-------------------------------TLAA-FFGIILSIATCFV-IFRKRAHE----------------------------------------------------------------------------------------------------------------------------------------------------------------------------------------SRKAADILDLAP----------------------------------------ILPGILTRFSYNELKITTDDFS---RKLGEGGFGCVYEGTLR---NGTKIAVKNLDGVGQ-VKES--FLT---EVKAVGGIHHINLVKLIGFCAE-KSHRLLIYEYMVNGSLDRWIT-------HENQENGLTWNTRQRIISDIAKGLAYLHEDCSHKIIHLDIKPQNILLDQYLNAKISDFGLSKLIEKDKSK----VVTRMRGTRGYLAPEWLS-SVITEKVDVYAFGIVLLEILCGRKN----------------------LDWSQADEEDVHLLSVFRRKAEQ---------------------------EKLIDMVDKN-----EDMQLHREAVTEMMSLAAWCLQGDFSKRPSMSLVVKALEGLVTVETNLNYDFTH---------------------------VPEVGAGNQEREVII--SSKFPSILSGPR-----------------------------------------------------------------------------------------------------------------------------------------------------------------------------------------------------------------------------------------------------------------------------------------------------------------------------------------------------------------------------------------------------------------------------------------------------------------------------------------------------------------------------------------------------------------------------------------------------------------------------------------------------------------------------------------------------------------
>PGSC0003DMP400030198
----------MFAEQRLCFP-ILLFIYLLLCSSQFVISQSSREFSISPSNSTAGLAGLAGLAGLSSLWIN-RPSLRVNSTADGFFTLTTPILQRGNAGPRFLCGFYC---IYNATECLLGILLYHNKYDEPNGVIDK--PQLIWSANRNHPVKV--NAT-LELGQDGNLVLTDS--DGTLVWSTHTT-----GKFVSGVNLTDMGNLVLFDKRK---------RAIWQSFDHPTDSLLPGQ---------------------------------------------------------NLVSGQKLIASVSATNRSQ-GLLALTVLNGSWAAYTD----TDPPQYYYISYY----------------LESPYYS----------FDGRTFNAL----QSLDKSAAQFMKIGPDGHLKVYRW--F---IADWNEVSDIFS-QYVENCGYP------MVCGSYSICTN-----NGQCTCP------LQENFFRSFSERKPDLGCSQLTSIYCNSSQ--------------------------------------------------------------------------------------------YHSFVELKNTTYFSFNIDQELNSSRLWLGQAKLEDC---------KRACLSNCSCKAAVFEYGWNGTHR----GNCLLLNEVFSLKDSEEGR---------------------------------------------------------------GNT-VFLKVQNSSKPQTQSL------------------------IIPGGKKSRPSKVIIGS-------------------------------TLAA-FFGIILSIATCFV-IFRNRTRE----------------------------------------------------------------------------------------------------------------------------------------------------------------------------------------SRKAADILDLAP----------------------------------------ILPGILTRFSYNELKIITDDFS---IKLGEGGFGCVYEGTLR---NGTKIAVKNLDGVGQ-VQES--FLT---EVKAVGGIHHINLVKLIGFCAE-KSHRLLIYEYMVNGSLDRWIT-------HENQENGLTWNTRQRIISDIAKALAYLHEDCSHKIIHLDIKPQNILLDQYLNAKISDFGLSKLIEKDKSK----VVTRMRGTRGYLAPEWLS-SVITEKVDVYAFGIVLLEILCGRKN----------------------LDWSQPDEEDVHLLSVFRRKAEQ---------------------------EQLIDMVDKN-----EDMQLHREAVTEMMSLAAWCLQGDFSKRPSMSLVVKALEGLVTVETNLNYDFTH---------------------------VPEVGAGNQEREVIS--SSKFPSILSGPR-----------------------------------------------------------------------------------------------------------------------------------------------------------------------------------------------------------------------------------------------------------------------------------------------------------------------------------------------------------------------------------------------------------------------------------------------------------------------------------------------------------------------------------------------------------------------------------------------------------------------------------------------------------------------------------------------------------------
>PGSC0003DMP400030255
----------MFAEKRLYFP-ILLFIYLLFCSSRFTISQSLQDNKISLSNSTAGLAGLS------SFWIN-RPSLIVNSTTDGFFGSTTPILQRGNAGPRFICGFYC---RYNTTECLLGILLYHNKYNEENGMIDK--PQLVWSANRNHPVKV--NAT-LQLGHDGNLVLTDS--DGTLVWSTNTT-----GKSVSGLNLTEMGNLVLFDKRK---------RAIWQSFDHPTDSLLPGQ---------------------------------------------------------NLVSGRKLIASVSATNHSQ-GLLALSVLNGSWAAYTD----TVPPQYYYTSSY----------------ADSSYYS----------FDGQSFTAL----HYPTKSKAQFMKIGPDGHLKVYKW--S---VVDWNEVSDILS-PYVDNCGYP------MVCGSYSICTN-----NGQCTCP------PHENFFRPFSERKPDLGCSQLTSIYCNSSH--------------------------------------------------------------------------------------------YHSFVELKNTTYFVFQLNLELSSKIFWLEGKKLEDC---------KRACLRNCSCKAAVFVYDWEGAQR----GNCLLLNEVFSLTDSEEGR---------------------------------------------------------------GET-VFLKVQNTSRAQTQSL------------------------IIPGGKKSRPLKVIIGS-------------------------------TLAA-FFGIILSIATCFV-IFRKRTHE----------------------------------------------------------------------------------------------------------------------------------------------------------------------------------------SRKAADILDLAP----------------------------------------ILPGILTRFSYNELKIITDDFS---RKLGEGGFGCVYEGRLR---NGTKVAVKHLDGVGQ-VKES--FLT---EVKAVGGIHHINLVKLIGFCAE-KSHRLLIYEFMVNGSLDRWIT-------HENQENGLTWNTRQRIISDIAKGLAYLHEDCSHKIIHLDIKPQNILLDQYFNAKISDFGLSKLIEKDKSK----VVTRMRGTRGYLAPEWLS-SVITEKVDVYAFGIVLLEILCGRKN----------------------LDWSQADEEDVHLLSVFRRKAEQ---------------------------EQLIDMVDKN----NEDMQLHRKAVTEMMSLAAWCLQGDFSKRPSMSLVVKALEGLVTVETNLNYDFTH---------------------------VPEVGAGNQQREVII--SSKFPLILSGPR-----------------------------------------------------------------------------------------------------------------------------------------------------------------------------------------------------------------------------------------------------------------------------------------------------------------------------------------------------------------------------------------------------------------------------------------------------------------------------------------------------------------------------------------------------------------------------------------------------------------------------------------------------------------------------------------------------------------
>PGSC0003DMP400030278
----------MIAEQRLYFHHVLVIIYFQFFSFRFASSQISWYLNGSYLNSTAGLS---------TSWTN-RPFWFDAQSTYGLSLLTPILLSGINGNKYHFCGFYCN---SQSVECLLGIFFAFPDSSSTDNKFMD--PQLVWSANRDRPVNA--NAT-LQLGKDGNLVLEDS--DGTFVWSTNTT-----GKSVSGLNMTETGNLVLFDKAN---------RTVWQSFDHPTDSLLPGQ---------------------------------------------------------SLVSGRKLIASVSATNWSQ-SLLSLTIINGSWATYIE----SDPPQFYYASSNP---------------DTSTYFS----------FDGQTLTVQ----QGPPKSPAQFMKLGPDGHLWVYQWDEN---ALNWKVISDVLFNVHAENCGYP------TVCGRYGICTS-----NRKCRCP------PERNFFRPLDERNIDDGCLQLTSIYCNSSQ--------------------------------------------------------------------------------------------YHSYVELKNTTYFAFEFSDDRISGILPFEGKKLEDC---------KGACLRNCSCKAVVFRYDSDGATT----GSCLLLNEVFSLVDTDDGM---------------------------------------------------------------DKR-VFLKVQNSSNTQNQSK------------------------TISGGKKSRPHIVIIGS-------------------------------TLAA-FFGIMLSITAFFV-IFKKRTKD----------------------------------------------------------------------------------------------------------------------------------------------------------------------------------------SRKDGGFLDLEP----------------------------------------IFPGMLTRFSYNELRIITEDFS---RKLGEGGFGSVYEGTLS---NGTKIAVKRLDGLGH-VMES--FLT---EVKIVGGIHHINLVKLIGFCAE-KTQRLLIYEHMVNGSLDRWIY-------HKNEENGLRWHTRQRIITDIAKGLAYLHDECSQKIIHLDIKPQNILLDKNFNAKISDFGLSKLIDKDESK----VVTRMRGTPGYLAPEWLR-SVITEKVDVYAFGIVLLELLCGRKN----------------------LDRSQAD-EDVHLLSVFERKSEQ---------------------------QQLMDIVDKN----NEDMQIHKEAVTEMMSIAAWCLQGDFTKRPSMSLVVKALEGLVSVETNLDYDFTS---------------------------LPEVEDDNQQREDTI--SLILPSILSGPR-----------------------------------------------------------------------------------------------------------------------------------------------------------------------------------------------------------------------------------------------------------------------------------------------------------------------------------------------------------------------------------------------------------------------------------------------------------------------------------------------------------------------------------------------------------------------------------------------------------------------------------------------------------------------------------------------------------------
>PGSC0003DMP400030282
----------------MALSQFLPFFFFILSCSFHLITSQPYDYPSANLS---------------TTWINSVSADHSVNFTDG--STIRAILLRGTFGPKYACGFYCN---GNCDTYLFAIFIVQTNSASRITLPAIGFPQVVWSANRNKPVRI--NST-LELTAQGDLVLRDA--DGTLAWSTNTT-----GKSIAGLNLTDEGNLVLFDSKN---------ATVWQSFHHPTDALVPGQ---------------------------------------------------------RLVPGMKLTASVSTTNWTERGLFSLSFTDDGFVALVE----SNPPQTYFDVTIGRLN-----------ASRGSNYVVYLNGSLALLSNSSNSSNSQTLVSFSLATSAQYMRLESDGHLKVYEWQ------SGWTEMDDLLT-GFNGECYYP------MACGRYGICS------RGQCSCPKSSS--NSTTYFRQIDDRQGNLGCSEVTRLTCNASS--------------------------------------------------------------------------------------------NHRFLDLQDVDYFTFTTDIR---------NTSMNTC---------KDACLRNCSCKAALFRSGLNSST-----GDCYLPSEIFSLANNEKDK---------------------------------------------------------------TRY----DSHAFIKVQVEPE------------------------IAAAKEKRRVNGAILGS-------------------------------VIGVSILGIIVGIAVFIF--WKKKRKA----------------------------------------------------------------------------------------------------------------------------------------------------------------------------------------NEDEEDYLDHVP----------------------------------------GMP---TRFSYDDLKAATENFT---KKLGQGGFGSVFEGCLA---DGTKIAVKCLDGIGQ-VKAS--FLA---EVETIGSIHHVNLVQLIGFCAE-KSHRLLVYECMSNGSLEKWIY-------HGKQEQTLDWNCRRKIIQDIAKGLAYLHEECRQKILHLDIKPPNILLDEKYNAKLADFGLSKLIDRNQSQ----VMTQMRGTPGYLAPEWLS-GVITEKVDVYSFGIVLLEILSGRRH----------------------FEASESEDQQVMVN-LFRRKAEE---------------------------GKLVDLIDKH----SEDMQFYKEEVVKAMQIAAWCLQSDFTKRPSMSMVVKAMEGVIDVDKDLDYSFRP----------------------------QTVSAIPYISFADS--TPLLPSILSGPR-----------------------------------------------------------------------------------------------------------------------------------------------------------------------------------------------------------------------------------------------------------------------------------------------------------------------------------------------------------------------------------------------------------------------------------------------------------------------------------------------------------------------------------------------------------------------------------------------------------------------------------------------------------------------------------------------------------------
>PGSC0003DMP400031298
-------------------------MEAINILYFLSS--IWILS----------RVS-AQHTIPANQPLTDGST-IISSDGKFKLEFFSPG-TSGKR--------------------YLGILFNKVT-----------VQTVVWVANRDN-PLN-DTSSALNLTRQGILTLLNG--SGRIIWSSN-STR-HG-KNPVAQLLD-SGNLVVRDAA-----EDKPQNYLWQSFDNPGDPALPG---------------MKVGIN-------------------------------------LKTGFHRSLSSWKSTNDPSRGQFTWTFDTGG---FVQTFIMNGSIELYRARQWNGRVFPNAPS-SDTSWNGYNYTYLSDPNE------------ISFMYELTDSSIIARVVMQLNGFLQLSEWNN-------QTQNWDDVVSAPADNCDIY------GQCHSYGLCNSG---NSPICRCLDKF----EPKDPTEWARGNWSGGCVRKTAI---------------------------------------------------------------------------------------------------LNCQKEVKFFKYQG-IKLPDTRFSWYSGGVTLNAC---------EELCLRNCS-CMAYANPDITGTNED-----CLLWFDELMDIREFG----------------------------------------------------------------ATGQDIYVKLDSSE---------------------------------LGNSSTGK-----------------------------------VKKLRISLPLAALGLFLVLCLIMYIRQ-------------------------------------------------------------------------------------------------------------------------------------------------------------------------------------------KKKNQQYFRKGR------------------------RPR--ISEMLCTKERKDKELDLPLFDFETISHTTNNFSLN-NKLGEGGFGPVYKGMLE---DGQEIAVKRLSRYSAQGTDE--FKN---EVIFIAKLQHRNLVKLLGCCIQ-AEKR------------CWFMS-------------------TCQIIAWIG-SFLIQIGGHCLIGLSASILLMELLADFSIFIKTQDCG---------------------------------------------------------------------------------------------------------------------------------------------------------------------------------------------------------------------------------------------------------------------------------------------------------------------------------------------------------------------------------------------------------------------------------------------------------------------------------------------------------------------------------------------------------------------------------------------------------------------------------------------------------------------------------------------------------------------------------------------------------------------------------------------------------------------------------------------------------------------------------------------------------------------------------------------------------------------------------
>PGSC0003DMP400031299
-------------------------MEAINILYFLSS--IWILS----------RVS-AQHTIPANQPLTDGST-IISSDGKFKLEFFSPG-TSGKR--------------------YLGILFNKVT-----------VQTVVWVANRDN-PLN-DTSSALNLTRQGILTLLNG--SGRIIWSSN-STR-HG-KNPVAQLLD-SGNLVVRDAA-----EDKPQNYLWQSFDNPGDPALPG---------------MKVGIN-------------------------------------LKTGFHRSLSSWKSTNDPSRGQFTWTFDTGG---FVQTFIMNGSIELYRARQWNGRVFPNAPS-SDTSWNGYNYTYLSDPNE------------ISFMYELTDSSIIARVVMQLNGFLQLSEWNN-------QTQNWDDVVSAPADNCDIY------GQCHSYGLCNSG---NSPICRCLDKF----EPKDPTEWARGNWSGGCVRKTAI---------------------------------------------------------------------------------------------------LNCQKEVKFFKYQG-IKLPDTRFSWYSGGVTLNAC---------EELCLRNCS-CMAYANPDITGTNED-----CLLWFDELMDIREFG----------------------------------------------------------------ATGQDIYVKLDSSE---------------------------------LGNSSTGK-----------------------------------VKKLRISLPLAALGLFLVLCLIMYIRQ-------------------------------------------------------------------------------------------------------------------------------------------------------------------------------------------KKKNQQYFRKGR------------------------RPR--ISEMLCTKERKDKELDLPLFDFETISHTTNNFSLN-NKLGEGGFGPVYKGMLE---DGQEIAVKRLSRYSAQGTDE--FKN---EVIFIAKLQHRNLVKLLGCCIQ-AEKR------------CWFMS-------------------TCQIIAWIG-SFLI--GGHCLIGLSASILLMELLADFSIFIKTQDCG---------------------------------------------------------------------------------------------------------------------------------------------------------------------------------------------------------------------------------------------------------------------------------------------------------------------------------------------------------------------------------------------------------------------------------------------------------------------------------------------------------------------------------------------------------------------------------------------------------------------------------------------------------------------------------------------------------------------------------------------------------------------------------------------------------------------------------------------------------------------------------------------------------------------------------------------------------------------------------
>PGSC0003DMP400031300
-------------------------MEAINILYFLSS--IWILS----------RVS-AQHTIPANQPLTDGST-IISSDGKFKLEFFSPG-TSGKR--------------------YLGILFNKVT-----------VQTVVWVANRDN-PLN-DTSSALNLTRQGILTLLNG--SGRIIWSSN-STR-HG-KNPVAQLLD-SGNLVVRDAA-----EDKPQNYLWQSFDNPGDPALPG---------------MKVGIN-------------------------------------LKTGFHRSLSSWKSTNDPSRGQFTWTFDTGG---FVQTFIMNGSIELYRARQWNGRVFPNAPS-SDTSWNGYNYTYLSDPNE------------ISFMYELTDSSIIARVVMQLNGFLQLSEWNN-------QTQNWDDVVSAPADNCDIY------GQCHSYGLCNSG---NSPICRCLDKF----EPKDPTEWARGNWSGGCVRKTAI---------------------------------------------------------------------------------------------------LNCQKEVKFFKYQG-IKLPDTRFSWYSGGVTLNAC---------EELCLRNCS-CMAYANPDITGTNED-----CLLWFDELMDIREFG----------------------------------------------------------------ATGQDIYVKLDSSE---------------------------------LGNSSTGK-----------------------------------VKKLRISLPLAALGLFLVLCLIMYIRQ-------------------------------------------------------------------------------------------------------------------------------------------------------------------------------------------KKKNQQYFRKGR------------------------RPR--ISEMLCTKERKDKELDLPLFDFETISHTTNNFSLN-NKLGEGGFGPVYKGMLE---DGQEIAVKRLSRYSAQGTDE--FKN---EVIFIAKLQHRNLVKLLGCCIQ-AEKR------------CWFMS-------------------TCQIIAWIG-SFLIQIGGHCLIGLSASILLMELLADFSIFIKTQDCG---------------------------------------------------------------------------------------------------------------------------------------------------------------------------------------------------------------------------------------------------------------------------------------------------------------------------------------------------------------------------------------------------------------------------------------------------------------------------------------------------------------------------------------------------------------------------------------------------------------------------------------------------------------------------------------------------------------------------------------------------------------------------------------------------------------------------------------------------------------------------------------------------------------------------------------------------------------------------------
>PGSC0003DMP400031305
-------------------------MESRHVHLLLLSYMFCVLI----------LTR-AADNIRRDEPLRDGET-IVSSGGNFELGFFSPTPTSSKR--------------------YLGIWFNKVS-----------VQTVVWVANRDT-PLN-DKNGMLNFTTQGNLTLVNG--SGSVVWSSN-TTR-GGVQNPIAQLLD-SGNLVVREDA-----SENS-NYVWQSFDYPGDTALPG---------------VKIGID-------------------------------------LKTGFRRFLWSWKSRNDPSNGQYSFIFDPNG---FPQPFLMNGSIQRFRGGAWNGQSFANSPS-LLPSPS-YKYIFASDPDQ------------VYFTYELIDTSAIARVVMQLHGFLELSTWNN-------LTQNWDNFGSAPADNCDIY------SQCNAYGLCNSG---NSPICSCLDKF----EPKDPTEWVRGNWSGGCVRKTPV---------------------------------------------------------------------------------------------------LNCQKEVKFLKYSG-IKLPDTRFSWYGRGVTLNSC---------EELCLRNCS-CVAYAKLDTTGTNED-----CLLWFDELMDIREFG----------------------------------------------------------------SSGQDIYIKLDSSETE-----------------------------ISTGNSSKEI-----------------------------------LKKLRISLPLAALSLLSVLCLILYIRHTKN----------------------------------------------------------------------------------------------------------------------------------------------------------------------------------------KKKKEEENQNQQ------------------------RFSEGSSEMLYINKSKNDDLDLPLFDFATILEATNNLSLS-NKLGEGGFGPVYKGALK---DGQEIAVKRLSRYSAQGTDE--FKN---EVIFIAKLQHRNLVKLLGCCIQ-AEEKMLVYEYMPNNSLDWFLFD---------RRSLLDWPKCFHIINGIARGLLYLHQDSRLRIIHRDLKPSNVLLDIDMNPKISDFGMARSFGGNETG---AMTTRVVGTYGYMSPEYAEEGKFSVKSDVFSFGVVILEILSGTRN-----------------------RGFIHPDHHHNLLGHVWIHFKE---------------------------GRVMEVINTH----LKELCNNLCEVQRSVHVGLLCVQQCPEDRPSMSSVVLMLSSD-VP--LPSP-KEPGFFTSRSRFGEVNSSSSKLGEHSGNQLSITLLDAR--------------------------------------------------------------------------------------------------------------------------------------------------------------------------------------------------------------------------------------------------------------------------------------------------------------------------------------------------------------------------------------------------------------------------------------------------------------------------------------------------------------------------------------------------------------------------------------------------------------------------------------------------------------------------------------------------------------------------------------
>PGSC0003DMP400031306
-------------------------MESRHVHLLLLSYMFCVLI----------LTR-AADNIRRDEPLRDGET-IVSSGGNFELGFFSPTPTSSKR--------------------YLGIWFNKVS-----------VQTVVWVANRDT-PLN-DKNGMLNFTTQGNLTLVNG--SGSVVWSSN-TTR-GGVQNPIAQLLD-SGNLVVREDA-----SENS-NYVWQSFDYPGDTALPG---------------VKIGID-------------------------------------LKTGFRRFLWSWKSRNDPSNGQYSFIFDPNG---FPQPFLMNGSIQRFRGGAWNGQSFANSPS-LLPSPS-YKYIFASDPDQ------------VYFTYELIDTSAIARVVMQLHGFLELSTWNN-------LTQNWDNFGSAPADNCDIY------SQCNAYGLCNSG---NSPICSCLDKF----EPKDPTEWVRGNWSGGCVRKTPV---------------------------------------------------------------------------------------------------LNCQKEVKFLKYSG-IKLPDTRFSWYGRGVTLNSC---------EELCLRNCS-CVAYAKLDTTGTNED-----CLLWFDELMDIREFG----------------------------------------------------------------SSGQDIYIKLDSSETE-----------------------------ISTGNSSKEI-----------------------------------LKKLRISLPLAALSLLSVLCLILYIRHTKN----------------------------------------------------------------------------------------------------------------------------------------------------------------------------------------KKKKEEENQNQQ------------------------RFSEGSSEMLYINKSKNDDLDLPLFDFATILEATNNLSLS-NKLGEGGFGPVYKGALK---DGQEIAVKRLSRYSAQGTDE--FKN---EVIFIAKLQHRNLVKLLGCCIQ-AEEKMLVYEYMPNNSLDWFLFD---------RRSLLDWPKCFHIINGIARGLLYLHQDSRLRIIHRDLKPSNVLLDIDMNPKISDFGMARSFGGNETG---AMTTRVVGT----------------------------------------------------------------------------------------------------------------------------------------------------------------------------------------------------------------------------------------------------------------------------------------------------------------------------------------------------------------------------------------------------------------------------------------------------------------------------------------------------------------------------------------------------------------------------------------------------------------------------------------------------------------------------------------------------------------------------------------------------------------------------------------------------------------------------------------------------------------------------------------------------------------------------------------------------------
>PGSC0003DMP400032145
------------------MALYFLLVLFIFGSARAQSNP-PSTIRLG-----------------SSLHPTGQSVAWYSASGHFAFGFYPQG--SGYKVG--------------------------------IWLVGGSNNTIVWTVSRDDPEIS--ADSTLAFID-GIVVLKTN--NSEDKTVASSSE------SASYANLLDNGNFVLYNQDH---------ETIYESFSFPTDTILGGQ---------------------------------------------------------KLTSGGKLVSSFS-STNHSSGRFRLWMQDDGNLVAYPRNLFR-PVDAYWSSQMYCDG-----CRNLLLLNSTGILFLINDT-----DSSVLRQLYTPL--VQNNRAIYRATLDYDGNFRLYSHEFNSNGNSKMVMEWEAI----DDICLVK------GFCGLNGYCVGSN-HNASSCMCLPG------SYLRENDPSFGDCQRNFTRGK--CINGKE-------------------------------------------------------------------------------------------DVSVYKITTTTNLTWEDPPYFVTS-----LLGKEDC---------GKSCLEDCDCDAALFDET----------GQCMKHKLPLR--YVKGAP---------------------------------------------------------------EGSR---TAYFKVSNLAVQNP------------------------TTDSVKPPWVVILVLS-------------------------------ISFVMYSGTALAFSGFYVFKFRIIKYR----------------------------------------------------------------------------------------------------------------------------------------------------------------------------------------KLLQTGTTGLTKD------------------------------------------FILKTCSYKELKQATDGFK---EELGKGAFGAVYKGSFD--KGKNLVAVKRLEKVVEEGERE--FRA---EMKVIGRTRHRNLIRLLGYCAE-GSKRALVYEYMSNGCLANLLFRG---------ATRPDWNLRVNIALDVARGILYLHEECEAPIIHCDIKPQNILLDELLTAKISDFGLAKLLMPDQTR----TFTGVRGTRGYLAPEWQTNAPISVKVDVFSYGIVLLEIICCRRNIEVCVTK-----------------------IEEIQLSIWAYSCLV---------------------------EGEVDKLVGS----EE--VD-KKTLEGMISVAIWCIQDEPALRPSMKKVLHMLQGIIDIPIPPCPSPSS-------------------------------------------------------------------------------------------------------------------------------------------------------------------------------------------------------------------------------------------------------------------------------------------------------------------------------------------------------------------------------------------------------------------------------------------------------------------------------------------------------------------------------------------------------------------------------------------------------------------------------------------------------------------------------------------------------------------------------------------------------------------------
>PGSC0003DMP400032146
------------------MALYFLLVLFIFGSARAQSNP-PSTIRLG-----------------SSLHPTGQSVAWYSASGHFAFGFYPQG--SGYKVG--------------------------------IWLVGGSNNTIVWTVSRDDPEIS--ADSTLAFID-GIVVLKTN--NSEDKTVASSSE------SASYANLLDNGNFVLYNQDH---------ETIYESFSFPTDTILGGQ---------------------------------------------------------KLTSGGKLVSSFS-STNHSSGRFRLWMQDDGNLVAYPRNLFR-PVDAYWSSQMYCDG-----CRNLLLLNSTGILFLINDT-----DSSVLRQLYTPL--VQNNRAIYRATLDYDGNFRLYSHEFNSNGNSKMVMEWEAI----DDICLVK------GFCGLNGYCVGSN-HNASSCMCLPG------SYLRENDPSFGDCQRNFTRGK--CINGKE-------------------------------------------------------------------------------------------DVSVYKITTTTNLTWEDPPYFVTS-----LLGKEDC---------GKSCLEDCDCDAALFDET----------GQCMKHKLPLR--YVKGAP---------------------------------------------------------------EGSR---TAYFKVSNLAVQNP------------------------TTDSVKPPWVVILVLS-------------------------------ISFVMYSGTALAFSGFYVFKFRIIKYR----------------------------------------------------------------------------------------------------------------------------------------------------------------------------------------KLLQTGTTGLTKD------------------------------------------FILKTCSYKELKQATDGFK---EELGKGAFGAVYKGSFD--KGKNLVAVKRLEKVVEEGERE--FRA---EMKVIGRTRHRNLIRLLGYCAE-GSKRALVYEYMSNGCLANLLFRG---------ATRPDWNLRVNIALDVARGILYLHEECEAPIIHCDIKPQNILLDELLTAKISDFGLAKLLMPDQTR----TFTGVRGTRGYLAPEWQTNAPISVKVDVFSYGIVLLEIICCRRNIEVCVTK-----------------------IEEIQLSIWAYSCLV---------------------------EGEVDKLVGS----EE--VD-KKTLEGMISVAIWCIQDEPALRPSMKKVLHMLQGIIDIPIPPCPSPSS-------------------------------------------------------------------------------------------------------------------------------------------------------------------------------------------------------------------------------------------------------------------------------------------------------------------------------------------------------------------------------------------------------------------------------------------------------------------------------------------------------------------------------------------------------------------------------------------------------------------------------------------------------------------------------------------------------------------------------------------------------------------------
>PGSC0003DMP400032151
-------------MANLTFTFMLLMLPFVFAAIQVGAQQQPSNITLG-----------------SFLYPNRNPSYWPSSSGLFSFGFYQKG--DGFQVG--------------------------------IWLP---DKTVVWTANRDDPPLH--LDAYIEFTK-GGKLILWT--KQNKKIIAESPQ------PVTSASMLDSGNFVIYNKT----------IVVWESFDYPTDTILAGQ---------------------------------------------------------RLTLGQSLVSSVT-EVDHSSGRFYLSMQADGNLVAYPTNYLNGPEASYWGFMLQSRGEFGEVSSVFIGLTPTGQLFRNASNGFRFQVNTIGNTSNQSS--TNKAAAIYRATLDPDGIFRLYTHNFD---NSSLEINWSAL----ENQCKAR------GFCGLNSYCTAKNGSSIGDCSCFPG------FSYVNRAMKFQGCYRGFVYEEF-CGSSRD-------------------------------------------------------------------------------------------STLAYNVTAIQHLKVGGYPFSQVS-----MV-EQDC---------RNSCLDDCTCWAALYMN-----------GVCSKFKLPLIDSTIEQND---------------------------------------------------------------ESIKSFVKQSYNISQMAGHSTPYPGKT-----------------GNRNESRKEIILILSLV-------------------------------LGSVAFLFTVFAIFSYIFYRSRADEYQ----------------------------------------------------------------------------------------------------------------------------------------------------------------------------------------KLLENPYLGPNEE------------------------------------------FTLRSFSYSELEKATEHFK---EEIRHGSFGNVYKGILS--EGNRTVSVKRLEKIGDEGERE--FKA---EMTAIGQARHKNLVHLLGFCLE-GSEKILVYEYMSNGSLADIIFNS---------ETRPSWEQRMRLALDISRGILYLHEKCETCIIHCNIKPHNILVDDSWTAKISEFGLAKFLVPDQVG----NQLQLKGTRGYSAPELQNSALISDKVDVYSYGVMLLEIICCRSNMDVNVST-----------------------EDEIFLPNWVHKCFV---------------------------ENDIRKLVGD----KE--VDHAKSLERMVKVGLLCIHDNPDLRPSMRNVVLMLEGTMDIPFLAWY-----------------------------------------------------------------------------------------------------------------------------------------------------------------------------------------------------------------------------------------------------------------------------------------------------------------------------------------------------------------------------------------------------------------------------------------------------------------------------------------------------------------------------------------------------------------------------------------------------------------------------------------------------------------------------------------------------------------------------------------------------------------------------
>PGSC0003DMP400033418
--------------------------MEKFLPFLLLCLLIFLRK----------VNG-QGDMITTTKFIKDGET-IVSSDGTFELGFFSPGNTSTNR--------------------YVGIWYKKIS-----------VITPVWVANRLV-PLT-NKSGVLKVIQSGGVALQNV--TNSTIWSTN-SSR--FVQNPVAQLLD-TGNFVLRDAN-----DPNPENFLWQSFDYPTDTLIAN---------------MKLGRD-------------------------------------LITGFERYLSSWKSSDDPAPGDYTYHCDPTG---YPQDVMRKGADVIYRAGPWNGLRWSGAPN--MVNNSITSFGLVMNNKE------------IYYKYELVNKSVVSALVVKPNGNTMRLIWIA-------KTQGWVNYHSADADDCDTY------KLCGAYGTCNIL---SDPVCHCLDKF----EPKHQDDWNRADWTSGCVRKTP----------------------------------------------------------------------------------------------------LNCT-GDGFIMYSG-VKLPDTRTSWFNETMSLDEC---------RAVCLRNCS-CMGYTNLDIRNGGSG-----CLIWIEELIDIRQLS----------------------------------------------------------------QSGQDIYIRMSASEIG-----------------------------SAGSSSKGDK-----------------------------------SVILAVALPLLFALILLGLGVGLILYKRR-----------------------------------------------------------------------------------------------------------------------------------------------------------------------------------------RREDPVVMTRGR------------------------FSGHNN-KNDNTNQSHHEDFELPLLDLLTLINATDNFSIA-NKIGEGGFGLVYKGVLE---GGQEVAVKRLSETSKQGIHE--FKN---EVNCIAKLQHRNLVKLLGCCVQ-GEEKMLVYEYLQNKSLDIYIFD-------EERSALLDWPKRFNIINGIARGLMYLHQDSRLRIIHRDLKASNVLLDTEMNPKISDFGMARSFGGDETG---ANTRRVVGT----------------------------------------------------------------------------------------------------------------------------------------------------------------------------------------------------------------------------------------------------------------------------------------------------------------------------------------------------------------------------------------------------------------------------------------------------------------------------------------------------------------------------------------------------------------------------------------------------------------------------------------------------------------------------------------------------------------------------------------------------------------------------------------------------------------------------------------------------------------------------------------------------------------------------------------------------------
>PGSC0003DMP400033419
--------------------------MEKFLPFLLLCLLIFLRK----------VNG-QGDMITTTKFIKDGET-IVSSDGTFELGFFSPGNTSTNR--------------------YVGIWYKKIS-----------VITPVWVANRLV-PLT-NKSGVLKVIQSGGVALQNV--TNSTIWSTN-SSR--FVQNPVAQLLD-TGNFVLRDAN-----DPNPENFLWQSFDYPTDTLIAN---------------MKLGRD-------------------------------------LITGFERYLSSWKSSDDPAPGDYTYHCDPTG---YPQDVMRKGADVIYRAGPWNGLRWSGAPN--MVNNSITSFGLVMNNKE------------IYYKYELVNKSVVSALVVKPNGNTMRLIWIA-------KTQGWVNYHSADADDCDTY------KLCGAYGTCNIL---SDPVCHCLDKF----EPKHQDDWNRADWTSGCVRKTP----------------------------------------------------------------------------------------------------LNCT-GDGFIMYSG-VKLPDTRTSWFNETMSLDEC---------RAVCLRNCS-CMGYTNLDIRNGGSG-----CLIWIEELIDIRQLS----------------------------------------------------------------QSGQDIYIRMSASEIG-----------------------------SAGSSSKGDK-----------------------------------SVILAVALPLLFALILLGLGVGLILYKRR-----------------------------------------------------------------------------------------------------------------------------------------------------------------------------------------RREDPVVMTRGR------------------------FSGHNN-KNDNTNQSHHEDFELPLLDLLTLINATDNFSIA-NKIGEGGFGLVYKGVLE---GGQEVAVKRLSETSKQGIHE--FKN---EVNCIAKLQHRNLVKLLGCCVQ-GEEKMLVYEYLQNKSLDIYIFD-------EERSALLDWPKRFNIINGIARGLMYLHQDSRLRIIHRDLKASNVLLDTEMNPKISDFGMARSFGGDETG---ANTRRVVGTYGYMSPEYAVDGIFSVKSDVFSFGVLVLEIVSGKKN-----------------------RRFVHPDHHLNLLGHVNTMSQ------------------------------------------------------------LLCVKG-------LYSKYLLMSSR-VV--YKLL-TLSMYIT---------------------------------------------------------------------------------------------------------------------------------------------------------------------------------------------------------------------------------------------------------------------------------------------------------------------------------------------------------------------------------------------------------------------------------------------------------------------------------------------------------------------------------------------------------------------------------------------------------------------------------------------------------------------------------------------------------------------------------------------------------------------
>PGSC0003DMP400033420
--------------------------MEKFLPFLLLCLLIFLRK----------VNG-QGDMITTTKFIKDGET-IVSSDGTFELGFFSPGNTSTNR--------------------YVGIWYKKIS-----------VITPVWVANRLV-PLT-NKSGVLKVIQSGGVALQNV--TNSTIWSTN-SSR--FVQNPVAQLLD-TGNFVLRDAN-----DPNPENFLWQSFDYPTDTLIAN---------------MKLGRD-------------------------------------LITGFERYLSSWKSSDDPAPGDYTYHCDPTG---YPQDVMRKGADVIYRAGPWNGLRWSGAPN--MVNNSITSFGLVMNNKE------------IYYKYELVNKSVVSALVVKPNGNTMRLIWIA-------KTQGWVNYHSADADDCDTY------KLCGAYGTCNIL---SDPVCHCLDKF----EPKHQDDWNRADWTSGCVRKTP----------------------------------------------------------------------------------------------------LNCT-GDGFIMYSG-VKLPDTRTSWFNETMSLDEC---------RAVCLRNCS-CMGYTNLDIRNGGSG-----CLIWIEELIDIRQLS----------------------------------------------------------------QSGQDIYIRMSASEIG-----------------------------SAGSSSKGDK-----------------------------------SVILAVALPLLFALILLGLGVGLILYKRR-----------------------------------------------------------------------------------------------------------------------------------------------------------------------------------------RREDPVVMTRGR------------------------FSGHNN-KNDNTNQSHHEDFELPLLDLLTLINATDNFSIA-NKIGEGGFGLVYKGVLE---GGQEVAVKRLSETSKQGIHE--FKN---EVNCIAKLQHRNLVKLLGCCVQ-GEEKMLVYEYLQNKSLDIYIFD-------EERSALLDWPKRFNIINGIARGLMYLHQDSRLRIIHRDLKASNVLLDTEMNPKISDFGMARSFGGDETG---ANTRRVVGTYGYMSPEYAVDGIFSVKSDVFSFGVLVLEIVSGKKN-----------------------RRFVHPDHHLNLLGHTYMLHKE---------------------------GRSLELVDPK----LVD-SCNISEVLRSIHVGLLCVQQNPEDRPSMSTVIMMLSNE-GI--LPSA-KHPGFFTERKIGDVDQFSWSTQTPSSINEVTITLLDAR--------------------------------------------------------------------------------------------------------------------------------------------------------------------------------------------------------------------------------------------------------------------------------------------------------------------------------------------------------------------------------------------------------------------------------------------------------------------------------------------------------------------------------------------------------------------------------------------------------------------------------------------------------------------------------------------------------------------------------------
>PGSC0003DMP400033421
---------------------MNAIQRNDFYLLLLLYLYS-INH----------TFGATDSTITATQFLKDGDK-IASHSGSFEMGFFSPGD-SENR--------------------YVGIWYKNIS-----------VRTVVWVANREA-PLT-GESGILKVIEQGILVLLNG--TNNVVWSTN-TSR--SVQNPVAQLLD-SGNLVLKQAD-----DDNSGNFLWQSFDHPSDTLLPS---------------MKLGWN-------------------------------------FVTGREVYLSSWKNEEDPAPGDYTYHCDPSG---YPQNILKKGSDVVYRSGPWNGLHFSGALS--SRDSPLYTFGIFSSKTE------------VYFGFYLTS-SVITRLTLSQNGALQRWTWGD-------RAQDWIPYLSIPTDNCDVY------KLCGAYGSCNSQ---NSPVCGCLDKF----VPKHNEDWQKADWSTGCVRRTE----------------------------------------------------------------------------------------------------LNCLQGDVFLKYSH-IKLPDTRNSWSNVTMTLEEC---------KTICSRNCS-CMAYSNIDIRNGGSG-----CLLWFKDLLDIRQLS----------------------------------------------------------------KEGQDIYIRIAASELD-----------------------------SLEKSDGEK------------------------------------GRALCWILPLSVGLVLVILSI-LLICHRR-----------------------------------------------------------------------------------------------------------------------------------------------------------------------------------------RKKALKLTTKEK------------------------SRYSGSIKQDYNSGSCTEEFEIPLFDLSTITKATDNFSVN-RKIGEGGFGPVYKGILE---KGREIAVKRLSKTSTQGEDE--FKN---EVVYIAKLQHRNLVKILGCCIE-GEEKMLIYEYLSNGSLDSFIFG-------GRQSRILDWSERFHIINGIARGLVYLHQDSQLRIIHRDLKANNILLDNDMNAKISDFGIARCHEEDGNE---AMTNRVIGTYGYLSPEYALYGQYSVKSDVYSFGILVLEIVSGKSN-----------------------RRFAPSNLNRSLIGHAWELNKE---------------------------GRSIELLDER----VGDSCSTPQEVVRSIGVGLLCVQERPDDRPSMSSVVLMLNNE-GT--LPQA-KLLAFYMEGDASDTE----LLSTQSHITTDDTPLEIR---------------------------------------------------------------------------------------------------------------------------------------------------------------------------------------------------------------------------------------------------------------------------------------------------------------------------------------------------------------------------------------------------------------------------------------------------------------------------------------------------------------------------------------------------------------------------------------------------------------------------------------------------------------------------------------------------------------------------------------
>PGSC0003DMP400033433
------------------------MKRFSFFYFCSSNIVSFLFI----------FST-ALDTISNDSPIKDGHT-IVSAGGNFELGFFSPGN-SKNR--------------------YIGIWYNNLP----------KGREVVWVANRVN-PLN-ETSGILTVSSKGIVLLNGN--QDV-IWSSN-SSK--SLIKPVAQLLD-AGNLVLKD-DS----LVNQKDYAWQSFDYPDSTLLPG---------------MKLGLN-------------------------------------LVTGKYWTMSSWKSSDDPSPGEYLDRLDTSG---YPQFFVWEGPAIKFSSGIWNGHLFVGGPN--LKPNPYYTFEFVNNDKE------------IYYKYELINTSIPTRLVLNPAGLLQRLLWIE-------RNQNWFLYSTGQMDNCDRY------ALCGQFAQCNIN---DSPPCDCLRGF----QPKNQQGWDAADWSSGCVRRTP----------------------------------------------------------------------------------------------------LTCGTSDRFLKYSS-VKLPDTRHSWFDKSIGLEEC---------QRLCLKNCS-CTAYSNLDVKNGGSG-----CLLWFNELVDIREYA----------------------------------------------------------------ELDQDLYVRMAASELG-----------------------------SGYMG--NTR-----------------------------------TSVIAIILTVSAIILVGFLFWFAMQRKKG-----------------------------------------------------------------------------------------------------------------------------------------------------------------------------------------ERGVGEGEG-------------------------------------------KEDMESPLFDVMTVSAATNNFSSA-NIIGEGGFGSVYRGKLS---TGPEIAVKKLSKHSGQGFEE--LKN---EVVLISKLQHRNLVRLLGCCLE-GEERMLIYEYMPNNSLDFFIFD-------ECRKKQLPWENRFRIAMGISRGILYLHQDSRLRIIHRDLKTSNILLDSELNPKISDFGLARIIGGDQNE---ARTKRVIGTYGYMSPEYAVDGKFSVKSDVFSLGVLLLEIVSGRKN-----------------------RTFHHPDHHHSLIGHAWLLWNE---------------------------GKALELIDDC----LKESFVE-SQVLRCVHVALLCVQRLTDERPTMSSVVFMLSHEEVA--LPQP-KEPGFFIER-SIAETD-------HSNEKRCISDNVLTLTILQPR--------------------------------------------------------------------------------------------------------------------------------------------------------------------------------------------------------------------------------------------------------------------------------------------------------------------------------------------------------------------------------------------------------------------------------------------------------------------------------------------------------------------------------------------------------------------------------------------------------------------------------------------------------------------------------------------------------------------------------
>PGSC0003DMP400033491
---------------------MKALLRESFYLFLFLCLYS-IHQ----------SFGATD-TITTTHFLKDGDDDITSPGGIFEMGFFSPDN-SENR--------------------YVGMWYKNVS-----------DRTVVWVANREA-PLR-SGSGILKIIKS-RLVLVDG--TNNVVWSTN-TSR--LVQNPVAQLLD-SGNLVVKEAG-----DDSSGNLIWQSFDHPTDTLLAG---------------MKLGRN-------------------------------------FVTGREVYLSSWKNEEDPAPGDYTFHCDPTG---YPQTIVKKGSDVVYSSGPWNGRYFSGTQN--SRLGTFYTYGVYSSKTE------------VYFLYKLTS-SVLVRLTVSHNGILQIWTLDD-------REQGWVPLILVPADKCEVY------NSCGAYGSCNSQ---DSPVCRCLDKF----VPNNSDAWKREDWSGGCVRKTK----------------------------------------------------------------------------------------------------LNCLHRDVFLKYSH-IKLPDTRNSWSNVTMTLEEC---------KDICSKNCS-CMAYSNPDIR--GSG-----CLLWFGDLLDIRKGT----------------------------------------------------------------NGLQEIYIRMASSESD-----------------------------DQEESDGKK------------------------------------GRVLFWILPLSVGLILVFLS--LLIYHRR-----------------------------------------------------------------------------------------------------------------------------------------------------------------------------------------RKKALELKNKGR------------------------TGCG---------GNCAEEFEIPLFDLSTIANATNNFSID-RQIGEGGYGPVYKGILE----GGEVAVKRLSRTSTQGENE--FKN---EVVYIAKLQHRNLVKILGCCIE-GEEKMLIYEYLPNGSLDSFIFD-------DAQSKVLDWPKRFHIINGIARGLMYLHQDSQLRIIHRDLKANNILLDKDMNPKISDFGIAKICEENDIG---AKTNRVVGTYGYLSPEYALHGRYSVKSDVFSFGILILEIVSGKSN-----------------------RRFSHPDHNLNLLGHAWKLYKE---------------------------GRSTELLDEY----LGDSCST-TEVERSICVGLLCVQQSPEDRPNMSSAVMMLSNE-GE--LPQA-KRPGFYIERDAPDGE----LYAQNTVSETPITILAAR---------------------------------------------------------------------------------------------------------------------------------------------------------------------------------------------------------------------------------------------------------------------------------------------------------------------------------------------------------------------------------------------------------------------------------------------------------------------------------------------------------------------------------------------------------------------------------------------------------------------------------------------------------------------------------------------------------------------------------------
>PGSC0003DMP400033493
MEYVKFFLTILKKNAMQQKVNITIMDITIFQFILLLLYFVFLQN----------VSG-QGDTITTTQFIKHGDT-IVSSHGTFELGFFSPGDTSTNH--------------------YVGIWYKKTS-----------ATTPVWVANRLA-PVA-NKYGVLKVIQPGLIVLLND--TNATVWSTN-SSK--SVQNPVAQLLD-TGNFVVRDAN-----DPNPENFLWQSFDYPSDTLLEG---------------MKLGTD-------------------------------------LVTGLERYLTSWRSSDDPAPGDYTYHCDPTG---YPQNLMRKGANVTFRAGPWNGIRWSGAPN--LVNNSIISFGMVMNSRE------------IYYKYEMVNKSVISTFVLEPYGKAMRIIWIG-------KVQGWL-------------------------------------------------------------------------------------------------------------------------------------------------------------------------------------------------------------------------------------------------------------------P----------------------------------------------------------------ASGQDIYIRMSASDIG-----------------------------SAG--SKGKI-----------------------------------AFILAIALPLLVALILLGLGVGLILCKRK-----------------------------------------------------------------------------------------------------------------------------------------------------------------------------------------RRKDPVVTTTGR------------------------LGGHSN-KNDNSNQIHEENFELPLFDLLTLTNATNNFSFA-NKIGEGGFGQVYKGVLE---GGQEVAVKRLSETSEQGLHE--FKN---EVKCIAKLQHRNLVKLLGCCIQ-GEEKMLVYEYLPNKSLELYIFD-------EERSALLDWPKRFNIINGIARGLMYLHQDSRLRIIHRDLKASNVLLDIEMNPKISDFGMARSFRGDETG---DNTSRVVGTYGYMSPEYAVEGIFSVKSDVFSFGVLVLEIVSGKKN-----------------------RRFVHPDHHFNLLGHAWMLHNE---------------------------ERTLELVDPY----LVN-SYYISEVLRSVHVGLLCVQQNPEDRPSMSTVIMMLSNE-GI--LPLP-KHPGFFTERKVEGHDQLSWSTQTPSSINEVTITLLNAR--------------------------------------------------------------------------------------------------------------------------------------------------------------------------------------------------------------------------------------------------------------------------------------------------------------------------------------------------------------------------------------------------------------------------------------------------------------------------------------------------------------------------------------------------------------------------------------------------------------------------------------------------------------------------------------------------------------------------------------
>PGSC0003DMP400033498
------------------------MKGKHFLSSCS--IFLSILL----------IST-ALDTITTEKPIRDGDT-IVSAGGVYELGFFSPGN-SKNR--------------------YVGIWFKKIA----------TR-TVVWVANRNI-PLN-DNSGVLLLNPNGILVLVDN--SNASIWSSN-SSR--LLMNPKARLLD-SGNLVVGDGNN----SEREVNFVWQSFDYPGDTLLPG---------------MKLGRN-------------------------------------LVTGMDWYIESWKSTDDPAAGEYIERLDSHG---YPQFFVWKNSSIVYSTGPWNGIAFSSSPK--NQPAIYYAFEFVIKQKE------------IYFKYEL-NESLPTRVVINQAGMVEHLTWIE-------RNHRWIVYVSAQSDNCDRF------ALCGPYASCNIN---NSPPCDCLRGF----EPRYPEQWYAVDWSNGCIRKTS----------------------------------------------------------------------------------------------------LSCNQ-DGFLKFRN-IKMPDSRHSWYNVSISLEEC---------KKMCLADCN-CTAYSNLDIRNGGSG-----CLLWFGELIDIREYN----------------------------------------------------------------KNEQYLFVRVAASELA-----------------------------N--------I-----------------------------------VRLYQMIEEKFN-YIMSVIGKYMLT-------------------------------------------------------------------------------------------------------------------------------------------------------------------------------------------------GSEVG-------------------------------------------NKDLELPLFDLVTVTTATENFSSA-NVIGEGGFGQVYKGILP---DGLEIAVKKLSTYSGQGVQE--LKN---EIALISKLQHRNLVKLLGCCLE-GEEKMLIYEFMPNSSLDCFIFD-------PSRKASLAWKNRFEISVGISRGLLYLHQDSRFRIIHRDLKTSNILLDGDMNAKIADFGLAKIFGGEQVE---GNTKRVIGTYGYMSPEYAVDGKYSVKSDVFSIGVIILELVSGRRN-----------------------RKFHHLEHYHNLLGHAWLLWTE---------------------------DKALELMDEC----LKESFSE-SQVLRCIQVGLLCAQKHPEHRPTMASVVFWLGNEGLV--LPQP-KQPGFFIERNSMDSTESAQFIKKKSYQYLFCVKAFLNLSIKNMSQSLSKGLLFLFLCSHFFFILLISAALDTITTDESIRDGDTIVSAGGIYELGFFSPGNPKNRYVGIWYKKISPRTVVWVANRDIPLNDTSGVLTLKPNGILVLVDNSNTSIWSSNSSRSLKDPKARILDSGNLVVNDGNERDLKINFAWQSFDYPGNTFIPGMKLGRNLVTGMDWYMSSWKSIDDPSPGEYINRLESHGYPQLFVWKNSTIVSSSGIWKGNAFTVSANSKPNTHYTSEFIINQQQIYYQFKLKNESLPSRMVLNPEGLIEHITWIESSQSWFLYSTVQIDSCGRFALCGPYASCSINNSPPCDCLQGFNPRVPQQSAADWATGCVRRTSLDCKQDGFLKFTGIKMPDSRNSWFNESINLEECEKLCLADCNCTAYSNLDVRNGGSGCLLWFGDLIDIRELSQNEQNLFVRVAASEIDRKRRRKMSVLIGVISAVVATFILSFLAWFSFQRKKRRIGPAVENEDMELPLFDLVTVTSATGNFSAKNVIGKGGFGPVYKDSRLRIIHRDLKTSNILLDTDMNAKISDFGLAKIFGGDQVEGETKSIVGTFGYMSPEYIVDGKYSVKSDVYSIGVIILEIVSGRRNRKFHHLEHLHNLLGHAWLLWTEGNALELMDECLKESFSESQVLRCIQVGLLCVQKLPEDRPIMASVVSWLGNEGLVLPQPKHPGFFTERNPMESTDEECLSNNATLTVLEPR
>PGSC0003DMP400037772
----------------------MKLLQTTIHFLFVFYLFS-IFQ----------IS--LGDTITTTQFLKDGEPSITSSGGSFQMGFFSPGN-SKNR--------------------YIGIWYSNIS-----------VTTVVWVANREA-PLG-TNSGTLKVIKPGLLVIVND--SNHIIWSTN-TSR--SVQNPVAKLLD-SGNLVVIDAGHGVGDDIKIGDFLWQSFDYPTDTLLPG---------------MKIGWN-------------------------------------FVTGKELYLSSWKNEEDPAPGDYTYHCDPSG---YLQNILKKGSKEVYRSGPWNGLRFSGATS--SRQSPFYTFGVISTKTE------------VYFSYHLLA-SVITRFCLNPNGALQRWTWGD-------RNKGWALYLSLPTDNCDTY------KLCGGYGSCSSL---NSPVCGCLEKF----EPKHVEDWGKADWSSGCVRRIE----------------------------------------------------------------------------------------------------LNCIKGDGFLKYSK-LKLPDTRNSWFNVTMNLEEC---------RKVCLRNCS-CMAYSNLDIRNGGTG-----CLLWSEDLLDIRQLA----------------------------------------------------------------NEGQDIYIRMAASELA-----------------------------SQVKSNGHK------------------------------------RKLLSWIIPLSAGVILVILS--LVIWIRR-----------------------------------------------------------------------------------------------------------------------------------------------------------------------------------------RKIASEKK-KGC------------------------WGNNGNYKMDYLNGNLSEEYELPLFDLSTIAKSTNNFSGM-SKIGEGGYGPVYKGVLE---HGQEIAVKRLSRTSTQGQEE--FMN---EVMYIVKLQHRNLVKILGCCIE-GEEKMLIYEYMPNGSLDSFIFD-------DTRSTVLDWSKRFHIINGIARGLMYLHQDSQLRIIHRDLKANNILLDNDMNPKISDFGIARSCEDDKFG---AKTHRVVGT----------------------------------------------------------------------------------------------------------------------------------------------------------------------------------------------------------------------------------------------------------------------------------------------------------------------------------------------------------------------------------------------------------------------------------------------------------------------------------------------------------------------------------------------------------------------------------------------------------------------------------------------------------------------------------------------------------------------------------------------------------------------------------------------------------------------------------------------------------------------------------------------------------------------------------------------------------
>PGSC0003DMP400037773
----------------------MKLLQTTIHFLFVFYLFS-IFQ----------IS--LGDTITTTQFLKDGEPSITSSGGSFQMGFFSPGN-SKNR--------------------YIGIWYSNIS-----------VTTVVWVANREA-PLG-TNSGTLKVIKPGLLVIVND--SNHIIWSTN-TSR--SVQNPVAKLLD-SGNLVVIDAGHGVGDDIKIGDFLWQSFDYPTDTLLPG---------------MKIGWN-------------------------------------FVTGKELYLSSWKNEEDPAPGDYTYHCDPSG---YLQNILKKGSKEVYRSGPWNGLRFSGATS--SRQSPFYTFGVISTKTE------------VYFSYHLLA-SVITRFCLNPNGALQRWTWGD-------RNKGWALYLSLPTDNCDTY------KLCGGYGSCSSL---NSPVCGCLEKF----EPKHVEDWGKADWSSGCVRRIE----------------------------------------------------------------------------------------------------LNCIKGDGFLKYSK-LKLPDTRNSWFNVTMNLEEC---------RKVCLRNCS-CMAYSNLDIRNGGTG-----CLLWSEDLLDIRQLA----------------------------------------------------------------NEGQDIYIRMAASELA-----------------------------SQVKSNGHK------------------------------------RKLLSWIIPLSAGVILVILS--LVIWIRR-----------------------------------------------------------------------------------------------------------------------------------------------------------------------------------------RKIASEKK-KGC------------------------WGNNGNYKMDYLNGNLSEEYELPLFDLSTIAKSTNNFSGM-SKIGEGGYGPVYKGVLE---HGQEIAVKRLSRTSTQGQEE--FMN---EVMYIVKLQHRNLVKILGCCIE-GEEKMLIYEYMPNGSLDSFIFD-------DTRSTVLDWSKRFHIINGIARGLMYLHQDSQLRIIHRDLKANNILLDNDMNPKISDFGIARSCEDDKFG---AKTHRVVGTYGYLSPEYAVHGVYSVKSDVFSFGVLVLEIVSGKGN-----------------------RKFSHPDHNLNLLGHAWTLYKE---------------------------GRSMELLGDF----PIDVHST-PEVIRSIHVGLLCVHHRPEDRPSMSSVVMMLNNE-GV--LPPA-KQPAFFVETNTPDNEFSSSQYAHSTVNQITITTLEAR---------------------------------------------------------------------------------------------------------------------------------------------------------------------------------------------------------------------------------------------------------------------------------------------------------------------------------------------------------------------------------------------------------------------------------------------------------------------------------------------------------------------------------------------------------------------------------------------------------------------------------------------------------------------------------------------------------------------------------------
>PGSC0003DMP400037774
----------------------MKLLQTTIHFLFVFYLFS-IFQ----------IS--LGDTITTTQFLKDGEPSITSSGGSFQMGFFSPGN-SKNR--------------------YIGIWYSNIS-----------VTTVVWVANREA-PLG-TNSGTLKVIKPGLLVIVND--SNHIIWSTN-TSR--SVQNPVAKLLD-SGNLVVIDAGHGVGDDIKIGDFLWQSFDYPTDTLLPG---------------MKIGWN-------------------------------------FVTGKELYLSSWKNEEDPAPGDYTYHCDPSG---YLQNILKKGSKEVYRSGPWNGLRFSGATS--SRQSPFYTFGVISTKTE------------VYFSYHLLA-SVITRFCLNPNGALQRWTWGD-------RNKGWALYLSLPTDNCDTY------KLCGGYGSCSSL---NSPVCGCLEKF----EPKHVEDWGKADWSSGCVRRIE----------------------------------------------------------------------------------------------------LNCIKGDGFLKYSK-LKLPDTRNSWFNVTMNLEEC---------RKVCLRNCS-CMAYSNLDIRNGGTG-----CLLWSEDLLDIRQLA----------------------------------------------------------------NEGQDIYIRMAASELA-----------------------------SQVKSNGHK------------------------------------RKLLSWIIPLSAGVILVILS--LVIWIRR-----------------------------------------------------------------------------------------------------------------------------------------------------------------------------------------RKIASEKK-KGC------------------------WGNNGNYKMDYLNGNLSEEYELPLFDLSTIAKSTNNFSGM-SKIGEGGYGPVYKGVLE---HGQEIAVKRLSRTSTQGQEE--FMN---EVMYIVKLQHRNLVKILGCCIE-GEEKMLIYEYMPNGSLDSFIFD-------DTRSTVLDWSKRFHIINGIARGLMYLHQDSQLRIIHRDLKANNILLDNDMNPKISDFGIARSCEDDKFG---AKTHRVVGTYGYLSPEYAVHGVYSVKSDVFSFGVLVLEIVSGKGN-----------------------RKFSHPDHNLNLLGHVRVVFFI---------------------------VHQ-------------------------------------------------------------------------------------------------------------------------------------------------------------------------------------------------------------------------------------------------------------------------------------------------------------------------------------------------------------------------------------------------------------------------------------------------------------------------------------------------------------------------------------------------------------------------------------------------------------------------------------------------------------------------------------------------------------------------------------------------------------------------------------------------------------------------------------------
>PGSC0003DMP400038810
-----------------MKLSTR-------------EILLFLS------------ISTASGIISTNKFLRDSET-LVSNDKRFIFGFFSPENSTN-R--------------------YVGVMFN-VQ-----------PPTVVWVANREK-PLQDSSGRVTISD-DGNLVILNS--QNRSIWSSNIS---PAVRNSTAQILD-TGNLVLNDSF--------NGRVLWESFRDPSDCFLQTMKIGVD----------------------------------------------------VSTNTTNLLKSWISPSDPSVGSFSVG-IQPE--TVPQISIWKNGKPHWRSGPWNKQVFIGVPD--MTSFYLNGFDLVNDNKG-T----------VYLTYLYANQIELTFFTLNSTGFLQQKYMDP-------SKNDWEVTWEFPATECDFY------GKCGPFGSCDPT---SSPICSCLEGF----RPTSEEEWGKGNWTRGCNRKSMLESERNSSNL-------------------------------------------------------------------------------------------EQGKQDWFLKLQS-MKVPDSAIWVP---FADEDC---------VNGCLRNTS-CIAYSYYTGIG---------CMHWEGSLLDVQKFS----------------------------------------------------------------IGGADLFLRLSYSE---RDQKRE--------------------------------------------------------------------YKVVIAIIVPVGSIILAIFGYISCKYVA-----------------------------------------------------------------------------------------------------------------------------------------------------------------------------------------KRRGWKRMSKIL--------------------SSESSPNYYKEDKITEDINQAKLEELLVYNFDILANATENFHLS-SKLGQGGFGPVYKGKLP---DGQEIAVKRLSQSSGQGLQE--FMN---EVVVISKLQHRNLVRLFGCCIE-RGEKILVYEYMPKRSLDAYLFG-----SQQQEEEFLDWSKRVIIIEGIGRGLLYLHRDSRLRIIHRDLKASNILLDEYLNPKISDFGMARIFAGNQDQ---ANTSRVVGTYGYMAPEYAMEGRFSEKSDVYSFGVLLLEIISGRRN-----------------------TSFHQDDGALSLLALAWKCWIGNKIVELVDPKITDLHLEKEMAWKCWIGNKIVELVDPK----IT-DLHLEKEMVRCVQVGLLCVQEYAEDRPNVSTVLSMLTREIDD--LPSP-KQPAFT--TRPSFSKKCTSKSQ-GSINNVTVTIMEGR---------------------------------------------------------------------------------------------------------------------------------------------------------------------------------------------------------------------------------------------------------------------------------------------------------------------------------------------------------------------------------------------------------------------------------------------------------------------------------------------------------------------------------------------------------------------------------------------------------------------------------------------------------------------------------------------------------------------------------------
>PGSC0003DMP400038811
-----------------MKLSTR-------------EILLFLS------------ISTASGIISTNKFLRDSET-LVSNDKRFIFGFFSPENSTN-R--------------------YVGVMFN-VQ-----------PPTVVWVANREK-PLQDSSGRVTISD-DGNLVILNS--QNRSIWSSNIS---PAVRNSTAQILD-TGNLVLNDSF--------NGRVLWESFRDPSDCFLQTMKIGVD----------------------------------------------------VSTNTTNLLKSWISPSDPSVGSFSVG-IQPE--TVPQISIWKNGKPHWRSGPWNKQVFIGVPD--MTSFYLNGFDLVNDNKG-T----------VYLTYLYANQIELTFFTLNSTGFLQQKYMDP-------SKNDWEVTWEFPATECDFY------GKCGPFGSCDPT---SSPICSCLEGF----RPTSEEEWGKGNWTRGCNRKSMLESERNSSNL-------------------------------------------------------------------------------------------EQGKQDWFLKLQS-MKVPDSAIWVP---FADEDC---------VNGCLRNTS-CIAYSYYTGIG---------CMHWEGSLLDVQKFS----------------------------------------------------------------IGGADLFLRLSYSE---RDQKRE--------------------------------------------------------------------YKVVIAIIVPVGSIILAIFGYISCKYVA-----------------------------------------------------------------------------------------------------------------------------------------------------------------------------------------KRRGWKRMSKIL--------------------SSESSPNYYKEDKITEDINQAKLEELLVYNFDILANATENFHLS-SKLGQGGFGPVYKGKLP---DGQEIAVKRLSQSSGQGLQE--FMN---EVVVISKLQHRNLVRLFGCCIE-RGEKILVYEYMPKRSLDAYLFG-----SQQQEEEFLDWSKRVIIIEGIGRGLLYLHRDSRLRIIHRDLKASNILLDEYLNPKISDFGMARIFAGNQDQ---ANTSRVVGTYGYMAPEYAMEGRFSEKSDVYSFGVLLLEIISGRRN-----------------------TSFHQDDGALSLLALAWKCWIG---------------------------NKIVELVDPK----IT-DLHLEKEMVRCVQVGLLCVQEYAEDRPNVSTVLSMLTREIDD--LPSP-KQPAFT--TRPSFSKKCTSKSQ-GSINNVTVTIMEGR---------------------------------------------------------------------------------------------------------------------------------------------------------------------------------------------------------------------------------------------------------------------------------------------------------------------------------------------------------------------------------------------------------------------------------------------------------------------------------------------------------------------------------------------------------------------------------------------------------------------------------------------------------------------------------------------------------------------------------------
>PGSC0003DMP400038812
-----------------MKLSTR-------------EILLFLS------------ISTASGIISTNKFLRDSET-LVSNDKRFIFGFFSPENSTN-R--------------------YVGVMFN-VQ-----------PPTVVWVANREK-PLQDSSGRVTISD-DGNLVILNS--QNRSIWSSNIS---PAVRNSTAQILD-TGNLVLNDSF--------NGRVLWESFRDPSDCFLQTMKIGVD----------------------------------------------------VSTNTTNLLKSWISPSDPSVGSFSVG-IQPE--TVPQISIWKNGKPHWRSGPWNKQVFIGVPD--MTSFYLNGFDLVNDNKG-T----------VYLTYLYANQIELTFFTLNSTGFLQQKYMDP-------SKNDWEVTWEFPATECDFY------GKCGPFGSCDPT---SSPICSCLEGF----RPTSEEEWGKGNWTRGCNRKSMLESERNSSNL-------------------------------------------------------------------------------------------EQGKQDWFLKLQS-MKVPDSAIWVP---FADEDC---------VNGCLRNTS-CIAYSYYTGIG---------CMHWEGSLLDVQKFS----------------------------------------------------------------IGGADLFLRLSYSE---RDQKRE--------------------------------------------------------------------YKVVIAIIVPVGSIILAIFGYISCKYVA-----------------------------------------------------------------------------------------------------------------------------------------------------------------------------------------KRRGWKRMSKIL--------------------SSESSPNYYKEDKITEDINQAKLEELLVYNFDILANATENFHLS-SKLGQGGFGPVYKGKLP---DGQEIAVKRLSQSSGQGLQE--FMN---EVVVISKLQHRNLVRLFGCCIE-RGEKILVYEYMPKRSLDAYLFG-----SQQQEEEFLDWSKRVIIIEGIGRGLLYLHRDSRLRIIHRDLKASNILLDEYLNPKISDFGMARIFAGNQDQ---ANTSRVVGTYGYMAPEYAMEGRFSEKSDVYSFGVLLLEIISGRRN-----------------------TSFHQDDGALSLLALAWKCWIG---------------------------NKIVELVDPK----IT-DLHLEKEMVRCVQVGLLCVQEYAEDRPNVSTILSMLTKMFIA--LEY------------------CYWKL-------------------------------------------------------------------------------------------------------------------------------------------------------------------------------------------------------------------------------------------------------------------------------------------------------------------------------------------------------------------------------------------------------------------------------------------------------------------------------------------------------------------------------------------------------------------------------------------------------------------------------------------------------------------------------------------------------------------------------------------------------
>PGSC0003DMP400039508
-----------------MITSLQ-----------YLLVLHFSYL----------GLCLSICNINSTQYLKDPAT-LWCPDNMFKLGFFSPGNTTN-R--------------------YVAIWYN-FS-----------ETTVVWVANRDKVPLKDSFGVFKISE-DGNLVVMNG--MKDVIWTSNISS--TSHVVTSSVAQLRGGNLVLLDNSK-------NRNIIWQSYQHPSDTFLPKMKIPINS---------------------------------------------------VTTGEKTGLRSWKSPLDPSFGDFSTS-ITA---ILPQLLIWKGKNLYWRSGQWNGQVFIGIKG--MHRVHTGGYNVVDDEEG-T----------VYLTGFVERKK-PTRFVLDSSGNLVQSYWDG-------IERIWKFPWSAIENDCDVY------GTCGPFGSCNSL---YSPICSCLRGF----EPKNIDEWEKENWTSGCVRRKSLQCDQENN---------------------------------------------------------------------------------------------KTSTRDGFLKMGY-MKVPDFAEWLPP--KLEDEC---------RSQCLSNCS-CLAYAFDTGIG---------YMSWSGYLIDIQQFQ----------------------------------------------------------------ASGTTLHIRVAHSEL----DHHG--------------------------------------------------------------------EIRLIATLVIVSSFVVCVGVYLIWFWMS-----------------------------------------------------------------------------------------------------------------------------------------------------------------------------------------RQRGKIWFH-----------------------FKRNNHLDGKKICLGEIISNVGLDELPIFKFEVLAMSTNQFHDN-NKLGQGGFGPVYKGVLA---DGVEIAVKRLSTVSGQGMEE--FMN---EVLLISRVQHRNLVRLLGCCIE-KEEKMLIYEYLPNKSLDVFLFD-----QTHK--GMLDLSKRLHIIEGIGRGLLYLHRDSRIKIIHRDLKPSNILLDNDFNPKISDFGMARIFKCNQDQ---AETRKVAGTYGYMAPEYAIKGMFSEKSDVFSFGVVLLEIMSGQKV-----------------------ASFWNEEISLSLLGYAWEL----------------------------------------------------------------------------------------------------------------------------------------------------------------------------------------------------------------------------------------------------------------------------------------------------------------------------------------------------------------------------------------------------------------------------------------------------------------------------------------------------------------------------------------------------------------------------------------------------------------------------------------------------------------------------------------------------------------------------------------------------------------------------------------------------------------------------------------------------------------------------
>PGSC0003DMP400041967
-----------MKSLKLYYLFPFLVFSFLVSSFPLITSSRILLKGD-------------------SFSVKDDSHFITSPQKTFTCGFYPIESTSNAYYFG---------------------------IWYTNSRDK----TVVWNAKQDRPVNL--KGSKLTLRKNGALVLTDV--DDTIVWQTNTTS-----FDVEKAEVLETGNLVLKNPKG---------DVLWQSFDLPTDTLLPDQ---------------------------------------------------------RFTKNHRLVPPLRKGSLSPGYFSLYFDNDNVLRMIYNG---PLVSSIYWPNRERSAP-----------QNGRTSQVDTVVAHFDGMGRFFSSDMLQFNVSDMGLGILRRLTIDTDGNLRMYSLDNL---TGLWKMSWQAIA----QPCAVH------GMCGRFSICTY---VSKPKCTCPP---------GYEIVNGSDWSRGCRPMFRS-SLESKQ-------------------------------------------------------------------------------------------HVKFVEIPNADYWGFD--LNATTP------LSFESC---------RALCLDDPRCRAFVYRLT----GV----GSCYTKGILFNG-YRSPSF---------------------------------------------------------------PGS-VFLKLPMNLSASES---GHLMLE-----------------GTDAKCGLSPENSLFGSLSMYVLDFKK--------------VKWIYLYVFCFTLGGIEILFFVLGWWALFSKHGI----------------------------------------------------------------------------------------------------------------------------------------------------------------------------------------PASIEYGYKMVSS------------------------------------------TQFRRFTYTELKKATKNFK---VELGRGGSGAVYKGVLA---DGRAVAVKKLA---NELQEE--FWA---EMTTIGRINHMHLVRMWGFCSE-GRRQLLVYEYVENSSLDRHLSR----------ADILEWKQRFAVALGTAKGLAYLHHECLEWVIHCDVKPENILLDSEFEPKIADFGLAKLSQRGGPG---SDFSKIRGTKGYMAPEWALNQPITAKVDVYAFGIVILEMIKGSRL------------------------------SSWVVDDSECDHEQD---------------------------SQLGKFVRMV----KRKIQ--SGEDSWVEKLVDQRLEGKFSKNQAVTLIEIGISCVEQDRNKRPTMASVV--------------------------QTLLDCEDETTQIT--------------------------------------------------------------------------------------------------------------------------------------------------------------------------------------------------------------------------------------------------------------------------------------------------------------------------------------------------------------------------------------------------------------------------------------------------------------------------------------------------------------------------------------------------------------------------------------------------------------------------------------------------------------------------------------------------------------------------------
>PGSC0003DMP400041968
-----------MKSLKLYYLFPFLVFSFLVLSFPLITSSRILLKGD-------------------SFSVKDDSHFITSPQKTFTCGFYPIESTSNAYYFG---------------------------IWYTNSRDK----TVVWNAKQDRPVNL--KGSKLTLRKNGALVLTDV--DDTIVWQTNTTS-----FDVEKAEVLETGNLVLKNPKG---------DVLWQSFDLPTDTLLPYQ---------------------------------------------------------RFTKNHRLVPPLRKGSLSPGYFSLYFDSDNVLRMIYDG---PLVSSIYWPSRDRDVY-----------GNGRTSQNSSRFAYFDGMGRFFSSDMLQFNVSDMGFGILRRLTIDTDGNLRMYSLDNS---TGLWKMSWQAIA----QPCIVH------GICGRFSICTY---VSKPKCTCPP---------GYEIVDGSDWSRGCRPMFRSRSLESR--------------------------------------------------------------------------------------------HVKFVEVPNVDYWGFD--LNATTP------LSFESC---------RELCLGDPRCRAFVYRRT----GE----GSCYTKGILFNG-YRSPGF---------------------------------------------------------------PGS-VFLKLPMNLSASES---GHLMLE-----------------GTDVKCGLSPQNVLFGSPSMYVFDFKK--------------VKWIYLYLFCSTLGGIEILFFVLGWWALFSKHGI----------------------------------------------------------------------------------------------------------------------------------------------------------------------------------------PASIEDGYKMVSS------------------------------------------TQFRRFTYTELKKATKNFK---VELGRGGSGAVYKGVLA---DGRAVAVKKLS---NEFQEE--FWA---EMTTIGRINHMHLVRMWGFCSE-GRRQLLVYEYVENSSLDRHLSR----------ADILGWKQRFAVALGTAKGLAYLHHECLEWVIHCDVKPENILLDSEFEPKIADFGLAKLSQRGGPG---SDFTKIRGTKGYMAPEWALNQPITAKVDVYAVGIVILEMIKGSRL------------------------------SSWVVDDSECDDEQD---------------------------SQLGKFVRMV----KRKIQ--SGEDSWVEKLVDPRLEGKFKQEPGS----------DTD-----------------------------------------------------------------------------------------------------------------------------------------------------------------------------------------------------------------------------------------------------------------------------------------------------------------------------------------------------------------------------------------------------------------------------------------------------------------------------------------------------------------------------------------------------------------------------------------------------------------------------------------------------------------------------------------------------------------------------------------------------------------------------------
>PGSC0003DMP400043385
------------------------MK---FLAFLF--IYFNFLS----------IVL-ALDTITIDQPIKDGDT-IVSSGGVYELGFFRPGN-STNR--------------------YVGIWYKKIS----------TG-TVVWVANRNN-PLS-DSSGVLMINPDGILVLVNS--TNVTIWSTN-SST--ILKNPIARLLD-SGNLVIRE-EN----ENRPEFFTWQSFDYPGDTLLPG---------------MKLGRN-------------------------------------LVTGLDWYSSSWKSPDDPAIGEFVERMDVQG---YPQLFVWKGSSITFSSGPWNGLAFSSSPS--LQPNTYFTFGFVLNQEE------------VYYKYDLKNGSLLTRVVLTPGGLINHYTWID-------RTQSWFLYLTAQFDNCDRF------ALCGPYARCVIN---NSPPCDCLRGF----EPKYPQEWDAADWSSGCVRRTP----------------------------------------------------------------------------------------------------LACQQ-DGFRKFTG-IKVPDTQKSWFNESIGLEEC---------GKLCLADCN-CTAYSNMDVRDGGSG-----CLLWFGDLIDIRELS----------------------------------------------------------------PNQQDLFVRVAASEVD-----------------------------KKRK---KKK-----------------------------------SRLIAIVSAVAATCILSLLAWCALFHRR------------------------------------------------------------------------------------------------------------------------------------------------------------------------------------------KKSKGREVG-------------------------------------------ADDMELPLFDLVTVANATKNFSSA-NIIGEGGFGPVYKGKLR---NGPEIAVKRLSEYSGQGLQE--LKN---ELILISKLQHRNLVKLLGCCLE-GVERMLIYEYMPNNSLDYFIFD-------PSRKESLSWRNRYEIAMGISRGLLYLHQDSRLRIIHRDLKASNILLDTDLNPRISDFGLAKIFGADQME---GKTKRVIGTYGYMSPEYAVDGKYSVKSDVFSLGVLLLEIVSGRKN-----------------------RKFHHLSHHHNLLGHAWLLLNE---------------------------GKALELMDEC----LKDSYVE-SQVLRCIQVSLLCVQKLPEDRPTMASVVFWLSNDGVE--LPQP-KQPGFFIERDSTNQSN-------ESTDERCVTDNELSLTILEAR--------------------------------------------------------------------------------------------------------------------------------------------------------------------------------------------------------------------------------------------------------------------------------------------------------------------------------------------------------------------------------------------------------------------------------------------------------------------------------------------------------------------------------------------------------------------------------------------------------------------------------------------------------------------------------------------------------------------------------
>PGSC0003DMP400045382
----------------------MQLQHYSIRLLFVILTCLSIN----------IHQSLGVEMISVNHSVSGNQS-IVSSGENFELGFFFPGSSKNYY---------------------LGIWYKNVM-----------PQTIVWVANREKPLSATDMNSVELKVLDGNLVLITE--SKNLFWSTNISNTIS--SNTLMAILSDDGNLILSDGS-----NSTTP--LWQSFDNPTNTWLPN---------------AKVKYD-------------------------------------KRTNTTKILTSWKNSEDPSPGIFSVEMDQSNK---QFLIKWNRTEMYSATGSWNGRIFNMMPEM-SLNSDRYSFSYVDNENE------------SYFTYSLRNSSK-IRLTLDVSGQIRHLIWAE-------NLKEWQIFTSQPRQPCEVY------ASCGAFSICNKE--SATF-CNCLTGF----TPRSDTEWDLNDHSGGCVR--KESLQC-----------------------------------------------------------------------------------------------GDGKMKGGFSENPK-VTLPGYSLT-VPAASSEECQ----------STCLSNCSSCNAYAY-DNN---------VCSIWN-EVVNLKQLS-------------------------------------------------------------PGDGSGSVIYTRLAVSDEAR----------------------------GEDANSGKLS------------------------------------LKVKVIISGVVAVAVLLLCSFSYIYHRRI--------------------------------------------------------------------------------------------------------------------------------------------------------------------------------------MSKKTASQQSTGGNPVP--------------------HWLNREREAQNLINENDKQSIAVPFFSLENILAATDHFSDV-NKLGQGGFGPVYKGIFS---DGQEIAVKRLSTQSRQGIEE--FRN---EVILISKLQHRNLVRLLGYCIT-GYEQILLYEYMSNKSLDTFIFDP-------TLSKSLKWRKRFEIILGISRGLLYLHEDSRLRIIHRDLKTSNILLDQQMNPKISDFGLARIVEEQTTE---ASTKKVVGTYGYMSPEYALEGVFSIKSDVFSLGVVILEIVTGRRN-----------------------TGFYQSKEASNLLVHVSA-----------------------------------------------------------------------------------------------------------------------------------------------------------------------------------------------------------------------------------------------------------------------------------------------------------------------------------------------------------------------------------------------------------------------------------------------------------------------------------------------------------------------------------------------------------------------------------------------------------------------------------------------------------------------------------------------------------------------------------------------------------------------------------------------------------------------------------------------------------------------------
>PGSC0003DMP400045383
----------------------MQLQHYSIRLLFVILTCLSIN----------IHQSLGVEMISVNHSVSGNQS-IVSSGENFELGFFFPGSSKNYY---------------------LGIWYKNVM-----------PQTIVWVANREKPLSATDMNSVELKVLDGNLVLITE--SKNLFWSTNISNTIS--SNTLMAILSDDGNLILSDGS-----NSTTP--LWQSFDNPTNTWLPN---------------AKVKYD-------------------------------------KRTNTTKILTSWKNSEDPSPGIFSVEMDQSNK---QFLIKWNRTEMYSATGSWNGRIFNMMPEM-SLNSDRYSFSYVDNENE------------SYFTYSLRNSSK-IRLTLDVSGQIRHLIWAE-------NLKEWQIFTSQPRQPCEVY------ASCGAFSICNKE--SATF-CNCLTGF----TPRSDTEWDLNDHSGGCVR--KESLQC-----------------------------------------------------------------------------------------------GDGKMKGGFSENPK-VTLPGYSLT-VPAASSEECQ----------STCLSNCSSCNAYAY-DNN---------VCSIWN-EVVNLKQLS-------------------------------------------------------------PGDGSGSVIYTRLAVSDEAR----------------------------GEDANSGKLS------------------------------------LKVKVIISGVVAVAVLLLCSFSYIYHRRI--------------------------------------------------------------------------------------------------------------------------------------------------------------------------------------MSKKTASQQSTGGNPVP--------------------HWLNREREAQNLINENDKQSIAVPFFSLENILAATDHFSDV-NKLGQGGFGPVYKGIFS---DGQEIAVKRLSTQSRQGIEE--FRN---EVILISKLQHRNLVRLLGYCIT-GYEQILLYEYMSNKSLDTFIFDP-------TLSKSLKWRKRFEIILGISRGLLYLHEDSRLRIIHRDLKTSNILLDQQMNPKISDFGLARIVEEQTTE---ASTKKVVGTYGYMSPEYALEGVFSIKSDVFSLGVVILEIVTGRRN-----------------------TGFYQSKEASNLLVHAWNYWKE---------------------------KRALHLLDHS----LLESCNP-KEAMTCINVGLLCVQEDPGDRPSMSNVVMMLRSDST---SLPKPNQPAFVSRRNVSN-STSVSSGTPPSFTKIELTITVEEGR-------------------------------------------------------------------------------------------------------------------------------------------------------------------------------------------------------------------------------------------------------------------------------------------------------------------------------------------------------------------------------------------------------------------------------------------------------------------------------------------------------------------------------------------------------------------------------------------------------------------------------------------------------------------------------------------------------------------------------------
>PGSC0003DMP400045385
------------------------MELDCVVAILIVFCCSFVTL----------VAS--EESIKMGKSITGNQK-MISGGGSFALGFFTPRNSTFT---------------------YLGIWYNTIP-----------EQTVIWIANRES-RIPQNSTVVFTIGDDGNLVIFDV--KDQLIWSSNVSSI--TSNSTVGALLD-NGNLVLIHGE---------SDILWQSFDHPTDTFMPD---------------MKLGYN-------------------------------------RKTGQRTLINSWTSNEDPRPGNFSFGINPEG---RTRFYILKQNSIYFRFDDSTEYSGGNIGG------IAWYISVVSGNDG------------VFVTYGYTKGLVTLRIVLHPNGYIQLLVWRQ-------NANKWIVKLQAPESLCERY------AECGPFGSCDVG---SSGLCRCLTGF----EPRFSTDWENGKWNDGCVRKVA----------------------------------------------------------------------------------------------------LSCDGGDIFLKHEEGMKFPDHSISLG--HMSIKDC---------ETRCIRNCS-CSAYAYSNST----------CLIWFGDLLDLSHNF----------------------------------------------------------------SGGRVLNVRVRGSEPVT----------------------------HGGSRNLAHR-----------------------------------HKVFVASIVSAISIILVLISIFFFIFERKH---------------------------------------------------------------------------------------------------------------------------------------------------------------------------------------LRRQGWKNGTKAF------------------------IRSVSG-----LYSVEKSDMKLLQYNLQKIREATNNFHGE-HKLGEGGFGPVFKGFLT---EFGDVAIKRLSKRSSQGLEE--FMN---ELKLIAKLQHKNLVSLLGCCVE-GEEKILIYEYMSNCSLDKFLFD-------PSLKVTLDWVTRLGIIEGIAQGMLYLHKYSRLKVIHRDLKASNILLDQEMIPKISDFGMARIFGTDQTQ---ANTNRVVGTYGYMSPEYVVYGQFSEKSDVFSFGVLLLEILSGERN-----------------------SDFLMTEISASLLGWAWNKWKE---------------------------GKILELIDPS----IRETCDN-NKATRCIIVALLCVQEIPVDRPTMSDVSFMLSNETTP--IPEP-KEPAFRSSWQSQQLSDVSINEMTITLPAPR----------------------------------------------------------------------------------------------------------------------------------------------------------------------------------------------------------------------------------------------------------------------------------------------------------------------------------------------------------------------------------------------------------------------------------------------------------------------------------------------------------------------------------------------------------------------------------------------------------------------------------------------------------------------------------------------------------------------------------------------
>PGSC0003DMP400045438
-------------------------------------------------------------MISVNHSVSGNQS-IVSSGESFELGFFKPGSSKNYY---------------------LGIWYKNVI-----------TQTIVWVANREKPLSATDMNSVELKVLDGNLVLITE--SKNLFWSTNISNTIS--SNTLVAILSDDGNLMLSDGS-----NSTTP--LWQSFDNPTDTWLPN---------------AKVKYD-------------------------------------KRTNTTKILTSWKNSEDPSPGIFSVEMDQSNK---QFLIKWNRTELYSASGSWNGRILSLMPEM-SLNSDRYSFTYVDNENE------------SYFMYSLRNSSK-IRLTLDVSGQIRHLIWAE-------NLMEWQIFTSQPRQPCEVY------ASCGAFSICNKE--STTF-CNCLTGF----TPKSNTEWDLNDHSGGCVR--KESLQC-----------------------------------------------------------------------------------------------GDGK-KGRFLMNPN-VTLPEYSIS-VPAASAEECH----------STCLSNCSSCNAYAY-DNN---------VCSIWN-EVVNLKQLS-------------------------------------------------------------PGDGSGSVIYTRLAVSDEAY----------------------------GEDVKSGKFS------------------------------------LKLKVIISGVVAVAILLLCSFSYIYCSRM--------------------------------------------------------------------------------------------------------------------------------------------------------------------------------------MAKKTASQQSTGGNPVP--------------------HWFNREKEAQNLMNENDKQNFAVPFFCFENILAATDDFSDV-NKLGHG--------------------------------------------------------------------------------------DP-------TLSKSLKWKKRLEIILGISRGLLYLHEDSRLRIIHRDLKTSNILLDQEMNPKISDFGLARIVEEQTTE---ANTNKVVGTYGYMSPEYALEGVFSIKSDVFSLGVVILEIVTGRRN-----------------------TGFYQSKEASNLLVHAWNYWKE---------------------------KRALHLLDHS----LLESCNP-KEAMTCINVGLLCVQEDPGDRPTMSNVVMMLHSEST---SLPKPNQPAFVSRRNVSN-SSSVSSGKPPSFTKIELTITVEEGR-------------------------------------------------------------------------------------------------------------------------------------------------------------------------------------------------------------------------------------------------------------------------------------------------------------------------------------------------------------------------------------------------------------------------------------------------------------------------------------------------------------------------------------------------------------------------------------------------------------------------------------------------------------------------------------------------------------------------------------
>PGSC0003DMP400046552
----------MDRGDRIIACYSNLLLSVSIGFLLFSVVSSQIPLGS-------------------KLTVEENNYWFSS-NKDYAIGFLNFS---DQYSFG---------------------------VRFNAIYIPSSEQAAIWTAGWNVKVSS--KAYFELSLTGEMILFDPA--KGKIVWQSKTGN-----TSVESAVLLDDGNFVLLNRNK---------SAVWQSFESPSDTMLSGQ---------------------------------------------------------SLSVGQSLRAS-SRGSLTS-YYSLHMNVSGEMQLRWE------TSIIYWTVGGPKSA-----------VRAILGSDGILQLLDQQSQAVWSVYGEDHNDSDVKFRFLR---LDSDGNLRIYSWENN---ATSWRTVWQAII----NQCDVF------ATCATNGICTLN-ASDSYVCWCP-------------FRSTRDSNSECLIPYKPSCESGS----------------------------------------------------------------------------------------------SMILHEHMYLYGIYPPNNTVVQ------TNLQQC---------RTLCQKDPSCHAASFINN----GT----PQCHMMNSRYVGGQSDPSL---------------------------------------------------------------GSV-TFVKTCSDPIAVLP---------------------------PPVPAPRKVSQKICVA---------------------------CLLEVAAASIVVFVMLQFSIGVYLFRRRKHM----------------------------------------------------------------------------------------------------------------------------------------------------------------------------------------MQKSALPHIVPNA------------------------------------------TGCIVFSYSEIKDLTDNFK---QQIGQN----VFKGLLP---DNRLVAVKDLN--ASIDERR--FRA---AVLKIGSIYHKNLLRLDGYCCE-SGRRLLVYELAKYGSVDKCLEE-------PRMCKRLTWRKRMDICLSVARAISYLHTGCREFISHGNLKCENVVLDDELEAKVSEFGLRTIQAEASSS--GGLAETDVRDFGKVMVVLITGCQNADEACYWSYEKWVKAEKEMAMD------------------------------QRIVVGTDSEELERA---------------------------LRIAFWCLQG----DERMR-------PSMGEVIKVLEGTLTVDPPPPPFAHNQQWPPDDESPSESYSAL-------------------------------------------------------------------------------------------------------------------------------------------------------------------------------------------------------------------------------------------------------------------------------------------------------------------------------------------------------------------------------------------------------------------------------------------------------------------------------------------------------------------------------------------------------------------------------------------------------------------------------------------------------------------------------------------------------------------------------------------------------------------------
>PGSC0003DMP400046553
----------MDRGDRIIACYSNLLLSVSIGFLLFSVVSSQIPLGS-------------------KLTVEENNYWFSS-NKDYAIGFLNFS---DQYSFG---------------------------VRFNAIYIPSSEQAAIWTAGWNVKVSS--KAYFELSLTGEMILFDPA--KGKIVWQSKTGN-----TSVESAVLLDDGNFVLLNRNK---------SAVWQSFESPSDTMLSGQ---------------------------------------------------------SLSVGQSLRAS-SRGSLTS-YYSLHMNVSGEMQLRWE------TSIIYWTVGGPKSA-----------VRAILGSDGILQLLDQQSQAVWSVYGEDHNDSDVKFRFLR---LDSDGNLRIYSWENN---ATSWRTVWQAII----NQCDVF------ATCATNGICTLN-ASDSYVCWCP-------------FRSTRDSNSECLIPYKPSCESGS----------------------------------------------------------------------------------------------SMILHEHMYLYGIYPPNNTVVQ------TNLQQC---------RTLCQKDPSCHAASFINN----GT----PQCHMMNSRYVGGQSDPSL---------------------------------------------------------------GSV-TFVKTCSDPIAVLP---------------------------PPVPAPRKVSQKICVA---------------------------CLLEVAAASIVVFVMLQFSIGVYLFRRRKHM----------------------------------------------------------------------------------------------------------------------------------------------------------------------------------------MQKSALPHIVPNA------------------------------------------TGCIVFSYSEIKDLTDNFK---QQIGQN----VFKGLLP---DNRLVAVKDLN--ASIDERR--FRA---AVLKIGSIYHKNLLRLDGYCCE-SGRRLLVYELAKYGSVDKCLEE-------PRMCKRLTWRKRMDICLSVARAISYLHTGCREFISHGNLKCENVVLDDELEAKVSEFGLRTIQAEASSS--GGLAETDVRDFGKVMVVLITGCQNADEACYWSYEKWVKAEKEMAMD------------------------------QRIVVGTDSEELERA---------------------------LRIAFWCLQG----DERMR-------PSMGEVIKVLEGTLTVDPPPPPFAHNQQWPPDDESPSESYSAL-------------------------------------------------------------------------------------------------------------------------------------------------------------------------------------------------------------------------------------------------------------------------------------------------------------------------------------------------------------------------------------------------------------------------------------------------------------------------------------------------------------------------------------------------------------------------------------------------------------------------------------------------------------------------------------------------------------------------------------------------------------------------
>PGSC0003DMP400047327
----------------MGSSFLLFIVTLLLSCFLVHSGPLSLQPLTPNFTASN------------FKFIDTSGSFLSSPNGTFKAAITNTKSQER---------------------------------SYYFVIVHSESHVVVWSANRDMPVSD--SGE-LHLSVDG-LALFDD--SGHTVWSAKRSS---TSSSVTSMQLLESGNLVLVDAFN---------NTVWESFDSPTDTIVVGQ---------------------------------------------------------RLPVGKSLVSSVNEDEIAKGDYKLVVVENDAMLQWNG----MTYWKLSMEPKAFTDA-----------Y-TLVEYMMISSNGLFLVGANGTERVIQVILDEVKDPDFRIAKLEENGHFGVKRFSN----GNWMSEFDSPID-----SCRVA------FTCKKLGVC------DEGSCSCPPGFRVSSEVNGSCAPVDRNLVMPVSCNASLNMNVTE--------------------------------------------------------------------------------------------LGNRVSYLRLENGMDYFANDFIEP--VKRGVNVSAC---------QDLCSKNCSCLSVFHD-----QSS----GSCYMIENFLGSILRGSDS---------------------------------------------------------------GNGRGRLGYVKVIS-EPSSF------------------------DPNDNSSDKRSRLPVVA-------------------------------LVLLPSSGLFLIIVMMAGIMWLMRRKR----------------------------------------------------------------------------------------------------------------------------------------------------------------------------------------LMQISGKEFGRTDSSLF-----------------------------AELDNISILGLPVKFDHEEIRVATECFR---NQIGTGGFGTVYKGTLS---DGAVVAVKKMNALGAHGNRE--FCT---EIAIIGRVHHVNLVSLKGFCAH-RGERFLVYEYMNRGSLDRTLFG------LGP---ALDWHTRYEIALGTARGLAYLHGGCEQKIIHCDVKPENILLHDNLQVKISDFGLSKLLNSEQSS----WFTTMRGTRGYLAPEWLTSSAITEKSDVYSYGMVLLEIVRGKKNSSFQPPNDTTSQSESSERNRLSPSSLASANQPIYFPLFALEMHEQ---------------------------KKYLELVDPR----VLGSVKS-EEVEKLVRVALCCLHEEPTLRPTMANVVGMLEGVLPLATPQVQSLNFLRFYGRRFTEASTIDGDQ-EVNVFELHQQSRNRSSTTSSSYNSFSYMSSQQVSGPR-----------------------------------------------------------------------------------------------------------------------------------------------------------------------------------------------------------------------------------------------------------------------------------------------------------------------------------------------------------------------------------------------------------------------------------------------------------------------------------------------------------------------------------------------------------------------------------------------------------------------------------------------------------------------------------------------------------------
>PGSC0003DMP400049549
----------MALPSVKHLLKLLIIVLLENLTLAQFPDYHTVKIPTTWINNNVSS----------INVTKPLTWPFYSFNQSSGPFMRILMLKEIGKDMGYACGFASN---GEDDSFVFSIGIIRLRQDFLGAQRWT-DLELVWFANRNHPIHE--NGT-LQLLQDGDLVLKDV--DGTLVWSTGTA-----NKFVSGIKMMDTGNLVLHDMYN---------QTVWQSFDHPTDALLPGQ---------------------------------------------------------KLRSGQRLAARVSSSNWSE-GNYYISVTNQGLFAFYI----SDKPQMYFKFLVSGER-----------DSFDESYVKAVNG--TLALYISSTEPNEPNAVFSRPSRMKYLRYDYDGHLRAYTE--------GSDQTNDLLA-DFIGLCDYP------TACGSLELCS------NGICSCP---------GPLIKSNDRQNN-GCVEVSPVECDGQR--------------------------------------------------------------------------------------------SHRMDRASDVYYFNYVDTDAAA-----LRGTDEESC---------QELCLKNCSCKVVLFRY-FTNFSS----GDCYLPSPVLSLIIDGKGR---------------------------------------------------------------SVY------ESSAFIKLPND------------------------AEKGKSTATRRTGIIAG-------------------------------LTGG--TVLLIALTVGILIAFNRKHTL----------------------------------------------------------------------------------------------------------------------------------------------------------------------------------------QENNDDYSGEIS----------------------------------------GLV----RFSYEQLKMATWNFQ---KKLGQGGFGSVYEGVIR---DGQKVAVKVLDGFGQ-GKRE--FLA---EVQTIGSIHHVNLVRLIGVCAE-KEHTILVYDFVSNGSLDKWIFG------TSSTQFTLDWKIRRKIIHDIAKGLAYLHEECMQRIVHLDVKPQNILLDENLCAKVSDFGLAKLVDKDQSH----IVTRIRGTPGYLAPEWCS-AFITEKADVYSFGIVAMEILCGRKN----------------------VDYSHSL-EHPHLLSLFMEKAEN---------------------------NQLIDMMGNY----SDDPQCNTSEVIRMMKLAVWCLQNDFTLRPSMSMVVKVIEGTMDIESQLDYSIPN---------------------------SQTIAAIKRVADTTT---NLFPSILSGPR-----------------------------------------------------------------------------------------------------------------------------------------------------------------------------------------------------------------------------------------------------------------------------------------------------------------------------------------------------------------------------------------------------------------------------------------------------------------------------------------------------------------------------------------------------------------------------------------------------------------------------------------------------------------------------------------------------------------
>PGSC0003DMP400050355
----------------------------------------------------------------------------------------------------------------------------------------MDGDTTVWASN-TSEAGV--ELA-VMSENGNFILYSTN--LSTIAWQSFSHP---SDTLLPGQSLTVSLELTSSKLPS---------HGGYYTLKMLQQPTSLSL---------------------------------------------------------ALTYNVPNYYDSSPEFYSNFSYWSGPEISNVTGDVTA----VLDKAGSFGIVYGSSS-----------DGAVYVYKNDG--------DYGGLSSAVNQTNSNVPSILRRLTLEVNGNLRLYRWDND---VNGSRQWVPEWA-AVSNPCDIS------GVCG-NGICNLDRSKTNASCTCLP--------GTSTEGDDVSCSGNPSVTGKCGPQHEN--------------------------------------------------------------------------------------------MMSQFKISTVQKTNYYFSESSVIG-NYSDKGSLSKC---------GDACLSNCGCVASVYG---LSEEK----AYCWLLRSLEFGGFEDP------------------------------------------------------------------VSTLFVKVEANASVSEKPG------------------------NSSDESKSRHDKVLVLP-------------------------------IVLSMTVLILLLCCLLYINIHRRRSMR----------------------------------------------------------------------------------------------------------------------------------------------------------------------------------------RALEGSLLLSGAP---------------------------------------------ISFSYRDLQCWTNNFS---ELLGTGGFGSVYKGSLK---DATLIAVKKLDKVSPHGEKE--FIT---EVKTIGSMHHLNLVRLCGYCSE-GTQRLLVYEYMKNSSLDKWIFHS-----FSTRNRLLDWASRFRIAVGTAQGIAYFHEQCRNRIIHCDIKPENILLDENFCPKVSDFGLAKLMGREHSH----VVTMIRGTRGYLAPEWVSNRPITVKADVYSYGMLLLEIIGGRRN-----------------------LDMTCDADDFFYPGWAYKEMTS---------------------------GTPVKVVDRR----LRGAVEE-KEVTRALMVAFWCIQDEVSNRPSMGEVVKMLEGSVDMNMPPMPQTVLE-------------------------LIEEGLDQVYKAMKRELNQYSSFSIATHPSSNATCSHSSMSPR----------------------------------------------------------------------------------------------------------------------------------------------------------------------------------------------------------------------------------------------------------------------------------------------------------------------------------------------------------------------------------------------------------------------------------------------------------------------------------------------------------------------------------------------------------------------------------------------------------------------------------------------------------------------------------------------------
>PGSC0003DMP400050356
----------------------------------------------------------------------------------------------------------------------------------------MDGDTTVWASN-TSEAGV--ELA-VMSENGNFILYSTN--LSTIAWQSFSHP---SDTLLPGQSLTVSLELTSSKLPS---------HGGYYTLKMLQQPTSLSL---------------------------------------------------------ALTYNVPNYYDSSPEFYSNFSYWSGPEISNVTGDVTA----VLDKAGSFGIVYGSSS-----------DGAVYVYKNDG--------DYGGLSSAVNQTNSNVPSILRRLTLEVNGNLRLYRWDND---VNGSRQWVPEWA-AVSNPCDIS------GVCG-NGICNLDRSKTNASCTCLP--------GTSTEGDDVSCSGNPSVTGKCGPQHEN--------------------------------------------------------------------------------------------MMSQFKISTVQKTNYYFSESSVIG-NYSDKGSLSKC---------GDACLSNCGCVASVYG---LSEEK----AYCWLLRSLEFGGFEDP------------------------------------------------------------------VSTLFVKVEANASVSEKPG------------------------NSSDESKSRHDKVLVLP-------------------------------IVLSMTVLILLLCCLLYINIHRRRSMR----------------------------------------------------------------------------------------------------------------------------------------------------------------------------------------RALEGSLLLSGAP---------------------------------------------ISFSYRDLQCWTNNFS---ELLGTGGFGSVYKGSLK---DATLIAVKKLDKVSPHGEKE--FIT---EVKTIGSMHHLNLVRLCGYCSE-GTQRLLVYEYMKNSSLDKWIFHS-----FSTRNRLLDWASRFRIAVGTAQGIAYFHEQCRNRIIHCDIKPENILLDENFCPKVSDFGLAKLMGREHSH----VVTMIRGTRGYLAPEWVSNRPITVKADVYSYGMLLLEIIGGRRN-----------------------LDMTCDADDFFYPGWAYKVHTQ---------------------------SS-------------------------------NCIHSVPS------------------------------------------------------FLVHVLFTIFLLFFRR-------------------------------------------------------------------------------------------------------------------------------------------------------------------------------------------------------------------------------------------------------------------------------------------------------------------------------------------------------------------------------------------------------------------------------------------------------------------------------------------------------------------------------------------------------------------------------------------------------------------------------------------------------------------------------------------------------------------------------
>PGSC0003DMP400051277
-----------------MTTSS---RNVHHFVHLILVILHCFNT----------GFCTEVDSITSTLSLRDPGI-LSSPGGVLKLGFFSPLNSSN-R--------------------YVGIWYN-FS-----------ETIVIWVANRDK-PLRDSSGVVKISG-DGNILVMNG--EEEILWSSNVS---TSQVNSIALLQD-SGNFVLVDHLN-------NGSTIWQSFEHPSDSIVPKMRLSEN----------------------------------------------------TRTGERVEVKSWRSPWDPNFGNFSLG-MNSG--FIPQVYIWKGSHPYWRSGQWNGQIFIGVQG--MYSVSSDGFNVVNDREG-T----------VYLTGPGDFDF-LTKFVLDWKGNLVQSYWDV-------NETNWKIIWSAPNNDCEVY------GTCGPFGSCN-L---ESPICSCLKGF----EPKHREEWEKGNWTSGCVRRKALQCEVRNNSG-------------------------------------------------------------------------------------------DSSKEDGFLKIGS-IKLPDFAERSS---TREDQC---------KSQCLGYCS-CIAYAYDSGTG---------CMSWSNNLIDIQQFQ----------------------------------------------------------------SSGKDLYIRVAHSEL----DHHK--------------------------------------------------------------------DIKKIVIPVILGFLTLCVCLFLCCTWMA-----------------------------------------------------------------------------------------------------------------------------------------------------------------------------------------RLRG----------------------------VKR------KKINLLGDRSAVHMEELPVFSLDTLANATSQFHED-KKLGQGGFGPVYMGKLE---DGKEIAVKRLSKASGQGLEE--FMN---EVLVISKVQHRNLVRLLGCCVD-KEEKMLIYEYMPKKSLDVFLFD-----EGHR--GILDWRKRSTIIEGVGRGLLYLHRDSRLKIIHRDLKPSNILLDNDFNPKISDFGMARIFGSDQDQ---ADTRRVVGTYGYMAPEYAMKGRFSEKSDVFSFGVLVLEIISGRKS-----------------------TSSWNETSSFSLFGYAWMLWKE---------------------------QDLSTFIDPF----IL-NTSSEMEIRKCIQIGLLCVQEFAEDRPSISSVLAMLTSETTS--LPAP-SQPAFT--ER-HDCIFKMCNVTNCTLNNISITNITGR---------------------------------------------------------------------------------------------------------------------------------------------------------------------------------------------------------------------------------------------------------------------------------------------------------------------------------------------------------------------------------------------------------------------------------------------------------------------------------------------------------------------------------------------------------------------------------------------------------------------------------------------------------------------------------------------------------------------------------------
>PGSC0003DMP400051283
-----------------MSNSSSRRRNLQYFVHIILVILRFIDT----------GLCSEVDNITSIQSLRDPGI-LSSPGGVFKLGFFSPQNSTN-R--------------------YVGIWYN-FS-----------VTTVIWVANRDK-PLRDSSGVVKISR-DGNVVITNG--EEEILWSSNVS---TSQVNSIGLLQD-SGNFVLVDHRD-------NMSTIWQSFEHPSDSTIPRMRISEN----------------------------------------------------TRTGEMVEARSWRSPSDPNIGDFSLR-MNSG--VIPQVYIWKGNRPYWRTGQWNGQIFIGVQN--MYAVVSDGFNVVNDREG-T----------VYFTGPIRDNF-LRILVLDWRGNLVQSYWNV-------TETNWKIIWSAPSNNCEVY------GTCGPFGSCNHL---ESPVCSCLKGF----EPKHREEWEKGNWTSGCVRRSALQCEVKNNTA-------------------------------------------------------------------------------------------NSSKEDGFLKMEL-MKLPDFAERSS---TSEDLC---------RSQCLGNCS-CIGYAFDSGIG---------CMSWS-EMIDIQQFQ----------------------------------------------------------------SSGKDLYIHVANSELVFSADHGK--------------------------------------------------------------------DIKKIVIPVIVGSLTLCVCLFLCYTMVI-----------------------------------------------------------------------------------------------------------------------------------------------------------------------------------------RRRG----------------------------VKR------EEVALLGNKSPVNMEELPVFSLDTIANATSQFNED-NKLGQGGFGPVYKGKLE---DGKEIAVKRLSKASKQGLEE--FMN---EVLVISKVQHRNLVRLCGCCVD-KEEKMLIYEYMPKKSLDVFLFG--------------------------------------------------------------------------------------------------------------------------------------------------------------------------------------------------------------------------------------------------------------------------------------------------------------------------------------------------------------------------------------------------------------------------------------------------------------------------------------------------------------------------------------------------------------------------------------------------------------------------------------------------------------------------------------------------------------------------------------------------------------------------------------------------------------------------------------------------------------------------------------------------------------------------------------------------------------------------------------------------------------------------------------------------
>PGSC0003DMP400051284
-----------------MSNSSSRRRNLQYFVHIILVILRFIDT----------GLCSEVDNITSIQSLRDPGI-LSSPGGVFKLGFFSPQNSTN-R--------------------YVGIWYN-FS-----------VTTVIWVANRDK-PLRDSSGVVKISR-DGNVVITNG--EEEILWSSNVS---TSQVNSIGLLQD-SGNFVLVDHRD-------NMSTIWQSFEHPSDSTIPRMRISEN----------------------------------------------------TRTGEMVEARSWRSPSDPNIGDFSLR-MNSG--VIPQVYIWKGNRPYWRTGQWNGQIFIGVQN--MYAVVSDGFNVVNDREG-T----------VYFTGPIRDNF-LRILVLDWRGNLVQSYWNV-------TETNWKIIWSAPSNNCEVY------GTCGPFGSCNHL---ESPVCSCLKGF----EPKHREEWEKGNWTSGCVRRSALQCEVKNNTA-------------------------------------------------------------------------------------------NSSKEDGFLKMEL-MKLPDFAERSS---TSEDLC---------RSQCLGNCS-CIGYAFDSGIG---------CMSWS-EMIDIQQFQ----------------------------------------------------------------SSGKDLYIHVANSELVFSADHGK--------------------------------------------------------------------DIKKIVIPVIVGSLTLCVCLFLCYTMVI-----------------------------------------------------------------------------------------------------------------------------------------------------------------------------------------RRRG----------------------------VKR------EEVALLGNKSPVNMEELPVFSLDTIANATSQFNED-NKLGQGGFGPVYKGKLE---DGKEIAVKRLSKASKQGLEE--FMN---EVLVISKVQHRNLVRLCGCCVD-KEEKMLIYEYMPKKSLDVFLFD-----EAHR--DILDWTKRSIIIEGVGRGLLYLHRDSRLKIIHRDLKPSNILLDNNFNPKISDFGMARIFGSDQDQ---ADTMRVVGTYGYMAPEYAMEGRFSEKSDVFSFGVLVLEIISGRKS-----------------------TNSWTETSSLSLLGYAWKLWKE---------------------------QDLSTFIDPF----IL-NPSSEIEIRKCIQIGLLCVQEFAEDRPSISSVLVMLTSETTS--LPAP-SQPAFT--ERRHFRMCNENRETKFTLNKMSITNLTGR---------------------------------------------------------------------------------------------------------------------------------------------------------------------------------------------------------------------------------------------------------------------------------------------------------------------------------------------------------------------------------------------------------------------------------------------------------------------------------------------------------------------------------------------------------------------------------------------------------------------------------------------------------------------------------------------------------------------------------------
>PGSC0003DMP400052091
----------------------MLLVGLLLFPLSAIAQS-YQNVSLG-----------------SSLTTSDVTSFWSSPSDEFALGFQKIGNESRYLLA--------------------------------IWFNKITDKTIVWSANRNNLALD--GSKVQLSADGRLVLTDPN--GQEMWARGMANA------QLAYGAMLDNGNFVLATSSS---------DTLWQSFNEPTDTILPGQ---------------------------------------------------------VLNQDNSLVSSFS-DTNVSSGRFEFILQTDGNLVLYTVNYPAEATNAAYWSPMSVGS------GYQVIFNQSGFIFLQAKN------GTLINSISSNVENSRSQSMYHRAILEYDGVFRHYVHPKS---SGREPMAWSSLYNIPDNICLSIRQSTGGGACGFNSLCSIGT-DQRPRCDCPLG------YILDDPNDKLGSCRQNFSEQN--CNHESR-------------------------------------------------------------------------------------------EVESFTFHEMLDTNWPDSDYESHR-----DVSEDWC---------RQNCLNDCFCDVAIYSDD----------NVCWKKRYPLSNGRVGPTI---------------------------------------------------------------GGKA---LIKIRKDNSTVGTPN----------------------VEIRKKKNQSTLIISGS-------------------------------VLLASSVFMNLFLILLALLYIFKFIGK----------------------------------------------------------------------------------------------------------------------------------------------------------------------------------------KRKRTAPYSAVPG------------------------------------------VNLRSFSYKELEQATNGFK---EELGTGAFSTVYKAVLDD-ENGKVVAVKKLRNMVTEGEGEEVFEA---EVNSISRTNHKNLVQLLGFCNE-GQHRLLVYEHMKTGSIAHLLFK----------DSRLSWSKRVQVAIDTAKGLCYLHEECSTQIIHCDIKPQNVLLDENLTAKIADFGMAKLLKKHQTQ----TTTRIRGTKGYVAPDWFRSMPVTVKVDVYSFGVLLLELICCRKNYEQDVAN-----------------------ENEMILLEWAYDCYK---------------------------RNKLHLLVGD----DEEALEDIKRFEKFLLVAIWCIQENLASRPNMKKVMLMLEGSVEVSIPPDPFSFVDSI----------------------------------------------------------------------------------------------------------------------------------------------------------------------------------------------------------------------------------------------------------------------------------------------------------------------------------------------------------------------------------------------------------------------------------------------------------------------------------------------------------------------------------------------------------------------------------------------------------------------------------------------------------------------------------------------------------------------------------------------------------------------
>PGSC0003DMP400053182
--------------------------MSPLFVFLFVLSFFSLKNLAKANNFTSQNSSIIGNTIGGNKWISIAST-IVSSSGNFEMGFFKPGNNSNYY---------------------IGIWYKKIS-----------KQTIIWVANRETPISIYEMDFAQFKIDNGNLVLING--TKHIIWSTNINFTTNFNNSQVVATLFDDGNLVLSNQDI----TNSTN-YLWTSFDHPSHTFMPG---------------SKFGYN-------------------------------------KHTRFKQVLTSWKNVNDPSPGPFTHEVYMENKYIGQGVNMWNHSVVYWNSGPWTGNNFTGVPYQ-PNP--MFNYTYVNNDDE------------VYYMYNFFNPSLISNFIMDVNGQTKQVLWMD-------STNDWNVFYTDPKQVCDVY------SYCGGFGICNEV--NSTSTCDCLNGF----KPKFEKDWKLSSFSSGCMR--KTSLNCG----------------------------------------------------------------------------------------------DFGE-KDRFWMYKN-MRLPTNNES-LGVGNEVECE----------SGCLEDCD-CVGYAYGSGNI--------GCLVWKREMLNLQQLS-------------------------------------------------------------QDNVNGSTIYVRLAASEFS------------------------------SNQDQKQTS------------------------------------TKLKIAIPIGVIAALLILSCFTYIYYRK-------------------------------------------------------------------------------------------------------------------------------------------------------------------------------------------RRNSKVKESTTKF--------------------HRQNTKGEGLELIDIQD-DDIEVPFFSFESILVATDDFSEQ-NKLGQGGFGPVYKGIFS---GGREIALKRLSSHSGQGINE--FKN---EVMLIARLQHRNLVRLLGYCIQ-SSEKILLYEYMANKSLDTFIFDR-------KRSVLLDWRKRFEIIEGIAKGLLYLHHDSRLRIIHRDLKTSNILLDEELNPKISDFGLARVVEGKITQ---ANTNKVVGTYGYMAPEYAIDGLFSIKSDVFSFGIVILEIISGRRN-----------------------TGFFNQEEASNLLGLAWRLWTE---------------------------DKSMDLVDQS----LHKSCNK-EEAIKLINIGLLCVQEDPKDRPNTSNIIMMLGSENSNIISLPRPNQPAFMTRKCGNNDTSSSSNAKSDGVSNNQLTVTIEMGR-------------------------------------------------------------------------------------------------------------------------------------------------------------------------------------------------------------------------------------------------------------------------------------------------------------------------------------------------------------------------------------------------------------------------------------------------------------------------------------------------------------------------------------------------------------------------------------------------------------------------------------------------------------------------------------------------------------------------------------
>PGSC0003DMP400055136
---------------MVSWKILLWFVSIYLAFISSFCQETTNIVPLG-----------------SNITAGTESSHWLSSSGDFAFGFYHLNSTGLFLVG--------------------------------IWFDKIPDNTLVWSANRDDPVHA--GSKVNLTLSGRLVLKDTN--GREFVLYNGTG--------TSHDTMQDDGNFVLKNSSS---------GVLWESFDFPTDTILPGQ---------------------------------------------------------YLDMGQALFSSANGTVDYSTGKYRLLMQTDGNVVLS---AYRTADIGYWNSITENNK------NVRLVFDNTSDTLLITNG-----SSIISNMTLTEKLPDSVRDYYHRAMITDKGDFQQLFHRKVN------GSGWNVALQVIVKPCIVN------NICGVYGFCQSPD-NKEANCSCLPG------YSPRDQYTPSKGCYPNEMKDFCDPNSSLS-------------------------------------------------------------------------------------------DVYVERISNADFPNRMYAELERVF-----DTTEELC---------RQEVLNDCLCEAAVFND-----------STCFKKRMPIQN---ARSI---------------------------------------------------------------NPDTNNMVAFLKISNSSITQN-----------------------------KKHSISKGVLV-------------------------------AGVTVCSVLAPLFAAIAIYYHPFVKKH----------------------------------------------------------------------------------------------------------------------------------------------------------------------------------------RDAKTPPKRKAIE------------------------------------------MNLRAFLFQQLHEATNGFK---NKLGQGASGAVYSGILKLEDEEVEVAVKKLGNGIEQGDDKE-FLA---EVRVIGLTHHKNLVHLIGFCNE-KSNRLVVYELMKNGAVSNIVFRD---------GQKPSWKLRSDIVLDIARGLLYLHEECENQIIHCDIKPQNILLDKNYSAKIADFGLAKLLMKDQTR----TNTNFRGTMGYMAPEWLKNVPVTTKVDIYSFGVLLLEIIFCQRHMDLNPIGQ-------------------ENEEPELILVDWVLHCVR---------------------------NEKLRAVASL----DEEIMLHFHNFERMTMVGLWCLCPEPNLRPSAAKLVQMLEGTIELGVPPMVDTTI-------------------------------------------------------------------------------------------------------------------------------------------------------------------------------------------------------------------------------------------------------------------------------------------------------------------------------------------------------------------------------------------------------------------------------------------------------------------------------------------------------------------------------------------------------------------------------------------------------------------------------------------------------------------------------------------------------------------------------------------------------------------------
>PGSC0003DMP400055675
-----------------------------------------------------------------MTWIDNDGLILVS-NSSKFAFGFNPTNDVT---------------------------------LFLLVVIHVSSSTIVWSANRDSPVRN--NDN-FVFDDTG-NANLQS--GKSTIWSTN--T---ADKGVSAMELKDSGNLILVGKDG---------SVIWESFTHPVDTLLSGQ---------------------------------------------------------NFTQGMKLVSTPNNNNLSYSLEFKSGDMVLSASFQPP----QPYWAMGKDDRRTINQ-----------VGGGVTSAILDGNAWKIYGEKRVLLWQFIFPDDKYPNATRLAVLGEDGSITFSILQDE---SKLDSGTRIPQD-----ECSRP------DSCDPYFICYS-----GNKCQCPS-------ALPSCKPETASFCN------------------------------------------------------------------------------------------------------------KDVELVDAGDSLGYFALGFVSP--SAK-TDLNGC---------KASCVGNCSCAAMFFD-----STS----GNCFMFDQIG--SLQGSVN---------------------------------------------------------------GAG---FKSYIKVSASQGNG------------------------DSGGGGGGGKGRLPIVF-------------------------------GIVISSAIVILGLIYGG-IRYQRRKNN----------------------------------------------------------------------------------------------------------------------------------------------------------------------------------------KMPDSAKGSSEEDNFLE-----------------------------G------LSGMPIRFSYKELQNATNNFS---IKLGQGGFGSVYQGVLP---DGTRLAVKKLEGIGQ-GKKE--FRA---EVSIIGSIHHLHLVRLRGFCAE-GTHRLLAYEYMGNGSLEKWLFK------KNKE-FLLDWDTRFNIALGTAKGLAYLHEDCDVKIVHCDIKPENVLLDDHFLAKVSDFGLAKLMTREQSH----VFTTMRGTRGYLAPEWITNYAISEKSDVFSYGMVLLEIIGGRKN---------YDPSQSSEK--------------SHFPSYAFRMMEE---------------------------GKLEDLIDRN----LKVEEED-ERVSIAIKVALWCIQDDMSLRPSMAKVVQMLEGISHVPSPPTASQMGSRLFSSYLKSLS---------------GEGTSSGTSAPSDCNSDAYLSAVRLSGPR-----------------------------------------------------------------------------------------------------------------------------------------------------------------------------------------------------------------------------------------------------------------------------------------------------------------------------------------------------------------------------------------------------------------------------------------------------------------------------------------------------------------------------------------------------------------------------------------------------------------------------------------------------------------------------------------------------------------
>PGSC0003DMP400064918
-----------------MEIKN----------NYFLLFSLMYLCFSLKTHL-----SIEAADTISANQSLSGDQTIISSGGKFKLGFFQPGNSSNYY---------------------IGMWYDKVV-----------EQTAVWVANREK-PVLDKSTAELKIL-DGNLVLVDE--SQTPIWSTN---ISSSNSSSVVAVLRDDGNLILTDGS-------NSTPPLWQSFNNPTNTWLPG---------------SKLSYN-------------------------------------KATRTKQLLTSWKSADDPTPGLYSLELDPNEK---QYIIRFNRSEQYWNTGPWNNRIFRDVPEMRTNYIYNFSYEDNQN-ESYFT--------YSLYDDS-----IISRFIMDGSGQIKQLTWLN-------TSNQWNLFWSQPRQQCEVY------AFCGPFATCQET---NP-FCNCLDGF----KHSSETDWNQNDFSGGCERQTKSQCGNG------------------------------------------------------------------------------------------------KGEKDDFWMHPQ-MKVPENAQNISAGSAEECRS-----------TCLNNCTCT-AYTYESS-----------CSIWNGELLNMQQLPQN-------------------------------------------------------------DGRGELIYVRVAASDIP--------------------------------------------------------------------KSK--SKKGIPIGVSVGSAAAVLILLGILFVVFRR-----------------------------------------------------------------------------------------------------------------------------------------------------------------------------------------RRRHIGSGK-------------------------------------------IVEGSLVAFDYKDLQHATKNFS---EKLGGGGFGSVFKGKLS---DSSVIAVKRLDS-ISQGEKQ--FRS---EVSTIGTIQHVNLVRLRGFCSE-GNKKLLVYDYMENGSLDSHIFT-------EKQSDVMDWKTRYQVALGTARGLTYLHEKCRDCIIHCDIKPENILLDAQLCPKVADFGLAKLVGRDFSR---VLTT-MRGTRGYLAPEWISGVAITAKADVYSYGMMLLEIVSGKRN-----------------------SEYSHDGKVK--------FFPSWAARVVVD-------------------EGDILSLLDN----RLDRAADAEEVSKICKVAYWCIQDDEFQRPSMGQVVQILEGVLDVNLPPLPRSLQVYADNEEHIVFFTESSSSQTSSQAQSKTSSTTSQSKSITESTNSRS---------------------------------------------------------------------------------------------------------------------------------------------------------------------------------------------------------------------------------------------------------------------------------------------------------------------------------------------------------------------------------------------------------------------------------------------------------------------------------------------------------------------------------------------------------------------------------------------------------------------------------------------------------------------------------------------------------------------------
>PGSC0003DMP400067047
-----------------------MASMLSLFTICHLFISIALYV----------CYAAATDSLFAYQILTNLNP-LVSSNHNFVIGFFGYYSSTLPLCKT-----------------YLGLGYRSVD-----------SRAIVWVGNELN-PLGCFTALALTKEGFYVKDIVLG----TTVWIHK-PNR--TVPSPVLKLLD-SGNLVFGDSS-----NLTAGEYLWQSFDHPLHTLLPE---------------MKLGWD-------------------------------------KKTGIDRSMRSWRTEGDPAPGDYLLRLDLGDSGQLPQLVLEKNQRIQSRWGPWDGQKFSGGYA--LMDNHAFRPIFHSDTDA------------IFFTFEAKEDSSLI-LSLNPDGKLQFLRWNNN------ATNFWDEVKTLNMAICDQY------STCGPYGVCTDG----DFPCECPDGF----TAASPEEWDKMNFTEGCRRNTS----------------------------------------------------------------------------------------------------LNYTDKNVFVKNTE-LKLPDKATYWG--MLYPQDC---------EQKCLNKRS-CMAYTNININGNGSK-----CVVWLGDLLDMRRSR----------------------------------------------------------------IAGNDIFIRMANGKPD----------------------------------------------------------------------------EPEINQPENSVGALLQGT----------------------------------------------------------------------------------------------------------------------------------------------------------------------------------------------------------------------------------------------------------DVIAYDSSDLAAATDNFSLS-NKIGHGGFGNVYKGVLE---NGVEIAVKKQDVALRQGVEE--FEN---EVKLIANLQHRNLTKLLGYCIH-GIEKFVVYEFMANKSLDKVIFD-------AARRATVTWPTRLNIIKGIARGLVYMHHDSRLTVIHRDLKASNVLLDSEMTPKISDFGLAREFEDD-VE---VKTHRVAGTYGYMSPEYMQAGHYSTKSDVFSFGILTLEIVSGQRN-----------------------SIYRHPTYDIGLVGYAWKIWNE---------------------------GNAIELLDPL----IDK-PDDLDEVLGCIHVGILCCQRRSQDRPSMVQVVSLLEENEML--KFNC-VPREPYFYKETSQSSRSRESMNGLSITEFTGRS-------------------------------------------------------------------------------------------------------------------------------------------------------------------------------------------------------------------------------------------------------------------------------------------------------------------------------------------------------------------------------------------------------------------------------------------------------------------------------------------------------------------------------------------------------------------------------------------------------------------------------------------------------------------------------------------------------------------------------------------
>PGSC0003DMP400068101
-----------------MTSLVMLLVGLLLFPLSAIAQS-YQNVSLG-----------------SSLTTSDVTSFWSSPSDEFALGFQKIGNESRYLLA--------------------------------IWFNKITDKTIVWSANRNNLALD--GSKVQLSADGRLVLTDPN--GQEMWARGMANA------QLAYGAMLDNGNFVLATSSS---------DTLWQSFNEPTDTILPGQ---------------------------------------------------------VLNQDNSLVSSFS-DTNVSSGRFEFILQTDGNLVLYTVNYPAEATNAAYWSPMSVGS------GYQVIFNQSGFIFLQAKN------GTLINSISSNVENSRSQSMYHRAILEYDGVFRHYVHPKS---SGREPMAWSSLYNIPDNICLSIRQSTGGGACGFNSLCSIGT-DQRPRCDCPLG------YILDDPNDKLGSCRQNFSEQN--CNHESR-------------------------------------------------------------------------------------------EVESFTFHEMLDTNWPDSDYESHR-----DVSEDWC---------RQNCLNDCFCDVAIYSDD----------NVCWKKRYPLSNGRVGPTI---------------------------------------------------------------GGKA---LIKIRKDNSTVGTPN----------------------VEIRKKKNQSTLIISGS-------------------------------VLLASSVFMNLFLILLALLYIFKFIGK----------------------------------------------------------------------------------------------------------------------------------------------------------------------------------------KRKRTAPYSAVPG------------------------------------------VNLRSFSYKELEQATNGFK---EELGTGAFSTVYKAVLDD-ENGKVVAVKKLRNMVTEGEGEEVFEA---EVNSISRTNHKNLVQLLGFCNE-GQHRLLVYEHMKTGSIAHLLFK----------DSRLSWSKRVQVAIDTAKGLCYLHEECSTQIIHCDIKPQNVLLDENLTAKIADFGMAKLLKKHQTQ----TTTRIRGTKGYVAPDWFRSMPVTVKVDVYSFGVLLLELICCRKNYEQDVAN-----------------------ENEMILLEWAYDCYK---------------------------RNKLHLLVGD----DEEALEDIKRFEKFLLVAIWCIQENLASRPNMKKVMLMLEGSVEVSIPPDPFSFVDSI----------------------------------------------------------------------------------------------------------------------------------------------------------------------------------------------------------------------------------------------------------------------------------------------------------------------------------------------------------------------------------------------------------------------------------------------------------------------------------------------------------------------------------------------------------------------------------------------------------------------------------------------------------------------------------------------------------------------------------------------------------------------
>PGSC0003DMP400068428
--------------MVVNYSATLFMLSLLILSSQHLISCQPSETFITNSS---------------ISWINNRARSYVVNSTDG--ATLTPILSREGNEALFVCGFLCD---YNGTACVFG-VLILP--NTYDSYLYY--PRLVWSANRNNPVRT--NAT-LQLRQDGGLLLMDS--DGTLIWNTSTS-----GKVSVGFNLTVMGNLVLFDKSN---------DIIWQSFDHPTDTLVPGQ---------------------------------------------------------IMVPGQKLISRISATDWNE-GMLTLDFKYSGLSAYIE----SNPRQLYVLRLGV---------------EKPFQFPGLG-------FSLKGYGSRGMLTIGFEFSNARFMRLGVDGHLRVYHWR------GSWSEEADLFT-YYIGECGYP------TMCGNYSVCG------NGQCTCPQTAVGFGQTNFLQQINYRQPNQGCVLVTPISCEHSQ--------------------------------------------------------------------------------------------YHILMELEDIAYIPLYFQYG-------TNKTDLENC---------KRSCLSNCSCKAAQFQFSGPGNTI----GDCALLNDVFSLTDNYGAP---------------------------------------------------------------NKTTLFIKMQNSSYLQASPP------------------------LISSEKKSKRVPTIVGS-------------------------------TIGA-SFGLLLMVLTCFAYIFRRRKGL----------------------------------------------------------------------------------------------------------------------------------------------------------------------------------------EEDEEEFLDQIP----------------------------------------GMP---TRFSYEELTVMTENFS---ETLGEGGFGSVFEGTMS---DGTKIAVKRMQGFGN-VKKS--FLA---EVATIGSIQHVNLVKLVGFCAE-KSHRLLVYEFMANVSLDRWIF-------HGTGEKSLTWGVRKKIISDVAKGLAYLHEDCNNKIIHLDIKPQNILLDHNLNAKVSDFGLSKLVGKDESN----IVTAMRGTPGYLAPEWLH-EVITEKVDVYSFGVVILEIICGRKN----------------------LDR-YQDEDDMHLLSLFMRKAVE---------------------------RQLLEMVDKK----SEDMQLHRKEAVEMMKIAAWCLQSDYTKRPSMSLVVKVLQGLVAAETDLDYSFTFP------------------------TMTRKVAGAIQEREAVVGISLPFPSQLSGPR-----------------------------------------------------------------------------------------------------------------------------------------------------------------------------------------------------------------------------------------------------------------------------------------------------------------------------------------------------------------------------------------------------------------------------------------------------------------------------------------------------------------------------------------------------------------------------------------------------------------------------------------------------------------------------------------------------------------
>PGSC0003DMP400001167
--------------------------------------------------MDYFFWFFFSFAILVNSNLGSFADGPSINVTKHISFRDFSSSNPR--------------------------------------------LKQDLTLLGSVIVSDEKKSVQIPDPEREGDDLKHLA--GRAIYSSPIRFFDPRTQTPASFETTFSFQFEVKSNSSN-------------ETSDQGKSVGGS-------------------------------------------------------------GLTFIIVPDELTVGRAGPWLGMLNDLCDEDYKT--------VAIEFDTRQNPEFG----------------------------------------DPNDNHLGINLGSIVSTAAINASDAG--------------------------------------------------------------------VQLNDGSIHRVWISYD------------------------------------------------------------------------------------------------------GRKGFIEIRLAPDGRGYPS------KPVYSGLLD---------LSP-YLNEYMFVGFSAATGNHTQIHN----ILSWNFTSISQASLRIP--------------------------------------------------------------STETCQNKIMLQNSTQS-------------------------------------------------------------------EIDHRKTPNSFFIFLAVVILLVIVLINLYFSSYKR-----------------------------------------------------------------------------------------------------------------------------------------------------------------------------------------DDNSDEAFTLPE-----------------------------------KKQRPRPPNKARRFTIAEISIATRNFSEL-QILGSDEKSITYKATILNG-CNVVVKRFLTQFFNTHGFEK--RQFHK-EIKAITRIRHPNLVPIRGWCYD-NQETIVVYDFIPNGSLDKWLFG----------VGVLPWTRRFKVVKDLADSLVYLHS---KQLAHKNVKSSSVFLDVSFRAVVGDFGFVLTSAGST----------------------RFEAMVSQTADVFEFGVVVLEIIAGRSR--------------------------KSNPGERDLLDLAWAMHEV---------------------------QQKETLVDR-----RMGAVVNLEQAIRALDIGLLCTLNENKGRPTMEEVVEFLNMEKP--IPELPSGRPVCLFPYSSTTGLCSGYTCTAFK---------------------------------------------------------------------------------------------------------------------------------------------------------------------------------------------------------------------------------------------------------------------------------------------------------------------------------------------------------------------------------------------------------------------------------------------------------------------------------------------------------------------------------------------------------------------------------------------------------------------------------------------------------------------------------------------------------------------------------------------------
>PGSC0003DMP400001509
-------------------------------------------------------------MRFCLQNLTRVTLFFIFTINSPSLSAPFLPIN-------------------------------------------------NVTLYGDASFTAKSITLTQERNCSSSSSTPPISGIGRAFYTYPVRFLD----SLTNNTASFLCTFSF-------------------TILPTPSCPFGD-------------------------------------------------------------GMGFLVTSDVDSLS----ISDGYMGLPN---PD---SEDSFLAVEFNAND-------------------------------------------------NRIGVDTKEIRS-LASTNVDSAG-------------------------------------------------------------------IDLKSGKEMAGRIEYK------------------------------------------------------------------------------------------------------DSEKMIRVWIGYELQIRPPNP------VLSTRID---------VSN-QLKEFMRIGFTAKG---SAVYS----ISRWRFR-------------------------------------------------------------------------TFGLISSPISSSWD-------------------------------------------------------------------------QSDEGNCLMCFPEEEIGGHISDSHHSSSSSG-----------------------------------------------------------------------------------------------------------------------------------------------------------------------------------------SKSLLKLTYGGLAAIVTLVG--CALSVVFVLALRRKKRDRVGETNERQMCRLQGNRVPQRLSLSEIKSATECFNHE-RIIGEGASAVVYEGEIPSR---GSVAVKRFVQGSRLGPSH--IPFNTEFASMVGCLRHKNLIQLQGWCCE-RNELVLVYEFMPNGSLDKILHER-----SH-LTKFLTWERRLNIVIGVSSALMYLHEECENHIIHRDVKSCNIMLDAEFNAKLGDFGLAEVFDNSK---T-RDATVPAGTMGYFAPEYVYTGIPTVKTDVYSFGVVVLEVASGRK---------------------------PIDEGGGLITDWVWDLWEK---------------------------GRITEAADP-----KLMGRFQKNEMDRMLIVGLSCVHPDHEKRPRMRDVFRMLKDEAP--LLILPPMKPTVRIQSVLPESCEEIMNWAAR--MEDTP-----WSTPRTHFSKN-----------------------------------------------------------------------------------------------------------------------------------------------------------------------------------------------------------------------------------------------------------------------------------------------------------------------------------------------------------------------------------------------------------------------------------------------------------------------------------------------------------------------------------------------------------------------------------------------------------------------------------------------------------------------------------------------------------------------------
>PGSC0003DMP400007800
-------------------------------------------------------------------------------------------------------------------------------------------------------------------------------------------------------------------------------------------------------------------------------------------------------------------------------------------------------------------------------------------------------------------------MVSVVNVTWFSS-----------------------------------------------------------------------IPNGKRTDAWITYN------------------------------------------------------------------------------------------------------STSKNLSV-VFTGFQPQGN-TTVTFLQTLSYNID---------LRD-YLPEWVTFGFSGATGSLFALQT----IYSWNFTSSLKYNDNIT--------------------------------------------------------------DPFVPLPSPVPHPDVSLPTPDPDPDPDPSSKKL-------------------------------------------------------SG-LVIGLISGGCVSVALSVL--ILFAFWRK-----------------------------------------------------------------------------------------------------------------------------------------------------------------------------------------RKVREYEDEDED-----------------------------DIIDSSMTNEFERSTGPKKFLYSELVRCTNYFSRE-EMLGQGGFGGVYKGYLSE--SNSYIAVKRVSRESKQGIKE--YAS---EVRIISRLRHKHLVQLIGWCHQ-KRELLLVYEFMPNGSLDYDLFK---------GRSHLTWSIRFKIAQGLASALLYLHDEWEQCVVHRDIKSSNIMLDSNFNAKLGDFGLARLVDHDK---G-SQTTVLAGTMGYMAPECLTTGKASKETDVYSFGVVALEIACGRKP-----------------------IDPKAEEHQVNIVDWVWRLYGM---------------------------GNIREAVDP-----RLSSEINEEEVEHLLIVGLWCAHPDNNCRPSIRQATQVLNFEAP--LPTLPPNMPVPTYCSLPQYGPTTSFASPYDSNGPGIS--EIHSSGTRDYTGSSNNTAASAASSPSASLLYTR----------------------------------------------------------------------------------------------------------------------------------------------------------------------------------------------------------------------------------------------------------------------------------------------------------------------------------------------------------------------------------------------------------------------------------------------------------------------------------------------------------------------------------------------------------------------------------------------------------------------------------------------------------------------------------------------------------
>PGSC0003DMP400007801
--------------------------------------------------------MAVFASVS---YFVLII--PFVTSLSFNFDSFNPNDQ-----------------------------------------------NITY--EADAYPN-GVIQLT--KNEQGSGLNDSI---GRATYSKTLYLWD----KASGNITDFTTHFSF-------------------GINSLGKNLYAD-------------------------------------------------------------GLAFFLAPAGSRIPDKKSAAGGGLGLA-IDSRQNTSKNHPFVAVEFDTFKN--YY----------------------------------------DPPGDHVGVNINSMVSVVNVTWFSS-----------------------------------------------------------------------IPNGKRTDAWITYN------------------------------------------------------------------------------------------------------STSKNLSV-VFTGFQPQGN-TTVTFLQTLSYNID---------LRD-YLPEWVTFGFSGATGSLFALQT----IYSWNFTSSLKYNDNIT--------------------------------------------------------------DPFVPLPSPVPHPDVSLPTPDPDPDPDPSSKKL-------------------------------------------------------SG-LVIGLISGGCVSVALSVL--ILFAFWRK-----------------------------------------------------------------------------------------------------------------------------------------------------------------------------------------RKVREYEDEDED-----------------------------DIIDSSMTNEFERSTGPKKFLYSELVRCTNYFSRE-EMLGQGGFGGVYKGYLSE--SNSYIAVKRVSRESKQGIKE--YAS---EVRIISRLRHKHLVQLIGWCHQ-KRELLLVYEFMPNGSLDYDLFK---------GRSHLTWSIRFKIAQGLASALLYLHDEWEQCVVHRDIKSSNIMLDSNFNAKLGDFGLARLVDHDK---G-SQTTVLAGTMGYMAPECLTTGKASKETDVYSFGVVALEIACGRKP-----------------------IDPKAEEHQVNIVDWVWRLYGM---------------------------GNIREAVDP-----RLSSEINEEEVEHLLIVGLWCAHPDNNCRPSIRQATQVLNFEAP--LPTLPPNMPVPTYCSLPQYGPTTSFASPYDSNGPGIS--EIHSSGTRDYTGSSNNTAASAASSPSASLLYTR----------------------------------------------------------------------------------------------------------------------------------------------------------------------------------------------------------------------------------------------------------------------------------------------------------------------------------------------------------------------------------------------------------------------------------------------------------------------------------------------------------------------------------------------------------------------------------------------------------------------------------------------------------------------------------------------------------
>PGSC0003DMP400007802
--------------------------------------------------------MAIFASLSALTYLVLII--PFVTSLSFNFDSFNPNDQ-----------------------------------------------NVTY--EADAYPANGVIQLT--KNQRDSGANYSI---GRATYSKTLHLWD----KASGNVTDFTTHFSF-------------------SINSQGMNIYAD-------------------------------------------------------------GIAFFLAPADSRITDN-STAGGGLGLANYYSRQNTSRNQSFVAVEFDTFKN--ID----------------------------------------DPPGDHVGIDINYMVSIVNVTWFSN-----------------------------------------------------------------------IPNGTRTDAWITYN------------------------------------------------------------------------------------------------------STSKNLSV-VFTGFQPQEN-TTVTVLQTLSYNLD---------LRE-YLPEWVTFGFSGATGTYFAIQT----IYSWNFTSSLNYNENIT--------------------------------------------------------------DPDVPQPSPVP--------------EDTPSKNK-------------------------------------------------------SG-LVIGLISGGCVSVAVSVF--ILFAFWRK-----------------------------------------------------------------------------------------------------------------------------------------------------------------------------------------RKVREDEDE--------------------------------DIIDGSMTNEFERNTGPKKFLYGELARCTNNFSRE-EMLGQGGFGGVYKGYLRE--YDSYIAVKRISRESKQGIKE--YAS---EVRIISRLRHKHLVQLVGSCHQ-KRELLLVYEFMPNGSLDHHLFK---------GKSHLTWPIRFKIAQGLASALFYLREEWEQCVVHRDIKSSNIMLDSNFNAKLGDFGLARLVDHDK---G-SQTTVLAGTMGYMAPECVTTGKANKETDVYSFGIVVLEI------------------------------------------------------------------------------------------------EFNEEEVEHLLIVGLWCAHPDNNCRPSIRQAIQVLNFEAP--LPTLPPNMPVPTYCS---YGSTTSFASPYDSNGPGIS--GIQSSGTRDYTGSSNNTAASAASSPSASLLYTR----------------------------------------------------------------------------------------------------------------------------------------------------------------------------------------------------------------------------------------------------------------------------------------------------------------------------------------------------------------------------------------------------------------------------------------------------------------------------------------------------------------------------------------------------------------------------------------------------------------------------------------------------------------------------------------------------------
>PGSC0003DMP400015493
-------------------------------------------------------------MFFNFFILVALFLVDFSPASCEVDAFIFNGFQ-----------------------------------------------SANLSLDGIAQFTSTDLLLLTNSGTQNQ---------GHAFYPNPIHFKNSP----NGSVFSFSTTFVF-------------------AIRSDYGNLSGH-------------------------------------------------------------GLVFVIAPHKGLQGSLANHYLGLFNSNNNGNGL-----NHVIGVELDTIYSEDFG----------------------------------------DINDNHVGIDINGLRSVAIHTAGYFDDT--------------------------------------------------GFFHN-----------LTLISGKEMQVWIDYD------------------------------------------------------------------------------------------------------GRTKQMNVTVAQLHMEKPV------RPLLALKHD---------LSS-ILDQTMYVGFSSSTGSVPTHHY----ILGWSFKTNG---------------------------------------------------------------------KAQ--ELSQLPELPRL----------------------------------------------------------------------GSKGTSRFVTIGLPIISLVSVVAAVLAVVYYV------------------------------------------------------------------------------------------------------------------------------------------------------------------------------------------RRK-KYEEI---------------------------------------HEDWEREYRLQRFKYKELYIATKGFREK-EVLGAGGFGKVYKG-VMPI-TKLEIAVKKISHESRQGMKE--FIS---EIVSIGRMQHRNVVQLLGYCRR-KGELILIYEYMSNGSLDKYLYD-------QPR-YTLDWNQRFRVIRGVASGLFFLHEECDHVVIHRDVKASNVLLDGELNGKLGDFGLARLYGHGT---D-PQSTRVVGTLGYLAPEHTRTGRATPSSDVFSFGAFLLEVACGRRPIQP-----------------------RQDGDDLILVDWVFSCWNR---------------------------GNILDAADP-----NIGIDFVPGQVELVLKLGLFCSHSDPSCRPTMRQILLFLDGVVA--LPELSELG-----VSSANLTFEHRGGFDDFVK-----------SYPTSLGYAYSGSPSVTDSFLSGGR--------------------------------------------------------------------------------------------------------------------------------------------------------------------------------------------------------------------------------------------------------------------------------------------------------------------------------------------------------------------------------------------------------------------------------------------------------------------------------------------------------------------------------------------------------------------------------------------------------------------------------------------------------------------------------------------------------------
>PGSC0003DMP400015651
--------------------------------------------------------MEKLFLAMIFQFLVLLFHAPLGYAAAEDLDFTYNGFH-----------------------------------------------STNLSRDGIAEFTSDGLLRLTNASQLQE---------GHAFYPRPINFMNLAS---NGSDFSFSTTFVF-------------------AIVPEYSILAGH-------------------------------------------------------------GMSFVIAPARRLPEALPSSYLGLFNDSSNGNAT-----SHVVAVEFDTLQNREFD----------------------------------------DIDSNHVGIDINGLKSVIAKPAGYYTSNE-------------------------------------------------KSFNN-----------LTLASGQPMQVWVEYD------------------------------------------------------------------------------------------------------SVDKHMNVTMAPLHVAKPD------RPLLSLVYD---------LSS-VMDENVSIGFSASTGAVVSTHY----ILGWSFKMNG---------------------------------------------------------------------VAQGLDLSQLPKLPRV----------------------------------------------------------------------VPKKESKLLLLGLPVISSVSFVIVVLVIIYYI------------------------------------------------------------------------------------------------------------------------------------------------------------------------------------------GKKMKFAEL---------------------------------------QEEWELDYGPHRFKYKDLYTATKGFSSK-DLLGSGGFGRVYRG-VLPI-SNIQIAVKRVSHESRQGMRE--FVS---EIVSIGRLRHRNLVPLLGYCRR-KGELLLVYECMPNGSLDKYLFD-------KPS-CTLDWNQRFRVIKGVASGLVYLHEEWEQVVIHRDIKASNVLLDVELNGRLGDFGLARLYDHGT---D-PQTTHIVGTLGYLAPEHTRTGKATTSTDVYSFGAFLLEVACGRRPIDQ-----------------------RVSDEDLVLVDYVFSCWTR---------------------------GDIVEAIDP-----NLGNNYVKEEVELVLKLGLLCSQTEPAARPNMRQVLMYLENALP--LPELSLMQ-----TSNISLTFA---GFDHFA---------------------MSWSSSVTDSLLSGGR--------------------------------------------------------------------------------------------------------------------------------------------------------------------------------------------------------------------------------------------------------------------------------------------------------------------------------------------------------------------------------------------------------------------------------------------------------------------------------------------------------------------------------------------------------------------------------------------------------------------------------------------------------------------------------------------------------------
>PGSC0003DMP400016642
-----------------------------------------------------------------------------MEHYNLEYAS-FDQTF-----------------------------------------------FDIFEVESPATISNFALQVTPDSASSDFNLYNNS---GRILFKRPFKLWDGDVLDNKTRVASFNSSFLV-------------------NIYRPKNETAAE-------------------------------------------------------------GLTFLISPD---LEKPDNSQGQYLGLTNATTDG--KSSNKVVAVELDTSKQS-FD-----------------------------------------PDGNHIGIDVHSVRSVKVESLTPLGIE------------------------------------------------------------------LAPMGARFYNVWVQYD------------------------------------------------------------------------------------------------------GIKKVLDVYIVEQAQKNGSTPPIPKTPILTYNLD---------LKE-HVNQESYFGFSASTGTNYQLNC----VLRWNLTVEYFPEK---------------------------------------------------------------------------------------------------------------------------------------------------------KSPWLKIVLGVGIPVVVLLILAAAYLGYCYH-----------------------------------------------------------------------------------------------------------------------------------------------------------------------------------------KKRID-RSQS-----------------------------------NILGALKSLPGTPQEFQFKALKKATNNFDEK-NKLGQGGYGVVYRGFLAGE-ENKDIAVKWFSRESIKGQDD--FLA---ELTIINRLRHKHLVKLLGWCHK-NGKLLLVYEYMPNGSLDMHLFA------GPDKES-LSWNVRYKIVQGVASALHYLHNEYEQRVVHRDLKASNIMLDSKFNARLGDFGLARALDNERTSYA--EAEGVLGTMGYIAPECFHTGKATQQSDVYAFGAVLLEVVCGQRPG----------------------TKING---FQFFVDWVWYLHRD---------------------------GRILEAVDP-----RLGGDYVADEAKKLLLLGLACAHPIAIDRPKTQAIVQIISGSAP--APEVPPFKPAFVWPSMMP--IDIDSS-VMDTTSITTS---HFNS-GWSLDYQSRETPTYADHSLV-----------------------------------------------------------------------------------------------------------------------------------------------------------------------------------------------------------------------------------------------------------------------------------------------------------------------------------------------------------------------------------------------------------------------------------------------------------------------------------------------------------------------------------------------------------------------------------------------------------------------------------------------------------------------------------------------------------------
>PGSC0003DMP400016643
--------------------------------------------------MGLLTPKTLTIFIILFSLLHLKLQAQKMEHYNLEYAS-FDQTF-----------------------------------------------FDIFEVESPATISNFALQVTPDSASSDFNLYNNS---GRILFKRPFKLWDGDVLDNKTRVASFNSSFLV-------------------NIYRPKNETAAE-------------------------------------------------------------GLTFLISPD---LEKPDNSQGQYLGLTNATTDG--KSSNKVVAVELDTSKQS-FD-----------------------------------------PDGNHIGIDVHSVRSVKVESLTPLGIE------------------------------------------------------------------LAPMGARFYNVWVQYD------------------------------------------------------------------------------------------------------GIKKVLDVYIVEQAQKNGSTPPIPKTPILTYNLD---------LKE-HVNQESYFGFSASTGTNYQLNC----VLRWNLTVEYFPEK---------------------------------------------------------------------------------------------------------------------------------------------------------KSPWLKIVLGVGIPVVVLLILAAAYLGYCYH-----------------------------------------------------------------------------------------------------------------------------------------------------------------------------------------KKRID-RSQS-----------------------------------NILGALKSLPGTPQEFQFKALKKATNNFDEK-NKLGQGGYGVVYRGFLAGE-ENKDIAVKWFSRESIKGQDD--FLA---ELTIINRLRHKHLVKLLGKCS--------------------------------------------------------------------------------------------------------------------------------------------------------------------------------------------------------------------------------------------------------------------------------------------------------------------------------------------------------------------------------------------------------------------------------------------------------------------------------------------------------------------------------------------------------------------------------------------------------------------------------------------------------------------------------------------------------------------------------------------------------------------------------------------------------------------------------------------------------------------------------------------------------------------------------------------------------------------------------------------------------------------------------------------------------------------------
>PGSC0003DMP400018510
--------------------------------------------------------MTSNLEKKFRDFLVWFILLFCFCSISSTFGKTDFDFENL--------------------------------------------TLSSLKLLGDAHLSNNTVRLTGDLAVPNSG-------AGKVLYSKPVRFRQ----PGFDFPASFSTFFTF-------------------SVTNLNPSSIGG-------------------------------------------------------------GLAFVLTPGDELVG----DAGGYMGILD--AKG---TQIGTIAVEFDTLMDVEFK----------------------------------------DINGNHVGLDLNSMIS-TEIGNLDSID-------------------------------------------------------------------IDLKSGDLINCWIEYS------------------------------------------------------------------------------------------------------GSNGEMDIFVSYTNLKPKES-------FLSVNIN---------LAE-YVNDFMFVGFSGSTQGSTEIHN----IVWWSFSSSFDATPNSG--------------------------------------------------------------EVVAPPPPPTTSLMN-------------------------------------------------------------------------PTADSVALPPPSMAPSESNSSTPGVLQEKRS-----------------------------------------------------------------------------------------------------------------------------------------------------------------------------------------RKCHSNFCKQGPGAVVGVVTAGAFFLAFATLVLIWLYSKRFKRVKNSEIVASDIIKMPKEFSYKELKLATKGFIPT-RIIGRGAFGTVYKGILSDT-G-GIVAVKRCSHNGQGKAEF--LSE----LSIIGTLRHRNLVRLQGWCHE-KGEILLVYDLMSNGSLDKVLFES---------RMVLSWSHRRKILIGVASSLAYLHQECENQVIHRDIKSSNIMLDEGFNARLGDFGLARQVEHDK---S-PDATVAAGTMGYLAPEYLLTGRATEKTDVFSYGAVVLEVACGRRPIERET------------------TKVEKVRVNSNLVEWVWGVHRE---------------------------GNLLNAADS-----RLCGEFDEQEMRRVLMIGLACSHPDPTARPTMRGVVQMLEGESE--IPIVPRTRPSMSFSTSHLLMSLQDSVSDLNGLITLSP-----SSSESSFTGGRNGNGMELV---------------------------------------------------------------------------------------------------------------------------------------------------------------------------------------------------------------------------------------------------------------------------------------------------------------------------------------------------------------------------------------------------------------------------------------------------------------------------------------------------------------------------------------------------------------------------------------------------------------------------------------------------------------------------------------------------------------------
>PGSC0003DMP400019557
-------------------------------------------------------------MFNFLTFLCFTISFSILASSQL-DEFIFTKFN-Q--------------------------------------------PNNNITLSGVAKISQNGFIQLTNDTSRLI---------GHAFYSSPFHFKPTN----ASTFS-FSTCFAL-------------------AIVPEYPKLGGH-------------------------------------------------------------GLAFTISPSKDFSTALPSQYLGLLNASDIGNFS-----NHIFAVEFDTVRDFEFG----------------------------------------DIDDNHVGVNINSLESNKSAAAGYFINDQ-------------------------------------------------NVKQD-----------LNLKSGKVILVWVEYD------------------------------------------------------------------------------------------------------SVTKLVNVTLS-PNSLKPK------IPLLSYNFD---------VSP-IFKENMYVGFSASTGLLASSHY----ILGWSFKLNG---------------------------------------------------------------------EAKSLDLDSLPSLP------------------------------------------------------------------------GPKKKHTRLIIVISIIVFVFALIS-ILIAFYT------------------------------------------------------------------------------------------------------------------------------------------------------------------------------------------IRRFKNADV---------------------------------------IEQWELEIGPHRYSYHELKKGTRGFKES-ELLGRGGFGKVYKG-VLTN-SKAEIAVKRISHESKQGLRE--FVS---EIASIGRLRHRNLVQLLGWCRR-RGDLLLVYEFMPNGSLDNFLFD-------EPK-MVLKWEQRFKIIKGVASGLLYLHEGYEQVVLHRDIKASNVLLDGELNGKLGDFGLARLYEHGS---N-PSTTKVVGTLGYLAPELPRTGRATTKTDVFAFGALLLEVVCGRRPIEH-----------------------KAGPEEFVLVDLVWDKWRE---------------------------GKILDIVDY-----RLKGEYNESEVLMVLKLGLMCSNNKPLARPSIRQVVRYFEGEIG--MPEAPTTQGSDD-LEG--FGFDESERWNSLASTGIMIKSSSFTCLSNGDENSTNYVSFSTSPLPLLYSGECT----------------------------------------------------------------------------------------------------------------------------------------------------------------------------------------------------------------------------------------------------------------------------------------------------------------------------------------------------------------------------------------------------------------------------------------------------------------------------------------------------------------------------------------------------------------------------------------------------------------------------------------------------------------------------------------------------------
>PGSC0003DMP400031693
---------------------------------------------------------------MPPLSLFFILINLTVFPSISAVEFLFNSFTAN--------------------------------------------TTPALNLIEDARLEPPVIRLTNDSNQFSL---------GRAFYPSQIPVKSASN--STSISSSFSTQFIF-------------------SVLPDDSSSPGF-------------------------------------------------------------GIAFVLSASTSPPNALSSQYFGLFSN-ATVHTV-----APLLAVEFDTGRNPEFN----------------------------------------DPDRNHIGIDLNSIESIVTQTAGYYSSSG-------------------------------------------------NDSDS--------FVPLNLRSGQNIHAWIEFN------------------------------------------------------------------------------------------------------GPEFEINVTIAPAGMSRPV------RTLLSYRNP---------IIANYTSAQMYMGFSASKTQWVEAQR----LLAWSFSDSG---------------------------------------------------------------------VARDINTTNLPVFQLE----------------------------------------------------------------------NSGSSLSPGAIAGIVIGSVVAVLGCLFIFYWFW-----------------------------------------------------------------------------------------------------------------------------------------------------------------------------------------WRKKEEDDV---------------------------------------IEDWELEYWPHRFSYEELSQATKGFSKD-ELLGAGGFGKVYKG-TFAN--STEVAVKCVNHDSRQGIRE--FMA---EISTIGRLQHKNLVQMRGWCRK-GNELMIVYDYMPNGSLNKWIFD-------KPE-KVMNWVDRRRVLADVAEGLNYLHHGWEQVVVHRDIKSSNVLLDSEMRGRLGDFGLAKLYTHGG---V-PNTTRVVGTLGYLAPEVVTRANPTAASDVYSFGVVVLEVACGRRPIDFG----------------------IVLEEEEVLIDWVRQKYRE---------------------------GRLCEAAADK----RIKGQCSEEEMEAMLKLGLTCCHPDPLRRPTMGEVVAVLLGENVD--------------ATPNELIVELAPSERNTGD-------------------RSDWSTEESEPLSAV----------------------------------------------------------------------------------------------------------------------------------------------------------------------------------------------------------------------------------------------------------------------------------------------------------------------------------------------------------------------------------------------------------------------------------------------------------------------------------------------------------------------------------------------------------------------------------------------------------------------------------------------------------------------------------------------------------------
>PGSC0003DMP400032555
--------------------------------------------------MEFLTPK----IFIFFSCFQLISQAK-IITFDQQYGDPFDHTY-----------------------------------------------VPLLEIKHPAQISNQALQITPDTASSAYQMFNNS---GRILLKRPFKLW---VDNDISRTASFNTSFLV-------------------NIYRPDNQTPAE-------------------------------------------------------------GLAFLICPN---FDLPLNSQGQYLGLTNATTDG--ELSNKIIAIELDTFKQD-FD-----------------------------------------IDDNHIGIDINSVKSVKSEPLTPHGIE------------------------------------------------------------------LAPIGARFYNIWIHYD------------------------------------------------------------------------------------------------------GFKKVLDVYIIEQMTKNGTTPTRPKVPILTHNVD---------LRE-FVKQESYFGFSASTGHFNQLNC----VLRWNLTVEYFQEKN-D------------------------------------------------------------------------------------------------------------------------------------------------------QEKVLIISLSVGVSVLVVLLILSGYFGYFFY-----------------------------------------------------------------------------------------------------------------------------------------------------------------------------------------KKKRDDRSQS-----------------------------------NILGALKSLPGMPRDFEFKELKKATNNFDEK-NKLGEGGFGVVYKGYLVG--ENLEIAVKWFSRESIKGQDD--FLA---ELTIINRLRHKHLVKLLGWSHK-HGKLLLVYEYMPNGSLDKHLFSS-----GQEKEP-LSWSVRYNIVSGVASALHYLHNEYEQKVVHRDLKANNIMLDSNFNARLGDFGLARAIDNEKTSYA-DEAEGVLGTMGYIAPECFHTGKATQHSDVYAFGAVLLELICCQRPG----------------------TKVNG---FQLFLDWVWFLHRD---------------------------GRILEAVDK-----RLEDQYVVEEAERLLLLALACSHPIANERPKTQTIVQVISGSVP--APQVPPFKPSFVWPSMVP--IDIDSSSIVDTISITTP---QYSSENNSIEYQSK----------------------------------------------------------------------------------------------------------------------------------------------------------------------------------------------------------------------------------------------------------------------------------------------------------------------------------------------------------------------------------------------------------------------------------------------------------------------------------------------------------------------------------------------------------------------------------------------------------------------------------------------------------------------------------------------------------------------------
>PGSC0003DMP400035298
------------------------------------------------------------------------------------------------------------------------------------------------------------------------------------------------------------------------------------------------------------------------------------------------------------------------------------------------------------------------------------------------------------------------------------------------------------------------------------------------------------------------------------------------------------------------------------------------------------------------------------------------------------------------------------MYVGFSSSTGSVPTHHY----ILGWSFKANG---------------------------------------------------------------------KAQ--ELSQLPSLPRV----------------------------------------------------------------------GRKGTSRFVTIGLPVISLVSIVVATLVVVYYV------------------------------------------------------------------------------------------------------------------------------------------------------------------------------------------RRK-KYEEV---------------------------------------LEDWEREYRPQRFSYKDLYTATKGFREK-ELLGAGGFGKVYKG-VMPV-TKLEIAVKKISHESRQGMKE--FVS---EIVSIGRIQHRNVVPLLGYCRR-KGELLLVYEFMSNGSLDKYLYD-------QPR-LTLDWNQRFRVIRGVASGLFFLHEECDHVVIHRDIKASNVLLDGELNGRLGDFGLARLYGHGT---D-PQSTRVVGTLGYLAPEHTRTGRATPSSDVFSFGAFLLEVACGRRPIEP-----------------------RQAGDDLILVDWVFSCWNR---------------------------GNILEAVDP-----NLGNDFVPGQVELVLSLGLFCSHSEPSFRPTMRQNVLFLDGVVA--LPELSALG-----VSSAGLTFDHRGGFDDFIK-----------SYPASSVNAHSPASSVAESLLSDPR--------------------------------------------------------------------------------------------------------------------------------------------------------------------------------------------------------------------------------------------------------------------------------------------------------------------------------------------------------------------------------------------------------------------------------------------------------------------------------------------------------------------------------------------------------------------------------------------------------------------------------------------------------------------------------------------------------------
>PGSC0003DMP400035299
-------------------------------------------------------------MLLNFVILVSLFFV---PTSCEVDGFIYNGFK-----------------------------------------------SSNISLDGIANITSNGLLLLTDSKTQDQ---------GHAFYPNPIHFKNSP----NGNAFSFSTTFVF-------------------AITSDYPPLDGH-------------------------------------------------------------GLVFVIAPQRGIQKALANHYLGLFNSSNNGDKS-----NHVVGVEFDTIYSADFG----------------------------------------DMNDNHVGIDINGLRSVANHTAGYFDDT--------------------------------------------------GLFNN-----------FTLISGKAMQVWVDYD------------------------------------------------------------------------------------------------------GRTKLINVTVAPLHMEKPV------SPLLALKYD---------LSP-ILNQIMYVGFSSSTGSVPTHHY----ILGWSFKANG---------------------------------------------------------------------KAQ--ELSQLPSLPRV----------------------------------------------------------------------GRKGTSRFVTIGLPVISLVSIVVATLVVVYYV------------------------------------------------------------------------------------------------------------------------------------------------------------------------------------------RRK-KYEEV---------------------------------------LEDWEREYRPQRFSYKDLYTATKGFREK-ELLGAGGFGKVYKG-VMPV-TKLEIAVKKISHESRQGMKE--FVS---EIVSIGRIQHRNVVPLLGYCRR-KGELLLVYEFMSNGSLDKYLYD-------QPR-LTLDWNQRFRVIRGVASGLFFLHEECDHVVIHRDIKASNVLLDGELNGRLGDFGLARLYGHGT---D-PQSTRVVGTLGYLAPEHTRTGRATPSSDVFSFGAFLLEVACGRRPIEP-----------------------RQAGDDLILVDWVFSCWNR---------------------------GNILEAVDP-----NLGNDFVPGQVELVLSLGLFCSHSEPSFRPTMRQNVLFLDGVVA--LPELSALG-----VSSAGLTFDHRGGFDDFIK-----------SYPASSVNAHSPASSVAESLLSDPR--------------------------------------------------------------------------------------------------------------------------------------------------------------------------------------------------------------------------------------------------------------------------------------------------------------------------------------------------------------------------------------------------------------------------------------------------------------------------------------------------------------------------------------------------------------------------------------------------------------------------------------------------------------------------------------------------------------
>PGSC0003DMP400035300
-----------------------------------MYKQLNKLALYGHKSQYYLSIKKILAMLFNLVILVALFLVGIAPASCEVDAFIYNGFQ-----------------------------------------------SRNLSLDGIAEFTPDGLLLLTDSETQDQ---------GHAFYPNPIHFKNST----NGTAVSFSTTFVF-------------------AIRSDYGILSGH-------------------------------------------------------------GLVFVIAPQRRIQGALAYHYLGLFNSTNNGDRS-----NHVVGVELDTIYSEEFG----------------------------------------DINANHVGIDINGLRSVAVETAGYFDNT--------------------------------------------------GLFHN-----------LTLISGQPMQVWVDYD------------------------------------------------------------------------------------------------------GSTTQINVTVAPLHVEKPV------NPLLSLKTD---------LSP-ILDQTMYVGFSSSIGSVPTHHY----ILGWSFKING---------------------------------------------------------------------KAQ--ELSQLPNLPRL----------------------------------------------------------------------GRKGTSRFVKIGLPLISLVLLVVATSMVVYYV------------------------------------------------------------------------------------------------------------------------------------------------------------------------------------------RRK-KYEEL---------------------------------------LEDWEREYRPQRFMYKDLYTATKGFREK-ELLGAGGFGKVYKG-VMPI-TNLEIAVKKISHESRQGMKE--FVS---EIVIIGRLQHRNVVPLLGYCRR-KGELLLVYEYMSGGSLDKYLYN-------KPR-FTLDWNQRFRVIRGVASGLFFLHEECDHVVVHRDIKASNVLLDGELNGRLGDFGLARLYSHGT---D-PQSTRVVGTLGYLAPEHTRTGRATPSSDVFSFGAFLLEVACGRRPIEP-----------------------RQDDDDLILVDWVFSCWNR---------------------------GNILEAVDP-----NIGIDFIPGKVELVLKLGLFCSHSEPSYRPTMRQILLFLDGVVA--LPELSSLG-----ISSAGLTFDHHGGFDDFVT-----------SYSSSMN-AHSRSPSVTDSFLSGGR--------------------------------------------------------------------------------------------------------------------------------------------------------------------------------------------------------------------------------------------------------------------------------------------------------------------------------------------------------------------------------------------------------------------------------------------------------------------------------------------------------------------------------------------------------------------------------------------------------------------------------------------------------------------------------------------------------------
>PGSC0003DMP400035301
---------------------------------------------------------------MFFKIVSLIVSALFVVTNSEDFGFIYNGFN-----------------------------------------------RANLSLDGIAQFTSNGLLELTNTSRLQK---------GHAFYPTPINFKNLQ----NGSNFSFPTTFVF-------------------AIVP--SVLPGH-------------------------------------------------------------GMAFVIAPVGGLVDALPSPFLGLFNDNTTGRVS-----NHVFAVEFDTLQNREFN----------------------------------------DIDGNHVGIDINGLKSVESKTAGYYYG---------------------------------------------------VKFNN-----------MTLASGQPMQGWVDYD------------------------------------------------------------------------------------------------------GVAKQINVTLAPMNVAKPN------VPLLSLLYD---------LSP-ILNETMHIGFSGSTGSVVSTQY----VLGWSFEMNG---------------------------------------------------------------------IAQGLDLARLPKLPRV----------------------------------------------------------------------GPKKQSKLLLVALPMISAVVVVIAFSVLIYYV------------------------------------------------------------------------------------------------------------------------------------------------------------------------------------------GRKRKFAEL---------------------------------------LEDWELEYGPHRFKYKDLYIATKGFANK-KLLGCGGFGRVYKG-VLPT-SSIEVAVKKVSHDSKQGLRE--FVA---EIVSIGRLRHRNLVQLLGYCRR-KGELLLVYEYMPNGSLDKFLYD-------KPI-CALSWNQRFRVIKGVASALVYLHEEWEQVVIHRDVKASNVLLDSELNAKLGDFGLARLYDHGT---D-PLTTHVVGTVGYLAPEQTRTGKATTISDVYAFGAFLLEVACGRRPIDP-----------------------RVSDEDIVLVDYVFSCWSR---------------------------GDILQSIDQ-----NLGNEYVKEEVELVLKLGLVCSQTEPTRRRSMRQVLIYLEDIVPPPLPELSLLQ-----SSAHYFSFP---GFDHHLSM----------SSSFSPEKVLSYPSTDSNSLPFTGP--------------------------------------------------------------------------------------------------------------------------------------------------------------------------------------------------------------------------------------------------------------------------------------------------------------------------------------------------------------------------------------------------------------------------------------------------------------------------------------------------------------------------------------------------------------------------------------------------------------------------------------------------------------------------------------------------------------
>PGSC0003DMP400040948
--------------------------------------------------------------------------------MSFSYQK-FTKQN-----------------------------------------------EKDFITTNDSYIAVDAIQVTRDVRG--ASISNLS---GRIWYSHPMNLWN----RRKNRTASFNSTFVI-------------------NIK-PESDPWGE-------------------------------------------------------------GLAFILTKESGSHSIPDNSYGQWLGIVNESTNG--SSSNNIFAVEFDTRKSY-LD----------------------------------------DLDDNHVGIDINSINSVKQVSLIDRGVN------------------------------------------------------------------LS--LAVDVIASVRYD------------------------------------------------------------------------------------------------------GESKMLKVYTFMSNQTGDNE----RNPIISMPID---------LSS-YLPEDVFVGFSASTGIYNQLNC----IKAWNFTSTDIGNSNGV------------------------------------------------------------------------------------------------------------------------------------------------------SLLWLWILIPVMSVLVMFLGGVFVYFSWWRK-----------------------------------------------------------------------------------------------------------------------------------------------------------------------------------------KKRRQVLDQSE----------------------------------NIEIQIQNSATAPQRFHLKDLKRATGNFDPK-NILGRGGCGVVLKGMLDQ----KEVAVKRFFNDSSQGAKD--LIA---EVTTIGNLHHKNLVKLIGWCYE-SNELLVVYEFMPNGSLDKLIFCE-----ENGKGLSLNWEIRYGIICGTAQALDYLHNGCQKRVLHRDIKASNIMLDSELNAQLGDFGLARTVQVNGKTHH--STKEIAGTIGYMAPESFHIGRATVETDVFAFGVLVLEVACGRKPG----------------------NRYEENNYTNKVIEYVWDLYKI---------------------------GRIIDAIDV-----RLDRDFNEEQAECVLILGLACCHPNPYERPSMKTALQILTGESV--LPNIPTEKPAFVWPARAPSSNEAASGSLLDGQLTQIT---VLSGR-------------------------------------------------------------------------------------------------------------------------------------------------------------------------------------------------------------------------------------------------------------------------------------------------------------------------------------------------------------------------------------------------------------------------------------------------------------------------------------------------------------------------------------------------------------------------------------------------------------------------------------------------------------------------------------------------------------------------------------
>PGSC0003DMP400046286
-------------------------------------------------------------MDNPYSLVILALIFFPILVRAQSFDFAYNGFN-----------------------------------------------NSNIIRDGVAIINPSGALKLTNRSQNVI---------GHAFHPNPVPIFNSS----TKNVTSFSTYFVF-------------------AIVPLEKTSGGF-------------------------------------------------------------GFAFTLSPSPGFPGAQGDHFLGVLNNTNNRKDT-----NHIFMVEFDTVDGHDEGV---------------------------------------DTDGNHIGININSMISIASQPANYYVNGT-------------------------------------------------SRTEE-----------VHLQNGESIQAWIDYD------------------------------------------------------------------------------------------------------GMSKVVNVTISPRTVPKPI------RPLISEVVD---------LSP-VLNQTMYAGFSAATGDKASSHY----ILGWSFRLNG---------------------------------------------------------------------AADPLDLDNLPVAPPE----------------------------------------------------------------------VVRP-SKNSHLKRALIGTFCSVVILLLGAFYI------------------------------------------------------------------------------------------------------------------------------------------------------------------------------------------YRRMRQHEV---------------------------------------LEDWELDC-PHRFRFRDLYKATKGFKES-ELIGVGGFGAVYKG-VLPT-NGAEVAVKKISSNSLQGMRE--FAA---EIESLGRLRHKHLINLQGWCKN-KNDLLLVYDFVPNGSLDSLLYR-------QKRDIVLTWEQRFNIIKGIAAGLLYLHEEWEQVVIHRDVKSSNVLIDGEMNGRLGDFGLARLYDHGK---N-SHTTNVVGTIGYIAPELTRTGKASTSTDVYAYGVLLLEVASGRPPIVY-----------------------EPGKGALVLADWVIECLQL---------------------------GNVLDAVDQ-----RLNSVYVDKEVQMILRLGLVCSHPRPEARPTMRQIMKYLTGDES--LPVFEQQLS----CVGSDRVDEITAKFLEVFS-----------TDTINISRRSLSVGQISSSSLHSGR--------------------------------------------------------------------------------------------------------------------------------------------------------------------------------------------------------------------------------------------------------------------------------------------------------------------------------------------------------------------------------------------------------------------------------------------------------------------------------------------------------------------------------------------------------------------------------------------------------------------------------------------------------------------------------------------------------------
>PGSC0003DMP400046287
-------------------------------------------------------------MDNSYSLVILALIFCPILVRAQSFDFAYNGFN-----------------------------------------------NSNIIRDGIAIINPNGALKLTNRSQNVI---------GHAFHPNPVPIFNSS----TKNVTSFSTYFVF-------------------AIVSLEKTSGGF-------------------------------------------------------------GFAFTLSPSPGFPGAKGAHFLGVVNSSNDGNDT-----NHIFMVEFDTVDGHDEGV---------------------------------------DTGGNQIGINRNGMRHITSESADYYNNAT-------------------------------------------------SETKP-----------VDLQNRESIQAWIDYD------------------------------------------------------------------------------------------------------GMSKVVNVTISPIKVPKPI------IPLISRDVD---------LSP-VLKETTYAGFSAATGDKASSHY----ILGWSFRLNG---------------------------------------------------------------------AADPLDLEKLPVAPPE----------------------------------------------------------------------VVTS-SKNSHLKRALIGTFCSVVILLLGAFYI------------------------------------------------------------------------------------------------------------------------------------------------------------------------------------------YRRMRQHEV---------------------------------------LEDWELDC-PHRFRFRDLYKATKGFKES-ELIGVGGFGAVYKG-VLPT-NGAEVAVKKISSNSLQGIRE--FAA---EIESLGRLRHKHLINLQGWCKN-KNDLLLVYDFVPNGSLDSLLYR-------QKRDIVLTWEQRFNIIKGIAAGLLYLHEEWEQVVIHRDVKSSNVLIDGEMNGRLGDFGLARLYDHGK---N-SHTTNVVGTIGYIAPELTRTGKASTSTDVYAYGVLLLEVASGRPPIVY-----------------------EPGKGALVLADWVIECLQL---------------------------GNILDAVDQ-----RLNSVYVDKEVQMILRLGLVCSHPRPEARPTMRQVMKYLNGDES--LPVFEQQLS----CIGSGRVDEITAKFLEVFS-----------TDTINISHRSLSVGQTSSSSLHSGR--------------------------------------------------------------------------------------------------------------------------------------------------------------------------------------------------------------------------------------------------------------------------------------------------------------------------------------------------------------------------------------------------------------------------------------------------------------------------------------------------------------------------------------------------------------------------------------------------------------------------------------------------------------------------------------------------------------
>PGSC0003DMP400047157
-------------------------------------------------------------MAKQITPTLFLILFILLSRTVFSDEFVYNGFNGV--------------------------------------------EASNLTVNGIAQILKSGALKLTNETSRVV---------GHAFYKNPIKFKNSQ----SGKVSSFSTAFAF-------------------GIVPEYAKLGGH-------------------------------------------------------------GFAFTISRTKEMKGALPSQYLGLLSSSNIGNFS-----NHVFAVEFDTVQDFEFG----------------------------------------DISDNHVGIDVNDLKSNASVNASYFSEGS-------------------------------------------------FSKQK-----------LFLQSGKTIQAWIDYD------------------------------------------------------------------------------------------------------SSRNVLNVTLS-LSSTKPA------FSILSFPLD---------LSL-VFEEFMYVGFSASTGLLASSHY----IFGWSFKMNG---------------------------------------------------------------------KAQSLDLDSLPALP------------------------------------------------------------------------KPKKDQTVLIVATTISAVVFLVFG-LVLALYV------------------------------------------------------------------------------------------------------------------------------------------------------------------------------------------IWKIKNIDV---------------------------------------IEPWELEIGPHRFSYKELKKATRGFRDK-ELLGFGGFGRVYKG-TLPK-TNTVVAVKRIHHEAKQGLQE--FVS---EIATIGRLRHRNLVQLLGWCRR-RGDLLLVYDFMPNGSLDKYIYD-------EPR-FTLTWDQRFKVIKGVASGLLYLHEEWEQTVIHRDIKAGNVLLDSDMNGRLGDFGLAKLYEHGA---N-PSTTRVVGTLGYLAPELTKIGKPTPSSDVFAFGALLLEVACGRRPVEA-----------------------KALPEELILVDWVWDKWKE---------------------------GAILEVVDS-----RLNGEYDEMEAIMVLKLGLMCSNNTPSKRPSTRLVVRYLEGEVT--LPETLAAPDEYDGKKGGTSGMELEDLIDSYPSSSYFEKVSTWSSAYDG-EGDIDIEANSVTPLTDSGREDNR----------------------------------------------------------------------------------------------------------------------------------------------------------------------------------------------------------------------------------------------------------------------------------------------------------------------------------------------------------------------------------------------------------------------------------------------------------------------------------------------------------------------------------------------------------------------------------------------------------------------------------------------------------------------------------------------------------
>PGSC0003DMP400051802
-------------------------------------------------------------------------------------------------------------------------------------------------------------------------------------------------------------------------------------MAPYRDRLPGH-------------------------------------------------------------GIVFLFVPHTGIDGTTSAQNLGFLNFTNNGNPD-----NHVFGVEFDVFKNQEFN----------------------------------------DINENHVGIDVNSLASEFAHEAGYWPDEK-------------------------------------------------NKYNSDGSLNEESLETLKLNNGRNYQVWIDYA------------------------------------------------------------------------------------------------------DFN--ISVTMAPVGVKRPK------QPLLDFHLN---------LSQ-VFEEEMYVGFTAATGELAQSHK----ILAWSFSNSNFSIGDGL--------------------------------------------------------------ITQGLPSFELPEDPVY----------------------------------------------------------------------RSKGFIAGMTVSLLFLVVVIAVASWLLIKRNR------------------------------------------------------------------------------------------------------------------------------------------------------------------------------------------RMK-KERED---------------------------------------MEDWELEYWPHRITYQEIDAATKGFADE-NVIGIGGNGKVYKG-VLAG--GSEVAVKRISHQNSEGARQ--FLA---EISSLGRLKQRNLVSLRGWCKKDRGSLIVVYDYMENGSLDKRLFE-------SNERSMLSFEDRIRILKDVASGVLYLHEGWESKVLHRDIKASNVLLDRDMNARLGDFGLARMHDHSQ---V-ASTTRVVGTVGYLAPEFAKTGRASTQTDVFGYGVLIMEVMCGRRPIEE-----------------------EGKPP---LVDWLWELMRR---------------------------GELINAFDSRL---RINQDFNEEEALRVLQLGMICASLDAKARPSMRQVVKFFDRNSD--IDEYETEDMDAY-LLESLRSNTMLSNFSLSLSHG------SHPTFEEIREGLSSSMSISWTNSLVDGR--------------------------------------------------------------------------------------------------------------------------------------------------------------------------------------------------------------------------------------------------------------------------------------------------------------------------------------------------------------------------------------------------------------------------------------------------------------------------------------------------------------------------------------------------------------------------------------------------------------------------------------------------------------------------------------------------------------
>PGSC0003DMP400052506
--------------------------------------------------------MVVFVSLSSLKYLLLIIIIPLVTSLSFNFDTFTPNDH-----------------------------------------------NVTY--ERDASPENGAILLT--KNLLNRDINASI---GRAIYSKPLHLWD----KASRNLTDFTTHFSF-------------------SINSQGITKYGD-------------------------------------------------------------GFAFFLAPAGSTIPYN-TTRGGSLGLTSNNERLNSSSNH-FVAVEFDTYQN--PY----------------------------------------DPKGDHVGVDINSMQSVVNVTWFSS-----------------------------------------------------------------------IPNGTKTDAWISYN------------------------------------------------------------------------------------------------------SNSKNLTV-VFTGFQLQGNNITVTVLQNLSYNLD---------LRE-YLPEWVTFGFTGGAGRRFAFQR----IYSWKFTSSL---DNMT--------------------------------------------------------------DTGVTLSNTLP--------------KDAPTKTK-------------------------------------------------------LG-LVVGLISGGCVLVAVCAL--VLFAFWRK-----------------------------------------------------------------------------------------------------------------------------------------------------------------------------------------SKVREDD----------------------------------YVFDGSMTNEFQKSAGPKKFLYSELARCTNNFSQE-EMLGRGGFGGVYKGYLSE--SNSYIAVKRVSRESQQGIKE--YVS---EVRIVSRLRHKHLVQLIGWCHQ-KRELLLVYEFMPNGSLDHHIFS---------GKSHLAWPLRFKIAQGLASALLYLHEEWEQCVVHRDIKSSNIMLDSNFNAKLGDFGLARLVDHDK---G-SQTTVLAGTMGYMAPECVTTGKANKETDVYSFGIVVLEIGCGRKP-----------------------IDPKAEEHRVNIVDWVWRLYGM---------------------------RSILEAVDP-----KLSSEFNEEEMEHLLVVGLWCAHPDNNCRPSIRQAVQVLNFEAP--LPTLPRSMPVPTYCSFSRHLSTISVSSTHETSGTEIALAQIQHSVNGNTTDASIKRTSSSASSSSTSVLYPS----------------------------------------------------------------------------------------------------------------------------------------------------------------------------------------------------------------------------------------------------------------------------------------------------------------------------------------------------------------------------------------------------------------------------------------------------------------------------------------------------------------------------------------------------------------------------------------------------------------------------------------------------------------------------------------------------------
>PGSC0003DMP400058481
-------------------------------------------------------------MLRLLILLVLVYQLSILFVECHNFSFPSFDVG----------------------------------------------SYSNLTYWGSVTAANGTLNLTPDQPQNNSNK------VGRVLFSHSIPV----------WPASFSTIFTI-------------------RIS-THQLITGD-------------------------------------------------------------GMAFLIAQDDKPSPPD--SYGSFIGILDPSTQG---GTLDQLAVEFDTYR--NEH----------------------------------------EIDGNHVAVVTTSMESPVAVKSLNDVG-------------------------------------------------------------------IDLRSGRNITIKIDYD------------------------------------------------------------------------------------------------------GWTKVLEISVAYAG-QPLVN-------FLRQEII---------MQE-TVPRNAYVGFSASTAYFSEVHH----VLNWNFK-------------------------------------------------------------------------LFELPEGSLKYGVD-------------------------------------------------------------------------TDKENIALLVATPIAIVSLVVVVSFLITARK-----------------------------------------------------------------------------------------------------------------------------------------------------------------------------------------D-----------------------------------RKERFQIKEDIEMLTRTAASGPQVFTYQKLSKATKGFSKD-NLLGTGGFGSVYKGVFYDS-P-TTVAVKQINATSK-----------------------------QGWCHD-GEKLLLVYEYMPNESLDK--YIG---------KMFLDWDTRFKILSGLASTLVYLHEECGNPIVHRDIKPNNVMLDTEYNAHLGDFGLARLLQNE----N-FVTTMVAGTPGYLAPEVSYTGRATPESDVYSFGMVVLEVVCGRR--------------------------SKGIMEENSLVDKVWSSYEK---------------------------GTILECMDQ-----TLDGKFDNVQAQRCFITGLACLHPDRTLRPKMRKVVQVFMNPDEP-LMKLPESRPSLVCVSWHSPTCSTITTSLDN--MKHIP-----DEVTVSYEDASQTKKLHI----------------------------------------------------------------------------------------------------------------------------------------------------------------------------------------------------------------------------------------------------------------------------------------------------------------------------------------------------------------------------------------------------------------------------------------------------------------------------------------------------------------------------------------------------------------------------------------------------------------------------------------------------------------------------------------------------------------------
>PGSC0003DMP400064078
----------------------------------------------------------MPSDVCCIALFIAFFLIPFVNSVSFQISRFGPDVT-----------------------------------------------DILY--EGDAVASVGEIEFN--KAN----YLCRV---AHAIYREKVPLWDP--DHDSTKLADFSTRFSF-------------------TIDTQNRSSYGH-------------------------------------------------------------GIAFFLAPVGFRIPPN--SDGGFLGLFNTSTSD--SAQSQIVSVEFDSFSNV-EW----------------------------------------DPPFEHVGINNNSIASSVTTPWNVS-----------------------------------------------------------------------LHSGDPIETWITYN------------------------------------------------------------------------------------------------------ATTNNLSV-IWN-YGTGPN-------SSMFYIIN---------LRD-VLPPWVTIGFSAATGQNVERHT----LESWEFSSSLDITELGG--------------------------------------------------------------NDREKIG------------------------------------------------------------------------------------LIAGLTTLGGILFVSAILALVVLRKCR------------------------------------------------------------------------------------------------------------------------------------------------------------------------------------------RKVKGNPE---------------------------------TISLTSFNDDLEKGAGPRKFSYKELDTSTNHFSEE-RKLGEGGFGEVYKGYLID--LDIAVAVKKISRGSKQGKKE--YIT---EVKVISRLRHRNLVQLIGWCHD-QGEFLLVYEFMPNGSLDFHLFG---------KKNPLSWTMRYKISLGLASALLYLHEEWEQCVIHRDIKSSNIMLDSSFNVKLGDFGLARLMDHEL---G-PQTTGLAGTLGYLAPEYIKTGRASKESDVYSFGIVALEIATGRKS-----------------------VDPGTGKCDAGLVEYVWDFYEK---------------------------GKLLSVVDE-----KLNMDFEQEQVERLMIIALWCAHPESNLRPSIKQAIHVLNFEAS--LPNLPMKMPVPVYYSPRPCGEPT------------------VSSGEPTMTYTSIDVGR------------------------------------------------------------------------------------------------------------------------------------------------------------------------------------------------------------------------------------------------------------------------------------------------------------------------------------------------------------------------------------------------------------------------------------------------------------------------------------------------------------------------------------------------------------------------------------------------------------------------------------------------------------------------------------------------------------------------
>PGSC0003DMP400069317
-----------------------------------------------------------------MLLFLVIFVIPSLYSLNFNLTNINPSYV-----------------------------------------------NLSINVTGDAYVTKQGIQVT--PNERNITLSRKT---GRAMYIETLQLWD----KATGEMTDFTTHFSF-------------------VIDSNGNDRFAD-------------------------------------------------------------GLAFFLAPVGSSIPVG--SFGSGLGLVDAETEN-MSSHESFVAVEFDTHVN--NW----------------------------------------DPSDIHVGININSMESVATTIWKND-----------------------------------------------------------------------IKLGKKNDAWISYN------------------------------------------------------------------------------------------------------ANSKVLEV-VFTGFEKKYN------RDKLSYPVD---------LRD-YLPENVSFGFSASTGQLFQKNN----VKSWDFNSSLSFDAIKV--------------------------------------------------------------PQQPSASPPIQAQDPRNHPIQGQNPNDPPITHVQEPKGPPQE------------------------------------------VLSTSGKGSKGLLVGSSIGLPILILGLITASCFLW-----------------------------------------------------------------------------------------------------------------------------------------------------------------------------------------KKKKKGDKKLDH-----------------------------VFIDLDMDDEFEKGTGPKKFSYGELARATNNFAEG-QKLGEGGFGDVYKGLLKE--CNSYVAVKRVSKGSKQGIME--YAS---EVKIISRLRHRNLVQLIGWCHE-KEKLHLVYELMPNESLDKHLFK---------DKSLLVWEIRWKIAQAIASALLYLHEEWEQCVVHRDIKASNVMLDSNFTAKLGDFGLARLIDHDK---G-SQTTMLAGTVGYMAPECIMNGKASKESDVYSFGIVALEIASGRRS-----------------------INIKAPEDEVRLVEWVWSLYGT---------------------------GELVEATDP-----RLNKMFNEKEMERLMVIGLWCAHPDNKLRPSIRQAIHVLNSEAQ--LPNLPSRMPVATYSPPPLNMFSSPFSNTYEVN---------KQEQTMTYTISSSVYTSSAASS-TKSLL-------------------------------------------------------------------------------------------------------------------------------------------------------------------------------------------------------------------------------------------------------------------------------------------------------------------------------------------------------------------------------------------------------------------------------------------------------------------------------------------------------------------------------------------------------------------------------------------------------------------------------------------------------------------------------------------------------------
