# Supplementary material for: Genome-wide analysis of lectin receptor-like kinases family from potato (Solanum tuberosum L.)
Source: PeerJ. 2020 Jun 10;8:e9310. doi: 10.7717/peerj.9310 (PMC7293193; doi:10.7717/peerj.9310)
Supplement: Supplemental Information 5 [file peerj-08-9310-s005.xlsx]

## Sheet: Sheet1
The physical and chemical properties and prediction of subcellular localization of StLecRLKs.
Protein ID	Transcript ID	Transcript	PEP	aa lenth	PI	MW（kDa)	subcellular location (CELLO v2.5),reliable-index > 1	subcellular location (PSORT)	The same result	Number of the same subcellular location prediction
PGSC0003DMP400007093	PGSC0003DMT400010165	ATGCCTAAGAAGACAGCAGTGTGGACAGCAAATAGGAACAGTCCTGTTGTTCCGAGCAAC GCTGTCTTGCTCTTAACTAATGATGGAAGGCTCATTGTACAAGTAGGAGGACAAGAAATC ACTGTCGTAAATCTCTCTGGTCAAGTCATTGCTTCAGCTTCCATGCTGGATACTGGCAAC TTTGTGCTCTATAATTCTGATCACAGTATCATATGGCAAAGTTTTGACAATCCAACAAAC ACCCTTTTACCAGGTCAGCATATATCAGCTGGACAAGAGCTGTTCTCGAGTGCTTCAGTA GCAGATGATTCATACGGTATTTTCCGTCTCAAAATGCAAGATGATGGGAACCTCGTTCAG TACCCTGTCAATACACCAGATACTGCCCCATAT…	MPKKTAVWTANRNSPVVPSNAVLLLTNDGRLIVQVGGQEITVVNLSGQVI ASASMLDTGNFVLYNSDHSIIWQSFDNPTNTLLPGQHISAGQELFSSASV ADDSYGIFRLKMQDDGNLVQYPVNTPDTAPYAYYSTRTSRVGNTVTLNLD DDGLLYLHNSTKRLRNLTRGGYPRERTIIYMMKIDADGIFRVYSHSLNQQ NSSVIWSSTNDGCNPIGLCGLNGFCTNIDDQAKCLCLPGFDFVMPGNWSA GCERNFTAETCRLKESTSKYYAMRTVENTGWEDNRECRKQRLPLRYGRRE LDNSNLVLVKVGTNFIPNKGVPNQTIEETKGKKLRIDILIASITLAVFAL LVLGISGFLIHRIHVWTYRKIQDSRSVQLCEDVAPRAFSYAE…	598	8.28	67.35	Cytoplasmic	chlo: 4.5, chlo_mito: 3.5, cyto: 3, plas: 3, nucl: 2	Cytoplasmic
PGSC0003DMP400030196	PGSC0003DMT400044522	AAAAAAGGCACAACAGAAAGAACTCATATATTTTAGAAAAATATGTTTGTAGAAAAGAGA CTGTATTTTCCTATCCTTCTCTTCATTTACCTTCTCTTTTGTTCGTCTCGATTTACTATA TCACAATCTTTACAGGACAACAAGATCAGTCTTTCAAATTCTACAGCAGGGCTTGCCGGG CCTCTGTTGTTCGTCTCGATTTGCTATATCGCAACCTTTACAGGACTACAACATCACTCT TTCGAATTCTACTGCAGGGCTTGCCGGGCTTTCCTCTTTCTGGATCAACAGGCCCTCTCT TCTTGTTAATTCCACCGAGGACTTCTTTGGTTTCGTGACACCCATACTTCAGCGAAAAAA TGCTGGCTCACGATTCCTCTGTGGCTTCTACTG…	MIDKPQLVWSANRNHPVKFNATLQLGHDGNLVLTDSDGTLVWSTDTIGKS VSGLNLTEMGNLVLFDKRKRTIWQSFDHPTDSLLPGQNLVSGQKLIASVS ATNRSQGLFSLTVLNGSWAAYTDTVPPQYYYISSYADSSYYSFDGQTFTA SHNPTNSTAQFMKIGPDGHLKVYQWSVVDWKEVSDILLPNVENCGYPMVC GSYSICTNNGQCTCPQQENFFRPFSERKPDLGCSQLTSIYCNSLQYHSFI ELKNTTYFSFNIDQELNSSKLWLGQKKLEDCKRACLSNCSCKAAVFEYNW NGARRGNCLLLNEVFSLTDSEEGRGKTVFIKVQNTSEAQTRSLIIPGGKK SRPFKVIIGSTLAAFFGIILSIATCFVIFRKRAHESRKAADI…	728	7.22	81.69	Cytoplasmic	nucl: 7, plas: 3, cyto: 2, chlo: 1	Cytoplasmic	2
PGSC0003DMP400001167	PGSC0003DMT400001565	CAATCATTAAGGCATTAAAATTTACATTCCATCTGAATTACTATATTTTGTTTACTGAAA CTGAAATAGGACAAAAAATTGCATTATGCAAGTGAGGACTTTAAGTTCTCTTGTGTTTGG AAGAAAGTGAAATGAAGTTATCTGTAGACCACATCCTTATGTACAACCTTGACAATTGAT AATTTGCTACTCAGAAAATTCAAATTCCAAAAAAATTTATCACTAGCCAAGAATTAGCTC ATCATGGATTACTTCTTCTGGTTTTTCTTCTCGTTTGCCATACTAGTTAATAGTAATTTA GGTTCGTTCGCGGACGGACCTTCAATTAACGTGACGAAGCATATCTCTTTTCGAGATTTC AGTTCTAGTAATCCCAGATTGAAGCAAGATCTT…	MDYFFWFFFSFAILVNSNLGSFADGPSINVTKHISFRDFSSSNPRLKQDL TLLGSVIVSDEKKSVQIPDPEREGDDLKHLAGRAIYSSPIRFFDPRTQTP ASFETTFSFQFEVKSNSSNETSDQGKSVGGSGLTFIIVPDELTVGRAGPW LGMLNDLCDEDYKTVAIEFDTRQNPEFGDPNDNHLGINLGSIVSTAAINA SDAGVQLNDGSIHRVWISYDGRKGFIEIRLAPDGRGYPSKPVYSGLLDLS PYLNEYMFVGFSAATGNHTQIHNILSWNFTSISQASLRIPSTETCQNKIM LQNSTQSEIDHRKTPNSFFIFLAVVILLVIVLINLYFSSYKRDDNSDEAF TLPEKKQRPRPPNKARRFTIAEISIATRNFSELQILGSDEKS…	663	6.39	74.37	PlasmaMembrane	plas: 5, nucl: 4, cyto: 2, chlo: 1, vacu: 1	Extracellular	1
PGSC0003DMP400016645	PGSC0003DMT400024351	AATTAACTACTCTGTCTGAACAACACTTTCTTCTTCAAAGAAATTCAACTAACCATTGGA GACTCCAAATGTGAACTCTTGACCTTTCTCTCTCTAAAAAAAACCCTATCCACCCACCCC ATATCCACAATGCCCAACCCCACACTCAAAATCATTCTAGGTTTTGCTATACAGTGAGAA CAAGTGATGATACTGATGGCTGTTAAACCTCTGTTCCCTTTGTTTCTACTTACTTGTTTT CTGCTTCACCTCTGTGCTTCCACTTCTGTCCCTAATAAGACACTTGATTCACAAATAGTT TCATCTTCTGGGAATCAAAGTCATGATGATGCAGGAAGATGTGATCCTGGTTGGTTTAGC AGCCCAAATGGGAAAAAGTGTTTCAAATATAAT…	MAVKPLFPLFLLTCFLLHLCASTSVPNKTLDSQIVSSSGNQSHDDAGRCD PGWFSSPNGKKCFKYNATSLQWNESETYCNGFGGNLAAIASSEELNFVQK LCGNDSNGCWVGGRSINTTAGLGWKWSDNASSWNESIAPKTTLDSSCKNF SCYGFKSVDLCTSITNGAIIAERCNVTHASICTLDAGSKCRHMRCHREYL IILAVVSGLILCTTLAIVIWLLVFRRSKRRKRSSRASLALVPPSWKIFNR DEVKSMTKNFSEANRLLGDAKTGGTYSGLLPDGSRVAVKRLKRCGIQRKK EFYSEIGRVARLHHSNLVSIKGCCYHHGDRYILYEFIINGPLDRWLHHIP RGGRSLDWSMRMKVATTLAQGIAFLHDKMKPQVVHRDIRASN…	548	9.26	61.07	PlasmaMembrane	plas: 11, vacu: 1, E.R.: 1	PlasmaMembrane
PGSC0003DMP400016646	PGSC0003DMT400024352	AATTAACTACTCTGTCTGAACAACACTTTCTTCTTCAAAGAAATTCAACTAACCATTGGA GACTCCAAATGTGAACTCTTGACCTTTCTCTCTCTAAAAAAAACCCTATCCACCCACCCC ATATCCACAATGCCCAACCCCACACTCAAAATCATTCTAGGTTTTGCTATACAGTGAGAA CAAGTGATGATACTGATGGCTGTTAAACCTCTGTTCCCTTTGTTTCTACTTACTTGTTTT CTGCTTCACCTCTGTGCTTCCACTTCTGTCCCTAATAAGACACTTGATTCACAAATAGTT TCATCTTCTGGGAATCAAAGTCATGATGATGCAGGAAGATGTGATCCTGGTTGGTTTAGC AGCCCAAATGGGAAAAAGTGTTTCAAATATAAT…	MAVKPLFPLFLLTCFLLHLCASTSVPNKTLDSQIVSSSGNQSHDDGRCDP GWFSSPNGKKCFKYNATSLQWNESETYCNGFGGNLAAIASSEELNFVQKL CGNDSNGCWVGGRSINTTAGLGWKWSDNASSWNESIAPKTTLDSSCKNFS CYGFKSVDLCTSITNGAIIAERCNVTHASICTLDAGSKCRHMRCHREYLI ILAVVSGLILCTTLAIVIWLLVFRRSKRRKRSSRASLALVPPSWKIFNRD EVKSMTKNFSEANRLLGDAKTGGTYSGLLPDGSRVAVKRLKRCGIQRKKE FYSEIGRVARLHHSNLVSIKGCCYHHGDRYILYEFIINGPLDRWLHHIPR GGRSLDWSMRMKVATTLAQGIAFLHDKMKPQVVHRDIRASNV…	547	9.26	61	PlasmaMembrane	plas: 11, vacu: 1, E.R.: 1	PlasmaMembrane
PGSC0003DMP400001732	PGSC0003DMT400002386	ATGGAGTTCATCTTATTCTTTCTCATTTTATCTTTGTCCAGTATTCCTGTCTTTGGTTTT TTATCAAAAGAATTTGTCTATCCCAACTTTACTGCTTCCAATTTCCAATTTGTCGATAGC ACCGGAAGTTTCTTGGTTTCTCGCAATGGAACATTCAAAGCTTCTATCTTCAATCCCGGT CCTGAACAAGTTAATTTCTATTTGTGTGTTATCCATGCTGAATCCAATACCATTATCTGG TCTGCAAATGGTGATGCACCTATTTCAACTTCAGGAATTATGAGGTTGACCAAGAAGGGT ATTGGTATTACTGAAAAAGATGGCAGTTTTAAGTGGTCAACTCCACCATTAAAGTTAGCA GTATACGCGATGCAGCTAACTGAGACTGGAAAT…	MEFILFFLILSLSSIPVFGFLSKEFVYPNFTASNFQFVDSTGSFLVSRNG TFKASIFNPGPEQVNFYLCVIHAESNTIIWSANGDAPISTSGIMRLTKKG IGITEKDGSFKWSTPPLKLAVYAMQLTETGNLLLLDQFNGTLWQSFDHPT DTIVIGQKLRVGMMLSSAIAGDDLSKGHYRLSLSASDAMLQWQGLTYWKL SMETKAYTNSNYAVEYMSVNQTGLYLFGQGGSVVVIMVNLLQSTFRIAKL DGSGQLIVISFVGSDIKRDFAGPVDGCRVPYVCGGLGVCTSDVLSDNPKC SCPANFNLGSHDSSSCVPSDSSYSLPVSCNSTNHSNLSNSSSMSYIGLGF GMDYFTTDFTKPFRDGVNLSLCQNFCSVDCSCLGIFYANSSG…	871	5.94	95.81	PlasmaMembrane	plas: 10, E.R.: 2, nucl: 1	PlasmaMembrane
PGSC0003DMP400005946	PGSC0003DMT400008564	TTCAAAATTACATATTTCAAAACTTCTGTATGAATTAGGATTTCATACTATAACATGAAT ATAAAATTTTCAATTCTTGTTTTACCTTTACTTGTTGTTTCATCTTATTGTTCAACAATC TTTAGTTTATCATCTGAAGGTTCACTTTCTGCTCCACAAGATTTAATTTCGTCTCGAAAT GGAAAATTCACTGCTGGTTTCTACTCTGTTGGTGATAATGCATATATCTTTGCTATATGG TTTACTAAGTCATTGGCTGATGGAACCAACACAATTGTTTGGATGGCTAATCGAAATCAA CCGATAAACGGACAAAAATCACATCTGTCGCTGTTTAAATCAGGCAACCTTGTACTGATT GACGCGAATCAGATCAATGTTTGGGAATCTGGT…	MNIKFSILVLPLLVVSSYCSTIFSLSSEGSLSAPQDLISSRNGKFTAGFY SVGDNAYIFAIWFTKSLADGTNTIVWMANRNQPINGQKSHLSLFKSGNLV LIDANQINVWESGTQSSTSSVELRLLDNGNLVLVTYEGQRLWQSFDSPTD TLLPEQPLTKTSKLVSRRSLTNFSSGFYQLHFNEDNVLHLVFDGIEMTSV FWPSPWLIVWDAGRSTYNDSKTAVLDRFGNFTSSDRFGFQSADYGVELQR RFSLDVDGNLRLYSLDKLSNIWKVSWQLFPAACRIHGVCGLNSLCSYDPV SGRKCSCVPGYRMKNPKDWSYGCEPEFSISCNDTSSLDFIPLRHVEFYGY DIAYFRNKTLQECKDLCLKHCDCKGFEYKYVEGNGTYGCYPK…	799	5.89	90.72	PlasmaMembrane,Cytoplasmic	plas: 8, vacu: 3, golg: 2	PlasmaMembrane
PGSC0003DMP400030193	PGSC0003DMT400044515	GAAAAAACTACTTGAATAAAAGGATGAATTTTAAGATTGATACTGATCAATCAAACAGAG CCTTCTTTCTGAAAAAAATAGTACAATGGTGCTTAATTATAGTGCCATTCTTTTCATGGC CAGTCTCCTCTTCATTTCTTCACAGCATCTAATTAGTTGTCAACCTCCTGAAACATTTAT CACCAATTCCTCCATTTCCTGGATCAATAGCCGCGCCCGCTCCTATGTAGTGAATTCCAC AGATGGAGCCACACTGACACCCATCCTATCGAGAGAAAGGAACGAGACTCTGTTTGTCTG TGGTTTCTTATGTGATTACAATGGTACTGCTTGCGTTTTTGGCGTCCTTTTATCCCCAAA GATCAGTAACAACAATTCTTATCTATATTACGC…	MVLNYSAILFMASLLFISSQHLISCQPPETFITNSSISWINSRARSYVVN STDGATLTPILSRERNETLFVCGFLCDYNGTACVFGVLLSPKISNNNSYL YYARLVWSANRNNPVRANATLQLRQDGGLFLMDSDGTLIWSTTTSTRGKV VTGFKLTVLGNIVLFDKSNDIIWQSFDHPTDTLVPGQMTNAGQMLRSSVS ATNWSEGLFTFEVQLFGFLAYIKSNPRQLYVSRLGGDNGSPFPGLIFDSK IIIFNGTLILNFAFSNTRFMRFGNDGHLRVYHWRGSWLEEADLLTDYIGE CGYPTVCGNYSVCANGQCTCPQTAVDQTNFLQQINYRQPNQGCVLITPIS CEHSQYHILMELKYIAYIPLYLQYGTNKTDLENCKTSCLSNC…	835	6.66	93.73	PlasmaMembrane	vacu: 6, plas: 4, nucl: 2, mito: 1	PlasmaMembrane
PGSC0003DMP400030255	PGSC0003DMT400044608	CAACAATGTTTGCAGAAAAGAGACTGTATTTTCCTATCCTTCTCTTCATTTACCTTCTCT TTTGTTCGTCTCGATTTACTATATCACAATCTTTACAGGACAACAAGATCAGTCTTTCAA ATTCTACAGCAGGGCTTGCCGGGCTTTCCTCTTTCTGGATAAACAGGCCATCTCTTATTG TTAATTCCACCACCGATGGCTTCTTTGGTTCAACAACACCCATACTTCAGCGGGGAAATG CTGGCCCACGATTCATCTGTGGATTCTACTGCAGGTACAATACCACAGAATGCCTTCTTG GTATCCTTTTGTACCACAACAAATACAACGAGGAGAACGGTATGATAGATAAACCCCAGT TAGTTTGGTCTGCTAACAGGAACCATCCAGTGA…	MFAEKRLYFPILLFIYLLFCSSRFTISQSLQDNKISLSNSTAGLAGLSSF WINRPSLIVNSTTDGFFGSTTPILQRGNAGPRFICGFYCRYNTTECLLGI LLYHNKYNEENGMIDKPQLVWSANRNHPVKVNATLQLGHDGNLVLTDSDG TLVWSTNTTGKSVSGLNLTEMGNLVLFDKRKRAIWQSFDHPTDSLLPGQN LVSGRKLIASVSATNHSQGLLALSVLNGSWAAYTDTVPPQYYYTSSYADS SYYSFDGQSFTALHYPTKSKAQFMKIGPDGHLKVYKWSVVDWNEVSDILS PYVDNCGYPMVCGSYSICTNNGQCTCPPHENFFRPFSERKPDLGCSQLTS IYCNSSHYHSFVELKNTTYFVFQLNLELSSKIFWLEGKKLED…	841	8.38	94.53	PlasmaMembrane,Cytoplasmic	plas: 8.5, golg_plas: 6, golg: 2.5, E.R.: 2	PlasmaMembrane
PGSC0003DMP400030278	PGSC0003DMT400044668	AGAGACGCGTTCCCAAAAGAAAGGCATTATTAGAACACAGGAGGAGTTGCTAGCAAAGCA GATTTCAAACATTTTCTTTTGTTAGCTTTAGTAAGAAATGATTGCAGAGCAGAGATTGTA TTTTCATCATGTCCTGGTCATCATTTATTTTCAGTTTTTTTCATTCAGGTTTGCTTCATC CCAGATTTCATGGTACCTAAATGGCAGTTATTTGAATTCTACTGCTGGACTTTCCACTTC ATGGACCAATAGGCCATTTTGGTTTGATGCACAATCCACATATGGATTATCTCTCTTGAC ACCTATCCTTCTGAGTGGAATAAATGGAAATAAATACCACTTCTGTGGCTTCTACTGCAA TAGCCAAAGTGTTGAATGCCTTCTCGGGATCTT…	MIAEQRLYFHHVLVIIYFQFFSFRFASSQISWYLNGSYLNSTAGLSTSWT NRPFWFDAQSTYGLSLLTPILLSGINGNKYHFCGFYCNSQSVECLLGIFF AFPDSSSTDNKFMDPQLVWSANRDRPVNANATLQLGKDGNLVLEDSDGTF VWSTNTTGKSVSGLNMTETGNLVLFDKANRTVWQSFDHPTDSLLPGQSLV SGRKLIASVSATNWSQSLLSLTIINGSWATYIESDPPQFYYASSNPDTST YFSFDGQTLTVQQGPPKSPAQFMKLGPDGHLWVYQWDENALNWKVISDVL FNVHAENCGYPTVCGRYGICTSNRKCRCPPERNFFRPLDERNIDDGCLQL TSIYCNSSQYHSYVELKNTTYFAFEFSDDRISGILPFEGKKL…	842	5.89	94.94	PlasmaMembrane,Cytoplasmic	chlo: 5, vacu: 3, nucl: 2, plas: 2, golg: 2	PlasmaMembrane
PGSC0003DMP400030282	PGSC0003DMT400044673	AAACAACCCAACATCTTAAATTTAAGTTCAATCATTTTTCATCTCAATGATGAACTAAAG GCCCTTTGCCTTCTTTGGAAAACCAAAAAATTGGTCTTTATGGCATTAAGCCAGTTTTTA CCTTTCTTCTTCTTCATTCTTTCTTGTTCTTTTCATTTGATAACTAGCCAACCTTATGAT TATCCATCTGCAAATCTTTCTACAACTTGGATCAACAGTGTTTCTGCAGACCATTCAGTG AATTTCACTGATGGCTCAACAATAAGAGCCATACTACTCAGAGGAACTTTTGGTCCAAAA TATGCTTGTGGTTTCTACTGTAATGGAAATTGTGATACTTACCTCTTTGCCATATTCATT GTGCAAACCAACAGTGCTTCCCGAATTACTCTT…	MALSQFLPFFFFILSCSFHLITSQPYDYPSANLSTTWINSVSADHSVNFT DGSTIRAILLRGTFGPKYACGFYCNGNCDTYLFAIFIVQTNSASRITLPA IGFPQVVWSANRNKPVRINSTLELTAQGDLVLRDADGTLAWSTNTTGKSI AGLNLTDEGNLVLFDSKNATVWQSFHHPTDALVPGQRLVPGMKLTASVST TNWTERGLFSLSFTDDGFVALVESNPPQTYFDVTIGRLNASRGSNYVVYL NGSLALLSNSSNSSNSQTLVSFSLATSAQYMRLESDGHLKVYEWQSGWTE MDDLLTGFNGECYYPMACGRYGICSRGQCSCPKSSSNSTTYFRQIDDRQG NLGCSEVTRLTCNASSNHRFLDLQDVDYFTFTTDIRNTSMNT…	832	6.03	92.53	PlasmaMembrane	plas: 3, extr: 3, chlo: 2, golg: 2, nucl: 1, mito: 1, vacu: 1	PlasmaMembrane
PGSC0003DMP400032145	PGSC0003DMT400047488	CTTCAACCATGTTAACAGTTAGAACTTGTCCTTCTTTAATTTCTCCCCCATTGATATCAT GGCTCTCTATTTCTTACTTGTGTTGTTTATCTTTGGATCCGCTAGAGCTCAATCAAATCC ACCTAGTACAATAAGATTAGGATCTTCTCTTCATCCCACTGGACAATCTGTAGCATGGTA CTCAGCTTCAGGCCATTTCGCCTTCGGCTTTTATCCACAAGGAAGTGGTTACAAGGTGGG AATTTGGTTAGTGGGAGGCTCCAATAACACTATTGTGTGGACCGTGTCTCGTGATGATCC AGAAATATCTGCTGATTCTACCTTAGCTTTCATTGATGGAATTGTAGTTCTGAAAACAAA TAACAGTGAGGATAAGACTGTTGCTAGTTCGTC…	MALYFLLVLFIFGSARAQSNPPSTIRLGSSLHPTGQSVAWYSASGHFAFG FYPQGSGYKVGIWLVGGSNNTIVWTVSRDDPEISADSTLAFIDGIVVLKT NNSEDKTVASSSESASYANLLDNGNFVLYNQDHETIYESFSFPTDTILGG QKLTSGGKLVSSFSSTNHSSGRFRLWMQDDGNLVAYPRNLFRPVDAYWSS QMYCDGCRNLLLLNSTGILFLINDTDSSVLRQLYTPLVQNNRAIYRATLD YDGNFRLYSHEFNSNGNSKMVMEWEAIDDICLVKGFCGLNGYCVGSNHNA SSCMCLPGSYLRENDPSFGDCQRNFTRGKCINGKEDVSVYKITTTTNLTW EDPPYFVTSLLGKEDCGKSCLEDCDCDAALFDETGQCMKHKL…	774	6.46	86.17	PlasmaMembrane	chlo: 3, plas: 3, vacu: 2, golg: 2, nucl: 1, cyto: 1, extr: 1	PlasmaMembrane
PGSC0003DMP400032146	PGSC0003DMT400047489	CTTCAACCATGTTAACAGTTAGAACTTGTCCTTCTTTAATTTCTCCCCCATTGATATCAT GGCTCTCTATTTCTTACTTGTGTTGTTTATCTTTGGATCCGCTAGAGCTCAATCAAATCC ACCTAGTACAATAAGATTAGGATCTTCTCTTCATCCCACTGGACAATCTGTAGCATGGTA CTCAGCTTCAGGCCATTTCGCCTTCGGCTTTTATCCACAAGGAAGTGGTTACAAGGTGGG AATTTGGTTAGTGGGAGGCTCCAATAACACTATTGTGTGGACCGTGTCTCGTGATGATCC AGAAATATCTGCTGATTCTACCTTAGCTTTCATTGATGGAATTGTAGTTCTGAAAACAAA TAACAGTGAGGATAAGACTGTTGCTAGTTCGTC…	MALYFLLVLFIFGSARAQSNPPSTIRLGSSLHPTGQSVAWYSASGHFAFG FYPQGSGYKVGIWLVGGSNNTIVWTVSRDDPEISADSTLAFIDGIVVLKT NNSEDKTVASSSESASYANLLDNGNFVLYNQDHETIYESFSFPTDTILGG QKLTSGGKLVSSFSSTNHSSGRFRLWMQDDGNLVAYPRNLFRPVDAYWSS QMYCDGCRNLLLLNSTGILFLINDTDSSVLRQLYTPLVQNNRAIYRATLD YDGNFRLYSHEFNSNGNSKMVMEWEAIDDICLVKGFCGLNGYCVGSNHNA SSCMCLPGSYLRENDPSFGDCQRNFTRGKCINGKEDVSVYKITTTTNLTW EDPPYFVTSLLGKEDCGKSCLEDCDCDAALFDETGQCMKHKL…	774	6.46	86.17	PlasmaMembrane	chlo: 3, plas: 3, vacu: 2, golg: 2, nucl: 1, cyto: 1, extr: 1	PlasmaMembrane
PGSC0003DMP400032151	PGSC0003DMT400047494	GGAATACTACTGCCATTTAAAATTGGAAATGTCCAAGTTAGTATACAAAAGAATACTTAG CAAAGAGTATATCTATATTCTCATCCTTGTGTCATGGCTAACTTAACATTTACTTTCATG TTGTTGATGCTTCCATTTGTGTTTGCAGCTATTCAAGTTGGAGCTCAGCAACAGCCCTCC AACATAACCTTAGGTTCTTTTCTTTATCCGAACCGAAATCCAAGTTATTGGCCATCTTCT TCAGGCCTTTTCTCATTTGGTTTCTACCAAAAAGGGGATGGATTTCAAGTTGGCATATGG CTACCTGATAAAACTGTTGTTTGGACTGCAAATAGAGATGATCCTCCACTTCATTTGGAT GCATATATCGAGTTCACAAAGGGAGGCAAACTT…	MANLTFTFMLLMLPFVFAAIQVGAQQQPSNITLGSFLYPNRNPSYWPSSS GLFSFGFYQKGDGFQVGIWLPDKTVVWTANRDDPPLHLDAYIEFTKGGKL ILWTKQNKKIIAESPQPVTSASMLDSGNFVIYNKTIVVWESFDYPTDTIL AGQRLTLGQSLVSSVTEVDHSSGRFYLSMQADGNLVAYPTNYLNGPEASY WGFMLQSRGEFGEVSSVFIGLTPTGQLFRNASNGFRFQVNTIGNTSNQSS TNKAAAIYRATLDPDGIFRLYTHNFDNSSLEINWSALENQCKARGFCGLN SYCTAKNGSSIGDCSCFPGFSYVNRAMKFQGCYRGFVYEEFCGSSRDSTL AYNVTAIQHLKVGGYPFSQVSMVEQDCRNSCLDDCTCWAALY…	793	5.84	89.26	PlasmaMembrane	plas: 3, vacu: 3, chlo: 2, extr: 2, golg: 2, nucl: 1	PlasmaMembrane
PGSC0003DMP400041967	PGSC0003DMT400062335	ATGAAAAGTTTGAAACTTTACTATCTTTTTCCATTTTTAGTTTTTTCATTTCTTGTTTCT TCTTTCCCTTTGATAACATCATCAAGAATTTTGCTTAAAGGTGATTCTTTTTCAGTTAAA GATGATTCACATTTCATTACTTCTCCACAAAAAACATTCACTTGTGGTTTTTATCCTATA GAAAGTACTAGTAATGCTTATTATTTTGGAATTTGGTATACAAATTCAAGAGATAAAACT GTTGTTTGGAATGCTAAACAAGATAGGCCTGTTAATCTCAAAGGGTCAAAGTTGACATTA AGAAAGAATGGAGCTTTAGTTTTAACAGATGTTGATGATACAATTGTTTGGCAAACAAAC ACAACATCATTTGATGTTGAAAAGGCTGAGGTT…	MKSLKLYYLFPFLVFSFLVSSFPLITSSRILLKGDSFSVKDDSHFITSPQ KTFTCGFYPIESTSNAYYFGIWYTNSRDKTVVWNAKQDRPVNLKGSKLTL RKNGALVLTDVDDTIVWQTNTTSFDVEKAEVLETGNLVLKNPKGDVLWQS FDLPTDTLLPDQRFTKNHRLVPPLRKGSLSPGYFSLYFDNDNVLRMIYNG PLVSSIYWPNRERSAPQNGRTSQVDTVVAHFDGMGRFFSSDMLQFNVSDM GLGILRRLTIDTDGNLRMYSLDNLTGLWKMSWQAIAQPCAVHGMCGRFSI CTYVSKPKCTCPPGYEIVNGSDWSRGCRPMFRSSLESKQHVKFVEIPNAD YWGFDLNATTPLSFESCRALCLDDPRCRAFVYRLTGVGSCYT…	806	8.5	91.27	PlasmaMembrane,Cytoplasmic	plas: 8, vacu: 2, E.R.: 2, golg: 2	PlasmaMembrane
PGSC0003DMP400041968	PGSC0003DMT400062337	ATGAAAAGTTTGAAACTTTACTATCTTTTTCCCTTTTTAGTTTTCTCATTTCTTGTTTTG TCTTTCCCTTTGATAACATCATCAAGAATTTTGCTTAAAGGTGATTCTTTTTCAGTTAAA GATGATTCACATTTCATTACTTCTCCACAAAAAACATTCACTTGTGGTTTTTATCCTATA GAAAGTACTAGTAATGCTTATTATTTTGGAATTTGGTATACAAATTCAAGAGATAAAACT GTTGTTTGGAATGCTAAACAAGATAGGCCTGTTAATCTCAAAGGGTCAAAGTTGACATTA AGAAAGAATGGAGCTTTAGTTTTAACAGATGTTGATGATACAATTGTTTGGCAAACAAAC ACAACATCATTTGATGTTGAAAAGGCTGAGGTT…	MKSLKLYYLFPFLVFSFLVLSFPLITSSRILLKGDSFSVKDDSHFITSPQ KTFTCGFYPIESTSNAYYFGIWYTNSRDKTVVWNAKQDRPVNLKGSKLTL RKNGALVLTDVDDTIVWQTNTTSFDVEKAEVLETGNLVLKNPKGDVLWQS FDLPTDTLLPYQRFTKNHRLVPPLRKGSLSPGYFSLYFDSDNVLRMIYDG PLVSSIYWPSRDRDVYGNGRTSQNSSRFAYFDGMGRFFSSDMLQFNVSDM GFGILRRLTIDTDGNLRMYSLDNSTGLWKMSWQAIAQPCIVHGICGRFSI CTYVSKPKCTCPPGYEIVDGSDWSRGCRPMFRSRSLESRHVKFVEVPNVD YWGFDLNATTPLSFESCRELCLGDPRCRAFVYRRTGEGSCYT…	771	8.67	87.53	PlasmaMembrane,Cytoplasmic	plas: 9, vacu: 2, E.R.: 2	PlasmaMembrane
PGSC0003DMP400046552	PGSC0003DMT400068928	GTTCATTGTAAATCAGTGGAATGACTGAACATATTTTTTGTTGATATGCAGAAGCTGGAA CCAGCTTTCTGTCTTTTCATCTGCTTCCGCAAGTAGTGACAGATATGGATAGAGGAGACA GAATAATTGCCTGTTATTCTAATTTGCTGCTTTCTGTCTCTATCGGGTTCTTGCTTTTTT CAGTTGTCAGTTCACAAATTCCTTTGGGTTCCAAACTAACAGTAGAAGAGAACAATTATT GGTTCTCATCCAATAAGGACTATGCAATTGGATTCTTGAACTTCTCCGACCAGTATAGCT TTGGTGTCCGTTTCAATGCAATTTATATACCTAGCAGTGAGCAAGCAGCCATTTGGACTG CAGGGTGGAATGTTAAAGTTAGTAGCAAAGCAT…	MDRGDRIIACYSNLLLSVSIGFLLFSVVSSQIPLGSKLTVEENNYWFSSN KDYAIGFLNFSDQYSFGVRFNAIYIPSSEQAAIWTAGWNVKVSSKAYFEL SLTGEMILFDPAKGKIVWQSKTGNTSVESAVLLDDGNFVLLNRNKSAVWQ SFESPSDTMLSGQSLSVGQSLRASSRGSLTSYYSLHMNVSGEMQLRWETS IIYWTVGGPKSAVRAILGSDGILQLLDQQSQAVWSVYGEDHNDSDVKFRF LRLDSDGNLRIYSWENNATSWRTVWQAIINQCDVFATCATNGICTLNASD SYVCWCPFRSTRDSNSECLIPYKPSCESGSSMILHEHMYLYGIYPPNNTV VQTNLQQCRTLCQKDPSCHAASFINNGTPQCHMMNSRYVGGQ…	759	6.13	84.87	PlasmaMembrane,Cyto,Periplasmic	nucl: 3, vacu: 3, plas: 2, E.R.: 2, golg: 2, chlo: 1	PlasmaMembrane
PGSC0003DMP400046553	PGSC0003DMT400068929	GTTCATTGTAAATCAGTGGAATGACTGAACATATTTTTTGTTGATATGCAGAAGCTGGAA CCAGCTTTCTGTCTTTTCATCTGCTTCCGCAAGTAGTGACAGATATGGATAGAGGAGACA GAATAATTGCCTGTTATTCTAATTTGCTGCTTTCTGTCTCTATCGGGTTCTTGCTTTTTT CAGTTGTCAGTTCACAAATTCCTTTGGGTTCCAAACTAACAGTAGAAGAGAACAATTATT GGTTCTCATCCAATAAGGACTATGCAATTGGATTCTTGAACTTCTCCGACCAGTATAGCT TTGGTGTCCGTTTCAATGCAATTTATATACCTAGCAGTGAGCAAGCAGCCATTTGGACTG CAGGGTGGAATGTTAAAGTTAGTAGCAAAGCAT…	MDRGDRIIACYSNLLLSVSIGFLLFSVVSSQIPLGSKLTVEENNYWFSSN KDYAIGFLNFSDQYSFGVRFNAIYIPSSEQAAIWTAGWNVKVSSKAYFEL SLTGEMILFDPAKGKIVWQSKTGNTSVESAVLLDDGNFVLLNRNKSAVWQ SFESPSDTMLSGQSLSVGQSLRASSRGSLTSYYSLHMNVSGEMQLRWETS IIYWTVGGPKSAVRAILGSDGILQLLDQQSQAVWSVYGEDHNDSDVKFRF LRLDSDGNLRIYSWENNATSWRTVWQAIINQCDVFATCATNGICTLNASD SYVCWCPFRSTRDSNSECLIPYKPSCESGSSMILHEHMYLYGIYPPNNTV VQTNLQQCRTLCQKDPSCHAASFINNGTPQCHMMNSRYVGGQ…	759	6.13	84.87	PlasmaMembrane,Cyto,Periplasmic	nucl: 3, vacu: 3, plas: 2, E.R.: 2, golg: 2, chlo: 1	PlasmaMembrane
PGSC0003DMP400047327	PGSC0003DMT400070026	CACAACCAAAAAGTTATGTTATGACTTTTGTGAGTTTGTCTTAAATCTAAATTTACAAAC TCGAAAAAGTTATTGTAAGTAGCAGAGTGGCCTTGCTAGTACAATCCACTTATATGCTAG GTAGCAGAGTAGATTGCTACCGCGATCAACTGAAATTCAGCTCTCTATTGCTCCAAAGAA AACATTTTGACATGTGTAGTCTTGCTGTCAGGATCCACATAGAGATATCTTGGTTATCGT GACCAATTGAGATTCAAACACTTTGTTGCTCCAGTGAACAAAAAAACATTTTCATAGAGT AATCTTGCTGTCAGAATCTACTGAGATATCTTGGTTATCGTGACCAATTGATATTCAACA CTTTTTTGCTCCTGTTCCATTTCATATAGTAAG…	MGSSFLLFIVTLLLSCFLVHSGPLSLQPLTPNFTASNFKFIDTSGSFLSS PNGTFKAAITNTKSQERSYYFVIVHSESHVVVWSANRDMPVSDSGELHLS VDGLALFDDSGHTVWSAKRSSTSSSVTSMQLLESGNLVLVDAFNNTVWES FDSPTDTIVVGQRLPVGKSLVSSVNEDEIAKGDYKLVVVENDAMLQWNGM TYWKLSMEPKAFTDAYTLVEYMMISSNGLFLVGANGTERVIQVILDEVKD PDFRIAKLEENGHFGVKRFSNGNWMSEFDSPIDSCRVAFTCKKLGVCDEG SCSCPPGFRVSSEVNGSCAPVDRNLVMPVSCNASLNMNVTELGNRVSYLR LENGMDYFANDFIEPVKRGVNVSACQDLCSKNCSCLSVFHDQ…	880	5.94	97.27	PlasmaMembrane	plas: 11, vacu: 2	PlasmaMembrane
PGSC0003DMP400049549	PGSC0003DMT400073253	AAATACAACATCAGCTTCAAATCATCTTTACCCTATCCAGACAAGTAGTTAAGCAGATGG GAATAGATACATTTCGATGATCGTCAAGTCATTGATATAAATTAGAGATTTCACAGATGA ACTATTCGTATGTATAAGAATTCTTTTCCCTTGAAATATGTTTTTTGGTCAATGAACATT TTAGTTTTTTTGTCTAAACAGAATCATGGCTTTACCCTCTGTCAAACATTTGTTGAAGCT TTTGATCATTGTGCTCCTTGAGAACCTTACTTTGGCTCAATTTCCTGATTATCACACAGT GAAAATACCCACAACGTGGATAAACAATAATGTATCGTCTATCAATGTTACAAAGCCCTT GACATGGCCTTTTTACTCATTCAATCAATCATC…	MALPSVKHLLKLLIIVLLENLTLAQFPDYHTVKIPTTWINNNVSSINVTK PLTWPFYSFNQSSGPFMRILMLKEIGKDMGYACGFASNGEDDSFVFSIGI IRLRQDFLGAQRWTDLELVWFANRNHPIHENGTLQLLQDGDLVLKDVDGT LVWSTGTANKFVSGIKMMDTGNLVLHDMYNQTVWQSFDHPTDALLPGQKL RSGQRLAARVSSSNWSEGNYYISVTNQGLFAFYISDKPQMYFKFLVSGER DSFDESYVKAVNGTLALYISSTEPNEPNAVFSRPSRMKYLRYDYDGHLRA YTEGSDQTNDLLADFIGLCDYPTACGSLELCSNGICSCPGPLIKSNDRQN NGCVEVSPVECDGQRSHRMDRASDVYYFNYVDTDAAALRGTD…	833	5.8	93.24	PlasmaMembrane,Cytoplasmic	plas: 9, vacu: 4	PlasmaMembrane
PGSC0003DMP400050355	PGSC0003DMT400074356	TTTTGGCCATTTTGTGTCAATCCTCTAAATAGAAATTCCCCAGTCAGCAAAGATGCAATC TTGGAGTTTGGCACCACAGGAAATCTCTTGTTGATGGATGGAGACACCACAGTGTGGGCA TCAAACACCTCGGAAGCAGGCGTTGAGTTGGCTGTCATGTCTGAAAATGGCAACTTCATT CTCTACAGCACCAATCTAAGTACCATTGCATGGCAAAGCTTTTCACATCCATCTGATACT CTCTTGCCTGGTCAATCCTTAACAGTGTCACTAGAATTAACATCATCAAAATTACCTTCT CATGGTGGTTACTACACTTTAAAAATGTTGCAGCAGCCTACTTCACTAAGTCTTGCATTG ACCTATAATGTCCCCAACTACTACGATTCATCG…	MDGDTTVWASNTSEAGVELAVMSENGNFILYSTNLSTIAWQSFSHPSDTL LPGQSLTVSLELTSSKLPSHGGYYTLKMLQQPTSLSLALTYNVPNYYDSS PEFYSNFSYWSGPEISNVTGDVTAVLDKAGSFGIVYGSSSDGAVYVYKND GDYGGLSSAVNQTNSNVPSILRRLTLEVNGNLRLYRWDNDVNGSRQWVPE WAAVSNPCDISGVCGNGICNLDRSKTNASCTCLPGTSTEGDDVSCSGNPS VTGKCGPQHENMMSQFKISTVQKTNYYFSESSVIGNYSDKGSLSKCGDAC LSNCGCVASVYGLSEEKAYCWLLRSLEFGGFEDPVSTLFVKVEANASVSE KPGNSSDESKSRHDKVLVLPIVLSMTVLILLLCCLLYINIHR…	755	5.9	83.41	PlasmaMembrane	nucl: 5, chlo: 4, plas: 3, cyto: 1	PlasmaMembrane
PGSC0003DMP400052091	PGSC0003DMT400076880	GGTGTACATAATATCCATTTATAACTTTGCCTCTTTCTTACATGACTTCTTTAGTTATGC TTCTTGTTGGTCTCTTATTGTTTCCCCTTTCAGCCATTGCTCAATCTTACCAAAATGTTA GTTTGGGTTCATCACTCACTACAAGTGATGTTACTAGCTTTTGGTCATCCCCATCTGATG AATTCGCTTTGGGCTTCCAAAAAATTGGAAATGAATCAAGGTACTTACTAGCCATATGGT TCAACAAAATCACAGACAAAACCATAGTTTGGTCAGCCAATAGGAATAATCTTGCCTTAG ATGGATCCAAAGTTCAGCTCTCCGCGGATGGAAGACTAGTCCTCACTGATCCAAATGGTC AAGAGATGTGGGCTCGTGGCATGGCGAATGCTC…	MLLVGLLLFPLSAIAQSYQNVSLGSSLTTSDVTSFWSSPSDEFALGFQKI GNESRYLLAIWFNKITDKTIVWSANRNNLALDGSKVQLSADGRLVLTDPN GQEMWARGMANAQLAYGAMLDNGNFVLATSSSDTLWQSFNEPTDTILPGQ VLNQDNSLVSSFSDTNVSSGRFEFILQTDGNLVLYTVNYPAEATNAAYWS PMSVGSGYQVIFNQSGFIFLQAKNGTLINSISSNVENSRSQSMYHRAILE YDGVFRHYVHPKSSGREPMAWSSLYNIPDNICLSIRQSTGGGACGFNSLC SIGTDQRPRCDCPLGYILDDPNDKLGSCRQNFSEQNCNHESREVESFTFH EMLDTNWPDSDYESHRDVSEDWCRQNCLNDCFCDVAIYSDDN…	793	5.81	88.96	PlasmaMembrane	plas: 10.5, golg_plas: 6.5, golg: 1.5	PlasmaMembrane
PGSC0003DMP400055136	PGSC0003DMT400081462	GAAAAGAATTCCACACATTCCAGTGACCTCATAATCATAGCCTTCTGCATTATATTATGC AAGTCTTTGAATCATGGCCTTTTGACTAAAAGATTTTAATTCTCCATTTGTATCTAAGTT ATAATATCTCAAAAAGAATAAAGTATTTTCCATAAGATTCCAACAATGGTTTCTTGGAAA ATCCTGTTATGGTTTGTCTCAATTTATCTTGCATTTATTAGCTCTTTCTGTCAAGAAACT ACAAATATTGTCCCTCTTGGTTCCAATATCACAGCTGGAACTGAATCTTCACACTGGCTT TCATCCTCTGGAGATTTTGCTTTTGGTTTCTACCATCTTAACAGTACTGGACTATTCCTT GTTGGAATATGGTTTGATAAAATCCCCGATAAC…	MVSWKILLWFVSIYLAFISSFCQETTNIVPLGSNITAGTESSHWLSSSGD FAFGFYHLNSTGLFLVGIWFDKIPDNTLVWSANRDDPVHAGSKVNLTLSG RLVLKDTNGREFVLYNGTGTSHDTMQDDGNFVLKNSSSGVLWESFDFPTD TILPGQYLDMGQALFSSANGTVDYSTGKYRLLMQTDGNVVLSAYRTADIG YWNSITENNKNVRLVFDNTSDTLLITNGSSIISNMTLTEKLPDSVRDYYH RAMITDKGDFQQLFHRKVNGSGWNVALQVIVKPCIVNNICGVYGFCQSPD NKEANCSCLPGYSPRDQYTPSKGCYPNEMKDFCDPNSSLSDVYVERISNA DFPNRMYAELERVFDTTEELCRQEVLNDCLCEAAVFNDSTCF…	785	5.86	88.15	PlasmaMembrane,Cytoplasmic	plas: 10, vacu: 2, nucl: 1	PlasmaMembrane
PGSC0003DMP400055675	PGSC0003DMT400082723	TCTCTCTCTCTCTCTCTCTCTCTCTCTTATCTCATATCAGCAAAAAGCCACACAAAACCT GCGTTTGCACCAAACAAATGCAATTTTGTTACCTCTTCTGTTCATCACTCTTCTTGCATA CGTGCTGTCTTCCTGTGTAGACTGTCTTCCTCTCTGGTTGTTTCATTCAAATGAAATTTT TCAGAGCTTTGACTTGAATGAATTCTTATTGCTTCTTCTGCTCTTGTGGGTCCTTGTTCA CTTTCACGTTTTTTGATTCTTGGACCATAATTTCATACCCCATGTGAATGTGATAGACAA TGTCATTTATGAGTTCCCTGCCTTCTTTCTTATCATAATTCTCATTCAACTTTTCCCCTT TTGAATCTGAGGTTTTGGTGGATATTTTCCAGA…	MTWIDNDGLILVSNSSKFAFGFNPTNDVTLFLLVVIHVSSSTIVWSANRD SPVRNNDNFVFDDTGNANLQSGKSTIWSTNTADKGVSAMELKDSGNLILV GKDGSVIWESFTHPVDTLLSGQNFTQGMKLVSTPNNNNLSYSLEFKSGDM VLSASFQPPQPYWAMGKDDRRTINQVGGGVTSAILDGNAWKIYGEKRVLL WQFIFPDDKYPNATRLAVLGEDGSITFSILQDESKLDSGTRIPQDECSRP DSCDPYFICYSGNKCQCPSALPSCKPETASFCNKDVELVDAGDSLGYFAL GFVSPSAKTDLNGCKASCVGNCSCAAMFFDSTSGNCFMFDQIGSLQGSVN GAGFKSYIKVSASQGNGDSGGGGGGGKGRLPIVFGIVISSAI…	772	5.77	84.21	Extracellular,PlasmaMembrane,Periplasmic	nucl: 5, cyto: 4, plas: 3, mito: 1	PlasmaMembrane
PGSC0003DMP400068101	PGSC0003DMT400096426	ATGACTTCTTTAGTTATGCTTCTTGTTGGTCTCTTATTGTTTCCCCTTTCAGCCATTGCT CAATCTTACCAAAATGTTAGTTTGGGTTCATCACTCACTACAAGTGATGTTACTAGCTTT TGGTCATCCCCATCTGATGAATTCGCTTTGGGCTTCCAAAAAATTGGAAATGAATCAAGG TACTTACTAGCCATATGGTTCAACAAAATCACAGACAAAACCATAGTTTGGTCAGCCAAT AGGAATAATCTTGCCTTAGATGGATCCAAAGTTCAGCTCTCCGCGGATGGAAGACTAGTC CTCACTGATCCAAATGGTCAAGAGATGTGGGCTCGTGGCATGGCGAATGCTCAATTGGCC TATGGAGCCATGCTTGATAATGGAAACTTTGTG…	MTSLVMLLVGLLLFPLSAIAQSYQNVSLGSSLTTSDVTSFWSSPSDEFAL GFQKIGNESRYLLAIWFNKITDKTIVWSANRNNLALDGSKVQLSADGRLV LTDPNGQEMWARGMANAQLAYGAMLDNGNFVLATSSSDTLWQSFNEPTDT ILPGQVLNQDNSLVSSFSDTNVSSGRFEFILQTDGNLVLYTVNYPAEATN AAYWSPMSVGSGYQVIFNQSGFIFLQAKNGTLINSISSNVENSRSQSMYH RAILEYDGVFRHYVHPKSSGREPMAWSSLYNIPDNICLSIRQSTGGGACG FNSLCSIGTDQRPRCDCPLGYILDDPNDKLGSCRQNFSEQNCNHESREVE SFTFHEMLDTNWPDSDYESHRDVSEDWCRQNCLNDCFCDVAI…	805	5.74	90.18	PlasmaMembrane	plas: 9.5, golg_plas: 6, vacu: 2, golg: 1.5	PlasmaMembrane
PGSC0003DMP400068428	PGSC0003DMT400096753	ATGGTTGTTAATTATAGTGCCACTCTTTTCATGCTCAGTCTCCTCATTCTTTCTTCACAG CATCTGATTAGTTGTCAACCTTCTGAAACTTTTATCACCAATTCCTCCATTTCCTGGATC AATAACCGCGCCCGCTCCTATGTAGTGAATTCCACAGATGGAGCCACACTGACACCCATC CTATCGAGAGAAGGGAATGAGGCTCTGTTTGTCTGTGGTTTCTTATGTGATTACAATGGC ACTGCTTGCGTTTTTGGCGTCCTTATATTACCAAATACCTATGATTCTTATCTATACTAC CCGAGATTAGTATGGTCAGCAAATCGGAACAATCCAGTTAGAACCAATGCAACCTTGCAA CTTAGGCAAGATGGAGGCTTGTTGTTGATGGAC…	MVVNYSATLFMLSLLILSSQHLISCQPSETFITNSSISWINNRARSYVVN STDGATLTPILSREGNEALFVCGFLCDYNGTACVFGVLILPNTYDSYLYY PRLVWSANRNNPVRTNATLQLRQDGGLLLMDSDGTLIWNTSTSGKVSVGF NLTVMGNLVLFDKSNDIIWQSFDHPTDTLVPGQIMVPGQKLISRISATDW NEGMLTLDFKYSGLSAYIESNPRQLYVLRLGVEKPFQFPGLGFSLKGYGS RGMLTIGFEFSNARFMRLGVDGHLRVYHWRGSWSEEADLFTYYIGECGYP TMCGNYSVCGNGQCTCPQTAVGFGQTNFLQQINYRQPNQGCVLVTPISCE HSQYHILMELEDIAYIPLYFQYGTNKTDLENCKRSCLSNCSC…	833	6.07	93.1	PlasmaMembrane	plas: 4, vacu: 4, nucl: 2, golg: 2, chlo: 1	PlasmaMembrane
PGSC0003DMP400014939	PGSC0003DMT400021936	TTTAAATTTATTTTTAGCAATCACTCATTCTACCAGCAAATTGTGCAGCCATAGAAATGA AGAATAGCAGTTCAATTCTGATACTTGTGCATTTTTTATGCTTTAGCCTCATCACTAATC TTTCCCTAGGAGGGGACACCATTTCTGTGAATGAATCTGTTTCTTCAGGCCAAACAATTA TCTCTTCAGGTGGGAACTTTGAGCTTGGTTTCTTCAGACCAGGCGACTCTCGCTCCTACT ACATAGGCATATGGTACAAGAAACTATACCCTCAAGCAGTAGTATGGGTAGCAAATAGGG ATAAACCACTTGATAGTGCTGATGCTAACTTGATAATTAGTCAAGGTAACCTGGTGCTTC TCGATAGACTTCAAAACTCAATTTGGTCTGCAC…	MKNSSSILILVHFLCFSLITNLSLGGDTISVNESVSSGQTIISSGGNFEL GFFRPGDSRSYYIGIWYKKLYPQAVVWVANRDKPLDSADANLIISQGNLV LLDRLQNSIWSALTENINPNISVAAVLRDDGNFILSDVSKASMPLLLWQS FDHPTHTFLPGAKIGYDKRTQRKQVLVSWKNSSDPAPGMYSLEMDPKNAQ YVIKWNRTTEYWASGSWDGQRFGLVPEMSLNYIYNYSYIDNENESYFTYS LYNSTITSRLIMDVSGQIKQLSWLDGSIDWNLFWTQPRESCQVYAICGAF GVCDEANATCNCLSGFKQRSDAEWNSNDYSSGCVTDEKVQCDAITEDKDS LWITSIVRVPASHNTNITVGTASQCRSACFNDCSCTAYTYDG…	837	6.13	93.71	PlasmaMembrane	extr: 4, plas: 3, vacu: 2, E.R.: 2, golg: 2	PlasmaMembrane
PGSC0003DMP400014967	PGSC0003DMT400021981	CACACCCAAAAAATCAACTTGTTTGACTACTTTCATGGACTCTGAAGAGAAAAGTATACC TCCGTCAACACTTATTTTCTCTTATTGTTTCGTTCATCATCTTCTTTACCATGGAAATGA AGAACAATCATTCGTTTCTAGTACTTTTTTTGTGCTTTAGTCTCGGTACCAATCTTTCTA TCGGAGAAGACACCATTTCTATGAATGAATCTGTTTCTTCAGGGCAAACAATTATCTCTT CAAGTGGGACCTTTGAGCTTGGTTTCTTCACACCAGGTAACTCTTTTAAATATTATCTAG GCATATGGTACAAGAATATTTCATCGCAAACTGTAGTTTGGGTAGCAAATAGGGAGACAC CAGTTAGTGATGCTGCTCACTTGACAATTATTC…	MEMKNNHSFLVLFLCFSLGTNLSIGEDTISMNESVSSGQTIISSSGTFEL GFFTPGNSFKYYLGIWYKNISSQTVVWVANRETPVSDAAHLTIIQGNLVL LDKFQSLVWSTNISRSVPPKNLVIAVLCDDGNLILSDLSSNSSIPLLLWQ SFDYPTHAFLPGGKVGYDKRTQRKQVLISWKDLNDPSPGLFSMELDPRRA QLVIKWNRTTQYWASSSWNGRTFSSVPGMRLNYIFNYSYIDNENESYFTY SLYNSEIPSKFIMDVSGQIKQLLWSTSLDDWYPFWAQPTEQCDVYANCGA FGVCNNVNSSCNCLSGFKARSDAEWNSNNYSSGCVRVRDQEVQCNGITED KDSFWMNSIVSLPASQDTNITVAEASQCRSACFNNCSCTAYT…	672	7.77	75.63	PlasmaMembrane	plas: 4, nucl: 3, extr: 3, golg: 2, chlo: 1	PlasmaMembrane
PGSC0003DMP400014968	PGSC0003DMT400021982	CACACCCAAAAAATCAACTTGTTTGACTACTTTCATGGACTCTGAAGAGAAAAGTATACC TCCGTCAACACTTATTTTCTCTTATTGTTTCGTTCATCATCTTCTTTACCATGGAAATGA AGAACAATCATTCGTTTCTAGTACTTTTTTTGTGCTTTAGTCTCGGTACCAATCTTTCTA TCGGAGAAGACACCATTTCTATGAATGAATCTGTTTCTTCAGGGCAAACAATTATCTCTT CAAGTGGGACCTTTGAGCTTGGTTTCTTCACACCAGGTAACTCTTTTAAATATTATCTAG GCATATGGTACAAGAATATTTCATCGCAAACTGTAGTTTGGGTAGCAAATAGGGAGACAC CAGTTAGTGATGCTGCTCACTTGACAATTATTC…	MEMKNNHSFLVLFLCFSLGTNLSIGEDTISMNESVSSGQTIISSSGTFEL GFFTPGNSFKYYLGIWYKNISSQTVVWVANRETPVSDAAHLTIIQGNLVL LDKFQSLVWSTNISRSVPPKNLVIAVLCDDGNLILSDLSSNSSIPLLLWQ SFDYPTHAFLPGGKVGYDKRTQRKQVLISWKDLNDPSPGLFSMELDPRRA QLVIKWNRTTQYWASSSWNGRTFSSVPGMRLNYIFNYSYIDNENESYFTY SLYNSEIPSKFIMDVSGQIKQLLWSTSLDDWYPFWAQPTEQCDVYANCGA FGVCNNVNSSCNCLSGFKARSDAEWNSNNYSSGCVRVRDQEVQCNGITED KDSFWMNSIVSLPASQDTNITVAEASQCRSACFNNCSCTAYT…	612	7.76	68.53	PlasmaMembrane	extr: 3, nucl: 2, plas: 2, vacu: 2, E.R.: 2, golg: 2	PlasmaMembrane
PGSC0003DMP400014969	PGSC0003DMT400021983	CACACCCAAAAAATCAACTTGTTTGACTACTTTCATGGACTCTGAAGAGAAAAGTATACC TCCGTCAACACTTATTTTCTCTTATTGTTTCGTTCATCATCTTCTTTACCATGGAAATGA AGAACAATCATTCGTTTCTAGTACTTTTTTTGTGCTTTAGTCTCGGTACCAATCTTTCTA TCGGAGAAGACACCATTTCTATGAATGAATCTGTTTCTTCAGGGCAAACAATTATCTCTT CAAGTGGGACCTTTGAGCTTGGTTTCTTCACACCAGGTAACTCTTTTAAATATTATCTAG GCATATGGTACAAGAATATTTCATCGCAAACTGTAGTTTGGGTAGCAAATAGGGAGACAC CAGTTAGTGATGCTGCTCACTTGACAATTATTC…	MEMKNNHSFLVLFLCFSLGTNLSIGEDTISMNESVSSGQTIISSSGTFEL GFFTPGNSFKYYLGIWYKNISSQTVVWVANRETPVSDAAHLTIIQGNLVL LDKFQSLVWSTNISRSVPPKNLVIAVLCDDGNLILSDLSSNSSIPLLLWQ SFDYPTHAFLPGGKVGYDKRTQRKQVLISWKDLNDPSPGLFSMELDPRRA QLVIKWNRTTQYWASSSWNGRTFSSVPGMRLNYIFNYSYIDNENESYFTY SLYNSEIPSKFIMDVSGQIKQLLWSTSLDDWYPFWAQPTEQCDVYANCGA FGVCNNVNSSCNCLSGFKARSDAEWNSNNYSSGCVRVRDQEVQCNGITED KDSFWMNSIVSLPASQDTNITVAEASQCRSACFNNCSCTAYT…	822	7.08	92.42	PlasmaMembrane	nucl: 3, plas: 3, extr: 2, E.R.: 2, golg: 2, chlo: 1	PlasmaMembrane
PGSC0003DMP400045382	PGSC0003DMT400067263	ATCTGATTGAACGAAAAAACCAAGTCTTACCATGACTATCAACATGATCTTAATTGATGC TGTGCATCTTCTGTTATCAAATTTGGTGCAACCATGCAACTGCAACATTATTCGATTCGT CTACTTTTTGTGATCCTAACATGTTTATCTATCAATATTCATCAGTCTCTTGGAGTTGAA ATGATCTCAGTAAATCACTCTGTTTCTGGAAACCAAAGTATAGTCTCTTCGGGCGAAAAC TTTGAATTAGGATTCTTTTTTCCTGGTAGTTCGAAAAATTACTATCTTGGTATATGGTAT AAGAATGTAATGCCACAAACAATAGTATGGGTAGCAAACAGGGAGAAGCCACTTTCTGCT ACTGATATGAATTCTGTTGAGTTGAAAGTTTTG…	MQLQHYSIRLLFVILTCLSINIHQSLGVEMISVNHSVSGNQSIVSSGENF ELGFFFPGSSKNYYLGIWYKNVMPQTIVWVANREKPLSATDMNSVELKVL DGNLVLITESKNLFWSTNISNTISSNTLMAILSDDGNLILSDGSNSTTPL WQSFDNPTNTWLPNAKVKYDKRTNTTKILTSWKNSEDPSPGIFSVEMDQS NKQFLIKWNRTEMYSATGSWNGRIFNMMPEMSLNSDRYSFSYVDNENESY FTYSLRNSSKIRLTLDVSGQIRHLIWAENLKEWQIFTSQPRQPCEVYASC GAFSICNKESATFCNCLTGFTPRSDTEWDLNDHSGGCVRKESLQCGDGKM KGGFSENPKVTLPGYSLTVPAASSEECQSTCLSNCSSCNAYA…	744	6.66	83.46	PlasmaMembrane	plas: 10, vacu: 2, E.R.: 1	PlasmaMembrane
PGSC0003DMP400045383	PGSC0003DMT400067264	ATCTGATTGAACGAAAAAACCAAGTCTTACCATGACTATCAACATGATCTTAATTGATGC TGTGCATCTTCTGTTATCAAATTTGGTGCAACCATGCAACTGCAACATTATTCGATTCGT CTACTTTTTGTGATCCTAACATGTTTATCTATCAATATTCATCAGTCTCTTGGAGTTGAA ATGATCTCAGTAAATCACTCTGTTTCTGGAAACCAAAGTATAGTCTCTTCGGGCGAAAAC TTTGAATTAGGATTCTTTTTTCCTGGTAGTTCGAAAAATTACTATCTTGGTATATGGTAT AAGAATGTAATGCCACAAACAATAGTATGGGTAGCAAACAGGGAGAAGCCACTTTCTGCT ACTGATATGAATTCTGTTGAGTTGAAAGTTTTG…	MQLQHYSIRLLFVILTCLSINIHQSLGVEMISVNHSVSGNQSIVSSGENF ELGFFFPGSSKNYYLGIWYKNVMPQTIVWVANREKPLSATDMNSVELKVL DGNLVLITESKNLFWSTNISNTISSNTLMAILSDDGNLILSDGSNSTTPL WQSFDNPTNTWLPNAKVKYDKRTNTTKILTSWKNSEDPSPGIFSVEMDQS NKQFLIKWNRTEMYSATGSWNGRIFNMMPEMSLNSDRYSFSYVDNENESY FTYSLRNSSKIRLTLDVSGQIRHLIWAENLKEWQIFTSQPRQPCEVYASC GAFSICNKESATFCNCLTGFTPRSDTEWDLNDHSGGCVRKESLQCGDGKM KGGFSENPKVTLPGYSLTVPAASSEECQSTCLSNCSSCNAYA…	844	6.72	94.62	PlasmaMembrane	plas: 11, vacu: 1, E.R.: 1	PlasmaMembrane
PGSC0003DMP400045438	PGSC0003DMT400067346	ATGATTTCAGTAAATCACTCTGTTTCTGGAAATCAAAGTATCGTCTCTTCAGGCGAAAGC TTTGAATTAGGATTCTTTAAACCTGGTAGTTCGAAAAATTACTATCTTGGTATATGGTAT AAGAATGTAATTACACAAACAATAGTATGGGTAGCAAACAGGGAGAAGCCACTTTCTGCT ACTGATATGAATTCTGTTGAGTTGAAAGTTTTGGATGGTAATTTAGTGCTTATTACTGAA TCCAAAAACTTGTTTTGGTCAACAAATATCAGCAACACAATTAGTTCAAATACACTAGTG GCAATTCTTTCTGATGATGGTAATTTGATGTTGAGTGATGGATCAAATTCAACTACACCA CTTTGGCAAAGCTTTGATAACCCGACTGATACA…	MISVNHSVSGNQSIVSSGESFELGFFKPGSSKNYYLGIWYKNVITQTIVW VANREKPLSATDMNSVELKVLDGNLVLITESKNLFWSTNISNTISSNTLV AILSDDGNLMLSDGSNSTTPLWQSFDNPTDTWLPNAKVKYDKRTNTTKIL TSWKNSEDPSPGIFSVEMDQSNKQFLIKWNRTELYSASGSWNGRILSLMP EMSLNSDRYSFTYVDNENESYFMYSLRNSSKIRLTLDVSGQIRHLIWAEN LMEWQIFTSQPRQPCEVYASCGAFSICNKESTTFCNCLTGFTPKSNTEWD LNDHSGGCVRKESLQCGDGKKGRFLMNPNVTLPEYSISVPAASAEECHST CLSNCSSCNAYAYDNNVCSIWNEVVNLKQLSPGDGSGSVIYT…	737	6.03	82.35	PlasmaMembrane	chlo: 4, E.R.: 3, nucl: 2.5, cysk_nucl: 2, cyto: 1, mito: 1, plas: 1	PlasmaMembrane
PGSC0003DMP400053182	PGSC0003DMT400078489	AAAAAATGTCTCCTCTCTTTGTTTTTCTCTTTGTACTCTCTTTTTTCTCTCTAAAAAATT TAGCAAAAGCTAACAATTTCACAAGCCAAAATAGTTCAATTATTGGTAACACAATTGGTG GAAACAAATGGATTTCAATTGCCTCAACAATAGTTTCTTCAAGTGGTAATTTTGAAATGG GATTCTTCAAACCAGGTAACAATTCCAATTATTACATAGGTATATGGTATAAAAAAATAA GTAAACAAACTATAATTTGGGTTGCAAATAGAGAAACACCAATTTCCATATATGAAATGG ATTTTGCACAATTCAAGATTGATAATGGTAATTTAGTACTCATAAATGGTACTAAACACA TAATTTGGTCCACAAATATCAATTTTACAACAA…	MSPLFVFLFVLSFFSLKNLAKANNFTSQNSSIIGNTIGGNKWISIASTIV SSSGNFEMGFFKPGNNSNYYIGIWYKKISKQTIIWVANRETPISIYEMDF AQFKIDNGNLVLINGTKHIIWSTNINFTTNFNNSQVVATLFDDGNLVLSN QDITNSTNYLWTSFDHPSHTFMPGSKFGYNKHTRFKQVLTSWKNVNDPSP GPFTHEVYMENKYIGQGVNMWNHSVVYWNSGPWTGNNFTGVPYQPNPMFN YTYVNNDDEVYYMYNFFNPSLISNFIMDVNGQTKQVLWMDSTNDWNVFYT DPKQVCDVYSYCGGFGICNEVNSTSTCDCLNGFKPKFEKDWKLSSFSSGC MRKTSLNCGDFGEKDRFWMYKNMRLPTNNESLGVGNEVECES…	855	6.69	96.97	PlasmaMembrane	chlo: 3, plas: 3, golg: 3, extr: 2, vacu: 2	PlasmaMembrane
PGSC0003DMP400001977	PGSC0003DMT400002736	AAAAATTTCATACTAGAACAATAGTTCTTTAATGGCATGCCTAAAAATCCTACTATTTTT CCTCTTCATGAACATTTCTTTTGCCCAAAAAAACACAATTTTTCAAGGCCAACACCTTAG AGTTGGAGAAAAATTGGAATCAGCAAACAAGGAATTCAGGCTTGAGTTTTTTAGCCTTGA TGCCAATAAAACACAATATATTGGCATATTCTACAATTTACCCTCTAACATGACCTTATT CCCCGGTGATGATCGACCCGTTTGGGTTGCAAATCGCGATATTCCGATACAATATGCATC AGGTAACACTCTCACATTGGATGATGATGGAAAGTTGAAAATTTTTTATGGAGGGGACAG TTTTGTTATGTTAAGTTCTTATAATGTAACAAC…	MTLFPGDDRPVWVANRDIPIQYASGNTLTLDDDGKLKIFYGGDSFVMLSS YNVTTRNASATLFDNGNFVLVELNTNGSENKTLWQSFDYPTDTLLPGMKL GRNVKTGQIWSLTSWISKDVPASGSFTIGIDTNDIDQLIIWWMGSVFWTS GRWGNETFGNVSRVSHYEYVNLSFVSTEDEKYVTYSVSETRTLSRYVMDT FGFIKERGAAGPFGVCFYKPSAGCVTQESIGCSIRNDSWFKRRPNSVSGN RFRFANNNMSLFDCKKQCEKNCSCAAFASITATGTGCDIWSNVSILNSLE SDVFTLDDERDLVPIRNRNSTDVPSTVSLPPDLAPEPSPNSTSGSSKGTS TKWWIWLIAIIGLTLFVGLSSLCYFLHGKGKAKATALLLLNQ…	743	6.28	83.23	PlasmaMembrane	nucl: 3.5, chlo: 3, cysk_nucl: 2.5, cyto: 2, plas: 2, mito: 1, vacu: 1	PlasmaMembrane
PGSC0003DMP400003612	PGSC0003DMT400005096	ATGAATGCGATTTGCGTAGCAACAGATACTATATCAATGAACCAACAAGTTGTAGATGGT GAAACATTAGTTTCAGCAGGAGGTATCTTTGAGCTTGGGTTCTTCAGTCCTAATGGATCC CAAGGGCGATATGTCGGGATATGGTACAAGGGATTACCAGTTGAAAAAGTTGCATGGGTT GCAAACCGCGAAAGAGCATTAATTGGATCATATGGAGTTCTTATGATTAATGCAAGTGAT GGAAATTTAGTCCTTGTGGATGATAAAAATATGTCTGTCTGGTCTACAGAAATTAATCTG GTATCGAACAATAACACAATTGCTGTACTGACTGATCAGGGGAATCTTGTTCTCCGCGAT AAGAACGAGTTGAATGAATCTGTACTGTTATGG…	MNAICVATDTISMNQQVVDGETLVSAGGIFELGFFSPNGSQGRYVGIWYK GLPVEKVAWVANRERALIGSYGVLMINASDGNLVLVDDKNMSVWSTEINL VSNNNTIAVLTDQGNLVLRDKNELNESVLLWESFNHPSDTLLPRMKIGLN TRTGEQIVVTSWKDEKNPSLGSFSTAVVDPHELLQVLILNGSSKHFRSGQ WNRRSFIGVPSMTKDFHNGFQLLMDNNGEELYFTYAILNYSAPTLIYIDS YGAIIQMDWDAEENKWLKVQVVPNGQCDLYNTCGPFGSCKDNDSPICKCL TGYEPKSIDKRRMLTGAHIAIIVSATFGLILIVCTIYVLKIRKKGIGSLV PFRIASKHSSATNLLHNSFTQGRSTELPVFSFKCIEAATKNF…	707	7.16	78.57	PlasmaMembrane	chlo: 3, nucl: 3, cyto: 2, plas: 2, mito: 1, extr: 1, vacu: 1	PlasmaMembrane
PGSC0003DMP400016452	PGSC0003DMT400024108	ATGAAGCCTGGTGATGAACTCAATCACACTCAGGTTCTTGATTCTGAAGATGGAACATTC AAGTTAGGATTTTTTTCTATCTCACAAACAAATAACTCTTATCTTGGTATATGGTATGCA GGTGATCCACAAGATAAGAAGCTATGGATAGCCAATCCAAATACGCCTTTATTGAACAAT TCAGGATTGCTCACTATAGATACTACAGGAACATTGAAAATCACTAGTGGAGGGAAAACA GTTGTGAATATTACCCCTCCTTTATTGACAGGAAGTTTAATAGCTAGGCTTCAAGATTCT GGAAATCTTGTGCTTCAGGATGAAACTGAGAACAGGACTTTATGGCAAAGCTTCGATCAT CCTACCGATACGCTTTTTCCAGATGGTGTGTTC…	MKPGDELNHTQVLDSEDGTFKLGFFSISQTNNSYLGIWYAGDPQDKKLWI ANPNTPLLNNSGLLTIDTTGTLKITSGGKTVVNITPPLLTGSLIARLQDS GNLVLQDETENRTLWQSFDHPTDTLFPDGVFFQFDAPDGSFPSLVLTFNG AILGGGEDSRIYALYNEFCYGYESHDGCVSNQLPECRKDGDKFELKSAYF TTGSATSNYDDNANISLGDCMKNCWEHCSCVGFITSSNGIGCIIWNGNGE FRVDESGSAVQQYVLVSSKGKQKNWIWIVIVVAIVVPMLISGFICYIIVR RRKLQAEKRREEEYIRELTASDSFNDTNMKEKDGREVQDLKIFSFGFVLA ATNNFSSENKLGEGGFGPVYKGKFPDGREVAVKRLSRTSGQG…	1287	5.58	144.06	PlasmaMembrane	nucl: 7, cyto: 3, plas: 2, E.R.: 2	PlasmaMembrane
PGSC0003DMP400024488	PGSC0003DMT400036051	GCCTCATCAGAACCTTCTTCTTTCTTTTTGTTTTCTATACCCTTTACCATTCTCCTTTGT AAAATTCCCAATTTTCTCCATTCTTGAATTGTGGCATCATCATTTCCATTTCCAAATTCT TGAATGGCCACTGGCTTTAGATTTCCCCCCTTTTGGTTCTTATTTCTTTTCATTCTTTCT TGTTTCTCCTCATTCTGTTTAGGTGGTGACAGAGTTACGCGAGGAGAGATTTATAAAGAT GGTGATAACATCACTTCTAAAGGAGGGGATTTTGTGTTGGGGTTCTTTAGTCCTGCAAAT ACCAGTAAAAGGTATCTTGGTATATGGTATGTTGACGTACCAGTAAAGACATATATTTGG GTTGCCAACAGGAACAATCCTGTTCATGATAAA…	MATGFRFPPFWFLFLFILSCFSSFCLGGDRVTRGEIYKDGDNITSKGGDF VLGFFSPANTSKRYLGIWYVDVPVKTYIWVANRNNPVHDKNGTFSINENG NLVVKDGHGDLLWSSNVSVKTTNSTACLRDEGNLVILNNDRNATRLNSEL WESFSDPTDTFLPGMEVLIERQGQEQKVFRSWTNESDPSPGRYSMGVDPR GTPQIVIWDGPNRRWRSGHFDGAEFIGVPDVIRTTFFSGFRIQNEGDNKL LLTYSASNTSSFVRFQITVTGNELQQRWNEDQGEWNTLQSRPVGGCDLYN FCGNFAECDKDVCQCLKGFVPRVQEQWHAGNRTEGCVRKTELECRRNSSV SRNDSSKDDGFSTIRRVKLPDHANVSEITIDECKIRCLNDCS…	843	6.65	95.37	PlasmaMembrane	plas: 9.5, golg_plas: 7, golg: 3.5	PlasmaMembrane
PGSC0003DMP400024492	PGSC0003DMT400036055	AAAAATTTCACAAGTTACACGCTTTATATTTTGGTTAAGCACGCACGCCACGTAGTTAAT GTGGTGCGTAAAAGTCACACCTTTGGAAAGGTTTGGTATGTAAAGAGATTCCCATGGCTG GGGAGTGTGTAGAAGTGATTTGGCTAAGAGTTCACAGATTAACTAGGTATTAGGCCTATT TTCTACAGTAAACTGTTTTTCCCGTAAACATTTTGCAGAGATGGTTGGTGTGTCATTGAG TCAATACCCGTAGGAAAAGGACAATCCATTAAATTCACATCAGAAATTGTCAACATGATA CAAAATCCTGCCCTTATATTCTCAGAGCTAAACATATCAGCCCAAGTAATTTTTCAGTAT TGCAGGTATCAAATGCACAAGAAGTACTCAGAA…	MFNLPSPTPTVVWVANRDEPLHDSSGILTISEDSNLVMLNGQKEIIWSSS ISNSMKNSTAQLLDTGNLVLKDSSNGRVLWESFQYPTDSLLQLMKMGTDK RTNTTTLLNSWGSPDDPSVGSFSAGIQHRYIPQFLIWKNSSPYWRGGPWN KQIYIGLPEMNSFYLYGIDLVIDNAGTAYQTYSDPNQSRILYYSLNSTGS YQEKVWDQSKKDWVVTWANPRTECDFYAKCGTYGSCNPMNSPICSCIQGF KPKNDGEWKKGDWSGGCIRSTALDCERNKTDIEKDKQDGFLKLQTMGVPD FVISVPSAKKDCESDCLSNCSCTAYSYYRGIGCMHWNRSLVDIQEYSRDG AASLFIRLAYSELAANDKKDIPVAAIATTVSIGSITVILCGY…	767	6.2	86.34	PlasmaMembrane	extr: 3, nucl: 2.5, vacu: 2, cysk_nucl: 2, chlo: 1, cyto: 1, mito: 1, plas: 1, E.R.: 1	PlasmaMembrane
PGSC0003DMP400039508	PGSC0003DMT400058657	CACACTTCGACTAATTCATAGAATACGTATCACCTCTCACCAGCAACAAAATCTTGATTT GTGGAAAAAAAAAAAACCAAAGTGATGATCACTAGTCTACAATATTTGCTTGTTCTTCAT TTTTCTTACTTAGGACTTTGCTTATCAATATGTAACATTAATAGCACTCAATATCTAAAA GATCCAGCAACTTTATGGTGTCCTGATAACATGTTCAAGTTGGGATTTTTCAGTCCTGGA AATACTACGAATCGTTACGTTGCTATTTGGTACAACTTCTCAGAAACAACTGTTGTTTGG GTAGCAAATAGAGATAAAGTACCATTGAAAGATTCATTTGGTGTTTTCAAGATTTCTGAG GATGGAAATCTTGTTGTGATGAATGGAATGAAA…	MITSLQYLLVLHFSYLGLCLSICNINSTQYLKDPATLWCPDNMFKLGFFS PGNTTNRYVAIWYNFSETTVVWVANRDKVPLKDSFGVFKISEDGNLVVMN GMKDVIWTSNISSTSHVVTSSVAQLRGGNLVLLDNSKNRNIIWQSYQHPS DTFLPKMKIPINSVTTGEKTGLRSWKSPLDPSFGDFSTSITAILPQLLIW KGKNLYWRSGQWNGQVFIGIKGMHRVHTGGYNVVDDEEGTVYLTGFVERK KPTRFVLDSSGNLVQSYWDGIERIWKFPWSAIENDCDVYGTCGPFGSCNS LYSPICSCLRGFEPKNIDEWEKENWTSGCVRRKSLQCDQENNKTSTRDGF LKMGYMKVPDFAEWLPPKLEDECRSQCLSNCSCLAYAFDTGI…	725	7.49	82.44	PlasmaMembrane,Cytoplasmic	plas: 11, vacu: 2	PlasmaMembrane
PGSC0003DMP400045385	PGSC0003DMT400067266	TTTAAACAGGAGCAAATTACAAGGAGGTGTACTAGGAAAAATAATGGAGTTGGATTGTGT TGTAGCTATTTTAATTGTATTTTGTTGTTCTTTCGTTACGCTTGTGGCGAGTGAAGAAAG TATCAAGATGGGCAAATCAATCACTGGTAATCAGAAAATGATTTCAGGTGGTGGAAGTTT TGCCTTAGGCTTCTTCACTCCGCGTAATTCTACATTTACCTATCTTGGCATATGGTACAA CACGATCCCCGAACAAACAGTCATTTGGATTGCTAATAGAGAATCTCGAATTCCTCAGAA TTCTACTGTTGTTTTCACTATTGGTGATGATGGGAATTTAGTGATTTTTGACGTAAAAGA TCAACTTATTTGGTCATCAAATGTTTCATCCAT…	MELDCVVAILIVFCCSFVTLVASEESIKMGKSITGNQKMISGGGSFALGF FTPRNSTFTYLGIWYNTIPEQTVIWIANRESRIPQNSTVVFTIGDDGNLV IFDVKDQLIWSSNVSSITSNSTVGALLDNGNLVLIHGESDILWQSFDHPT DTFMPDMKLGYNRKTGQRTLINSWTSNEDPRPGNFSFGINPEGRTRFYIL KQNSIYFRFDDSTEYSGGNIGGIAWYISVVSGNDGVFVTYGYTKGLVTLR IVLHPNGYIQLLVWRQNANKWIVKLQAPESLCERYAECGPFGSCDVGSSG LCRCLTGFEPRFSTDWENGKWNDGCVRKVALSCDGGDIFLKHEEGMKFPD HSISLGHMSIKDCETRCIRNCSCSAYAYSNSTCLIWFGDLLD…	810	6.62	90.94	PlasmaMembrane	nucl: 9, plas: 3, E.R.: 1	PlasmaMembrane
PGSC0003DMP400051277	PGSC0003DMT400075694	AAAAAGATGAGCAACAGCAGCAGCAGAAGAAGAAATTTGCAATATTTTGTTCATATAATT CTTGTTATTCTTCGTTTTATCGATACAGGATTATGCAGTGAAGTGGATAACATTACCAGC ATTCAATCTCTGAGAGATCCTGGAATTTTATCGTCTCCAGGAGGCGTATTCAAGTTAGGA TTTTTCAGTCCTCAAAACAGTACTAATAGGTATGTTGGTATTTGGTACAATTTTTCTGTA ACAACTGTCATTTGGGTGGCTAATAGGGACAAACCTTTAAGAGATTCTTCTGGTGTTGTA AAGATATCTCGTGATGGAAATGTCGTTATAACGAATGGAGAGGAGGAGATTCTTTGGTCA TCAAATGTTTCAACTTCTCAGGTAAACTCAATT…	MTTSSRNVHHFVHLILVILHCFNTGFCTEVDSITSTLSLRDPGILSSPGG VLKLGFFSPLNSSNRYVGIWYNFSETIVIWVANRDKPLRDSSGVVKISGD GNILVMNGEEEILWSSNVSTSQVNSIALLQDSGNFVLVDHLNNGSTIWQS FEHPSDSIVPKMRLSENTRTGERVEVKSWRSPWDPNFGNFSLGMNSGFIP QVYIWKGSHPYWRSGQWNGQIFIGVQGMYSVSSDGFNVVNDREGTVYLTG PGDFDFLTKFVLDWKGNLVQSYWDVNETNWKIIWSAPNNDCEVYGTCGPF GSCNLESPICSCLKGFEPKHREEWEKGNWTSGCVRRKALQCEVRNNSGDS SKEDGFLKIGSIKLPDFAERSSTREDQCKSQCLGYCSCIAYA…	814	6.34	91.7	PlasmaMembrane	plas: 10.5, golg_plas: 7, golg: 2.5	PlasmaMembrane
PGSC0003DMP400051283	PGSC0003DMT400075701	AAAAAGATGAGCAACAGCAGCAGCAGAAGAAGAAATTTGCAATATTTTGTTCATATAATT CTTGTTATTCTTCGTTTTATCGATACAGGATTATGCAGTGAAGTGGATAACATTACCAGC ATTCAATCTCTGAGAGATCCTGGAATTTTATCGTCTCCAGGAGGCGTATTCAAGTTAGGA TTTTTCAGTCCTCAAAACAGTACTAATAGGTATGTTGGTATTTGGTACAATTTTTCTGTA ACAACTGTCATTTGGGTGGCTAATAGGGACAAACCTTTAAGAGATTCTTCTGGTGTTGTA AAGATATCTCGTGATGGAAATGTCGTTATAACGAATGGAGAGGAGGAGATTCTTTGGTCA TCAAATGTTTCAACTTCTCAGGTAAACTCAATT…	MSNSSSRRRNLQYFVHIILVILRFIDTGLCSEVDNITSIQSLRDPGILSS PGGVFKLGFFSPQNSTNRYVGIWYNFSVTTVIWVANRDKPLRDSSGVVKI SRDGNVVITNGEEEILWSSNVSTSQVNSIGLLQDSGNFVLVDHRDNMSTI WQSFEHPSDSTIPRMRISENTRTGEMVEARSWRSPSDPNIGDFSLRMNSG VIPQVYIWKGNRPYWRTGQWNGQIFIGVQNMYAVVSDGFNVVNDREGTVY FTGPIRDNFLRILVLDWRGNLVQSYWNVTETNWKIIWSAPSNNCEVYGTC GPFGSCNHLESPVCSCLKGFEPKHREEWEKGNWTSGCVRRSALQCEVKNN TANSSKEDGFLKMELMKLPDFAERSSTSEDLCRSQCLGNCSC…	593	6.73	66.81	Extracellular,PlasmaMembrane	plas: 9, E.R.: 2, golg: 2	PlasmaMembrane
PGSC0003DMP400051284	PGSC0003DMT400075702	AAAAAGATGAGCAACAGCAGCAGCAGAAGAAGAAATTTGCAATATTTTGTTCATATAATT CTTGTTATTCTTCGTTTTATCGATACAGGATTATGCAGTGAAGTGGATAACATTACCAGC ATTCAATCTCTGAGAGATCCTGGAATTTTATCGTCTCCAGGAGGCGTATTCAAGTTAGGA TTTTTCAGTCCTCAAAACAGTACTAATAGGTATGTTGGTATTTGGTACAATTTTTCTGTA ACAACTGTCATTTGGGTGGCTAATAGGGACAAACCTTTAAGAGATTCTTCTGGTGTTGTA AAGATATCTCGTGATGGAAATGTCGTTATAACGAATGGAGAGGAGGAGATTCTTTGGTCA TCAAATGTTTCAACTTCTCAGGTAAACTCAATT…	MSNSSSRRRNLQYFVHIILVILRFIDTGLCSEVDNITSIQSLRDPGILSS PGGVFKLGFFSPQNSTNRYVGIWYNFSVTTVIWVANRDKPLRDSSGVVKI SRDGNVVITNGEEEILWSSNVSTSQVNSIGLLQDSGNFVLVDHRDNMSTI WQSFEHPSDSTIPRMRISENTRTGEMVEARSWRSPSDPNIGDFSLRMNSG VIPQVYIWKGNRPYWRTGQWNGQIFIGVQNMYAVVSDGFNVVNDREGTVY FTGPIRDNFLRILVLDWRGNLVQSYWNVTETNWKIIWSAPSNNCEVYGTC GPFGSCNHLESPVCSCLKGFEPKHREEWEKGNWTSGCVRRSALQCEVKNN TANSSKEDGFLKMELMKLPDFAERSSTSEDLCRSQCLGNCSC…	822	6.51	93.02	PlasmaMembrane	plas: 10, E.R.: 2, extr: 1	PlasmaMembrane
PGSC0003DMP400024471	PGSC0003DMT400036023	GAAAAACTTGAGACTTTAAGAAAGGGGACGAGAGGAGTACACATTTTTGTCCATAATTTC CAAAGCAGCTGACGACAACCCTTTTAACCCTTTGTCACGTAATTCCTACTCAAGCAAATC TTTCGTTGGGCTGTCTAATTCTTGTGCCTCTTCGTAGTTTAACCTTAGGCCCAACATCTT AGCCAGCCTCAGATAATTGGTCCATAAGCATTATCTGGGCTATCCATGTTCACAACATTA TTAGTACTTATTTTTTAGTGGAATGATTGCACTACTGCAGTTTGATGTCATTTTCATCAA TTGGATATTTTCCTTGCGTAGAATTTTCAAATATTTTGACTAAGGTGTTTGATTAGTTGC GTAACTTTTGGTTTGGTAGAATTCTCAAAGACT…	MKILLVDLVLLLSCFHLVRCNNTRSDNLLPGQTLSFSAADTLVSKQGKFE LGFFCPGNCEKLFIGIWYTNIKPKTVVWIATRDNPIRPPFNSSHLELSDG NLGIFNERKQRVWDSNLSTADVNRAVLLDSGNFILTNGIEIQWQSFDYPT DTWLPGARIGFDKSKNTLQKLTSCMDANDTASGHFSLELDPNQNGELVML RNLVVMWIWVPLNLVVSNFSYNPTEHSAFITYNVFGESVISRIVLDHSRF MRELFWSNEHQNWMVVRSVPVDMCDATNICGAFGICDINTSPICGCLQGY EPKFPLGWDTNDYSGGCVRITPLQCGSNNDGFVRMQNVELPASSESVQVG NDQICEYICSSNCSCNAYTYSYSGVCLLWNDDLINLRRLSDN…	810	5.9	90.89	PlasmaMembrane	chlo: 8, cyto: 2, extr: 2, plas: 1	PlasmaMembrane
PGSC0003DMP400024476	PGSC0003DMT400036030	TTAGTCCTCTATCAGATTTCCCCCAAAGTTTCATTGCCCATCACCTAGGAACTTTCTTTA TTCTCCTCTTTCGTTTTTACGTAGTATGAAGATAATATTGGTTCTCTTGCTTTCTTACTT TCATTTAGTTAGCTGCAACAGTACTCGTTCAGATACCTTGTTGCCTGGCCAGTCCTTTTC CTTTTCTGCAGAAGATACTTTAGTATCCAAACAAGGGAAGTTTGAACTCGGTTTCTTCTG TCCAGGTAATTGTGAAAAGCTTTTTATTGGTATATGGTATACAAACATAAAGCCCAAAAC TGTGGTTTGGATAGCAAATAGGGACAACCCTATTCGCCCTCCGTTCAATAATTCTCATCT AGAGCTGTCTGATGGAAATCTACAACTCTTGGA…	MKIILVLLLSYFHLVSCNSTRSDTLLPGQSFSFSAEDTLVSKQGKFELGF FCPGNCEKLFIGIWYTNIKPKTVVWIANRDNPIRPPFNNSHLELSDGNLQ LLDARKQRVWSSSLSTPSAYANKAVLLDSGNLVLTNGIDRQWQSFNYPTD TWLPGAMIGFNKSKNTLQKLTSWRDLNDPASGSYSLQLGQNQNGELVVQH NFQEEWRSGPWNEGGFAILAQQNYYKDLFDFSYDPTEYSKYITYNVFDES DISRIVLEFNGSMKQWFWSKDHQSWQLVWSRSTDNCDRINFCGAFAICDM NAGPPCECLKGYEKKFKLDWDSRNYSGGCVRKNPLQCGSNNKNFVHMPNV KLPVSSESMKVGNDQICEYICSSNCSCNAYAYSNSGECLLWY…	822	8.49	93.27	PlasmaMembrane	plas: 8, chlo: 2, E.R.: 2, mito: 1	PlasmaMembrane
PGSC0003DMP400008760	PGSC0003DMT400012606	GGATCATTCACTATGGAAATTGGAATGGTATCAACCAGCAGAAAGCAAATGAAAAATTTT CTGCTTATGTTGCACATATTGTTATGTGGTTTTGTATGCTCAATTTCTAGTGCAAAAGAT ACCATCACTACAACTGACTTTCTAATAGAGGGTAAGACCATTGTTTCATGTGATGAAAGC TTTGAATTGGGATTTTTTTCCCCAGGTAGTTTCGCGAATAATTGGTATGTTGGAATATGG TACAAGCACGACAACGTGCCTGATAAGTCTGTTGTATGGGTTGCCAATAGAGAAACTCCA CTCAACAATACATCAGGTGTTATGCTGAAAATCGTTGATCCAGGACGACTTGCTCTTGTT ACTTCTGCTAATACGAGCATATGGTCTACTAAT…	MEIGMVSTSRKQMKNFLLMLHILLCGFVCSISSAKDTITTTDFLIEGKTI VSCDESFELGFFSPGSFANNWYVGIWYKHDNVPDKSVVWVANRETPLNNT SGVMLKIVDPGRLALVTSANTSIWSTNSLRPLAVKNPIAQLLNSGNLIIR DANDTKPENFLWQSFDYPTNTLLPGMKLGKNFVTGQEFYLSSWKNEYDPA PGKYTYHCDPTGYPQNVMRKGKVKVFSGGPWNGLRWSGVPGLTKNTIYTF KLDFDEKKAIYSYALVDKSVLSKLTLNSHGMLKRWTWDEKIKEWHVYLAS PADACENYGACGAYGSCNIIFSPVCRCLDKFVPKDQKNWSVTKWSGGCVR RTPLNCQNGDGFLKYSDIKLPDTQYSRFDARMTLRECEKVCL…	818	8.57	92.21	PlasmaMembrane,Cytoplasmic	plas: 11, nucl: 1, mito: 1	PlasmaMembrane
PGSC0003DMP400008762	PGSC0003DMT400012608	ATTAAAAGGCTTAGGCATCAAACACATAGATGGAATCTAAATACTTCATACTTTTCTTAC TATCTTTCTACTCTTTTATACCGAAGATTAGTTCTACTACGACAAATGTAATCAATACTA ATCAGTTCATAACAGATGGTGACACTATTGTTTCATCTGGTGGAACCTTTGAGCTGGGAT TTTTCAGCCCCAATGGTTCCACAACGCGATATATTGGGATATGGTACAAGCAAATTCTTC CTTATGTCCAAACAATTGTATGGGTTGCAAACAGAGAGAAACCACTCACCAATACATCTT CAGTCGTTTTGAAGGTCAACAAGCCGGGAATACTTGCTCTACTTAATGACAAGAATGAAA CTATATGGTCCACGAACACCTCACGATCAGTCC…	MESKYFILFLLSFYSFIPKISSTTTNVINTNQFITDGDTIVSSGGTFELG FFSPNGSTTRYIGIWYKQILPYVQTIVWVANREKPLTNTSSVVLKVNKPG ILALLNDKNETIWSTNTSRSVQNPVAVLLDSGNLVLKDANDDNPENFLWQ SFNFPTDTHLPDMKLGKNFKTGIEVYLLAWKNDNDPTPGEYSLHIDPTGY PQGLIRHGARVSARAGPWNGLRWSGAPAPLQTQTSIYTFQFVFNEEEVYY SFSLINNSLLTRLVLTNNGYIQRLTWVDRTKSWHLYLNIPLDTCDTYSLC GAYGSCVIDSSPVCGCLDKFEPKYPQNWQTGDWSQGCVRKTPIDCNKEHG FLKYSGIKLPETNNSQYNKTMTLEGCRQVCSTNCSCTAYSSL…	582	7.81	65.62	PlasmaMembrane	extr: 4, chlo: 2, nucl: 2, vacu: 2, cyto: 1, plas: 1, E.R.: 1	PlasmaMembrane
PGSC0003DMP400008763	PGSC0003DMT400012609	ATTAAAAGGCTTAGGCATCAAACACATAGATGGAATCTAAATACTTCATACTTTTCTTAC TATCTTTCTACTCTTTTATACCGAAGATTAGTTCTACTACGACAAATGTAATCAATACTA ATCAGTTCATAACAGATGGTGACACTATTGTTTCATCTGGTGGAACCTTTGAGCTGGGAT TTTTCAGCCCCAATGGTTCCACAACGCGATATATTGGGATATGGTACAAGCAAATTCTTC CTTATGTCCAAACAATTGTATGGGTTGCAAACAGAGAGAAACCACTCACCAATACATCTT CAGTCGTTTTGAAGGTCAACAAGCCGGGAATACTTGCTCTACTTAATGACAAGAATGAAA CTATATGGTCCACGAACACCTCACGATCAGTCC…	MESKYFILFLLSFYSFIPKISSTTTNVINTNQFITDGDTIVSSGGTFELG FFSPNGSTTRYIGIWYKQILPYVQTIVWVANREKPLTNTSSVVLKVNKPG ILALLNDKNETIWSTNTSRSVQNPVAVLLDSGNLVLKDANDDNPENFLWQ SFNFPTDTHLPDMKLGKNFKTGIEVYLLAWKNDNDPTPGEYSLHIDPTGY PQGLIRHGARVSARAGPWNGLRWSGAPAPLQTQTSIYTFQFVFNEEEVYY SFSLINNSLLTRLVLTNNGYIQRLTWVDRTKSWHLYLNIPLDTCDTYSLC GAYGSCVIDSSPVCGCLDKFEPKYPQNWQTGDWSQGCVRKTPIDCNKEHG FLKYSGIKLPETNNSQYNKTMTLEGCRQVCSTNCSCTAYSSL…	661	8.44	74.6	PlasmaMembrane	extr: 4, nucl: 2.5, vacu: 2, cysk_nucl: 2, chlo: 1, cyto: 1, plas: 1, E.R.: 1	PlasmaMembrane
PGSC0003DMP400008803	PGSC0003DMT400012676	ATGGGATTTTTTCCCCCGACTAGTTTCACGAATAATTGGTATGTCGGAATATGGTACAGG CACAATGTACCTGATAAGTCTGTGGTATGGGTTGCCAATCGAGCAAATCCATTCAACAAC AAATCAGGTGTTAGGTTGAAAATCATCGATACAGGACAACTTGCTCTTCTCACTGCTGAC AATAAGAGCATATGGTCTACTAATTCGTCAAGGAGTTTGGCTGTGAAGAATACAGTTGCA CAGTTGTTGAACTCGGGGAATCTTGTCGTAAGAGATGTAAATGATGCTAGGCCTGAGAAC TTCCTGTGGCAGAGTTTTGATTATCCTACTGATACACTGTTACCAGGCATGAAAATGGGT AAGAACTTTGTGACTGGACAAGAATTTTACCTG…	MGFFPPTSFTNNWYVGIWYRHNVPDKSVVWVANRANPFNNKSGVRLKIID TGQLALLTADNKSIWSTNSSRSLAVKNTVAQLLNSGNLVVRDVNDARPEN FLWQSFDYPTDTLLPGMKMGKNFVTGQEFYLSSWKKESDPAPGEYTYRCD PTGYPQNVVRKGKVKVFNTGPWNGVFWSGVPGSIQNTISTSKLDFDEKKA FYSFTLLASVMTKLTIKSSGVLQISTWVENRQEWQDYVSSSGDTCNNYGT CGAYGSCNNVHTPVCSCLDTFVPKDPRNWAMKNWSSGCVRRKPLNCQNGD GFLKYSSIKLPDTQYSWFDVSMTLHKCKQACLRNCSCMAYSNLDIRNDGN GCLLWYGDLIDIRELPGGQDIYIRVATSELGSKKTKLLVLSL…	809	8.62	90.37	PlasmaMembrane,Cytoplasmic	chlo: 9, nucl: 3, plas: 1	PlasmaMembrane
PGSC0003DMP400008805	PGSC0003DMT400012679	ATTTTAAGGCCTTCAGAACTAGCTAGATTTACACTGAAAAGGTCAGGTTACCTCCAGATA TCTAAACCTGCATAGATTAGGTAGCATGTAATAAAGCAGTTCTTAATGGAAAGTTTTGTG CTTATATTGCAGATATTGTTATGTGGTTTTGTATGCTCAATTTCTAGTGCGAAAGATATC ATCACTGCAACTGACTTTCTAACAGATGGAAAGACCATTACTTCATCTGATGGAAGTTTT GAGATGGGATTTTTTTCCCCGGCTAGTTTCACGAATAATTGGTATGTTGGAATATGGTAT AAGCACGATGTACCTGATAAGTCTGTGGTATGGGTTGCCAATAGAGAAAATCCATTCAAC AACACATCAGGTGTTATGTTGAAAATCATCGAT…	MESFVLILQILLCGFVCSISSAKDIITATDFLTDGKTITSSDGSFEMGFF SPASFTNNWYVGIWYKHDVPDKSVVWVANRENPFNNTSGVMLKIIDTGQL ALLTPANTIMWSTNSSRPLAVKNTVAQLLNSGNLVIRDANDTKPEKFLWQ SFDYPTDTLLPGMKMGKNFVTGQEFYLSSWKNEYDPAPGEYTYHCDPTGY PQDVMRKGKVKVYSTGPWNGLRWSGVPGLTKNTIYTFKLDLDEKRAFYSF ALLGSVMTKLTMNNNGVLQRSMWAENRQEWHVYISSPEDTCDNYGTCGSY GSCNNILTPVCNCLDKFVPKDPRNWAMTNWSGGCIRRKPLNCQNGDGFLK YSGIKLPDTQYSWFDRSMTLHECKHACLRNCSCLAYSNLDIR…	800	8.49	89.66	PlasmaMembrane,Cytoplasmic	plas: 10, E.R.: 2, nucl: 1	PlasmaMembrane
PGSC0003DMP400008991	PGSC0003DMT400012950	TTAACACCAAAAAACACATTTTTCATCTATGTTCTTGCTTCTACTTTCTTCTAATTTCAC AAATCCTCGCAATAGCAGCAACAACAACAGATAATACGATAACGATTACAAATCCCCTTA CGATATCGAAAACTTTAGTCTCTCAACAAAAAAAATTCGAATTAGGATTTTTCACTCCTG GTGGTCCGAATTCAGACAAATGGTACGTCGGAATATGGTACAAAGAAATCAAAGAAACGA CGATAGTTTGGGTTGCGAACAGAGAAAACCCCGTCACCAATTCATCGTCTCCCCCTGTGT TAAAAATAACACAAGATGGACGTCTTGTTATTGATAATAGAGATGGAAATTATACGTTGT CATTAAATTCCGCGAATAATAATACTACATTTA…	MVWQSFDYPTDTLLPGMKLGWDSKTGFNRNITSWKSPFDPSPGNYTFKLD VNGLPEAYLTNRDTIFYRSGPWNGVGFSGVPEMKPTDIIVFEFQMNKDEV YYTFEVLDKKICSRLLVKHNGFLERYTWIPTSNIWNKFWYAPKDQCDLYE ECGVSGICNANLSPVCKCLVGYKPKNQVAWDLRDGSDGCIRYHDLDCETD VFNILKNMKLPQSSSSFVDTKMNLEECEKMCRYNCSCTAYTTANVTGSGS GCVIWTKELVDMRQYSAAEGGQFLYVRAASSDAAKSGNVGSEDGSGKTKR IAMATGITAGVVLVLIGVVSICILSKRKKLLEGPIRNKAEQRGSIERSQD LLVNTGIIPSKREISSETVADEFELPLFDLSTLAMATEDFSD…	708	5.76	79.61	PlasmaMembrane	chlo: 3, E.R.: 3, nucl: 2.5, plas: 2, cysk_nucl: 2, cyto: 1, mito: 1	PlasmaMembrane
PGSC0003DMP400024482	PGSC0003DMT400036038	TTCATTTTGGTCCAGAGTTTAAAGTTTGAGGAACCTAAACAGAGAAGATTACCTTGTTAG AAAGCATCAGTTATGTGTCAGAAGAAAGAGTTGTTGATAGTAATTGTTTCATTTCTTGTC CCATTTTGTAGTTCCATAGATACCATTTCCTTTAACCAATCTCTCAAAGATGGTGATTTG TTGATCTCTTCAGGGAAATCTTTTGCTTTGGGTTTCTTTGGGAATTCCCCTGATAAACGT TACGTCGGAATTTGGTACAACAATGTTCCTGAACTAACTGTTGTTTGGGTTGCCAACAGA GACAATCCTGTCAATGGCACATCTGGGATTCTCACCATCGATTCAACTGGAAATCTTGTT GTACATCTCGATGCGGAAACAAAAACTGTAGCC…	MCQKKELLIVIVSFLVPFCSSIDTISFNQSLKDGDLLISSGKSFALGFFG NSPDKRYVGIWYNNVPELTVVWVANRDNPVNGTSGILTIDSTGNLVVHLD AETKTVAWRTNVSSATKRADSYTAKLEDSGNFILFQDSKMDVTEWQSFDY PTNTLLPSMKYGIDKRTGLNRFLTSWKSLNDPGTGEYRYTMELNGTPQVF LYKNSSRIWRTGSWTGHGWSGVPEMSPRFIFSLSYVDNDTEVSLTYGIHD SSIISRMVLNESGIVNRLTWQESEQKWVQFWSAPKDPCDNYEHCGAFSNC NLFNLAEFECSCLPGYEPKLSRQWFLRDGSHGCLRKKNEEVCNNGEGFVT LSHVKVPDTGATRMNKSMGLKECEELCLKNCSCTAYASANIS…	826	6.31	92.19	PlasmaMembrane	plas: 6, nucl: 2, vacu: 2, mito: 1, extr: 1, E.R.: 1	PlasmaMembrane
PGSC0003DMP400024485	PGSC0003DMT400036046	GGGATGTGTACCAAAATACCATCTTCATTCCTTCCCTCTTCCTATCAAACAAGAGAACAA GTACACCAACAAATGTCTCAAACACCAACACTGCAGCAAAACAAAATACTCTTTTCTTAA ATTCCATAATGAGAAACACCAAAGATTACTACTTTCACCAATTCTTGTTCTTGATTTTGA TTTCCCAATTTCTTCATCCAATTCTTGCTATACCCACTGATACAATCACCCCAACACAGC CTTTAACCAAAGATCAAACCTTAGTATCTTCCGATCAACACTTTGAATTAGGCTTTTTCT CTCCCGGCGGTGCAAATTCAGACAAATGGTATATCGGTATTTGGTACAAAGAGATTCAAG ACAGGACTATTGTCTGGGTTGCAAACAGAGCTA…	MRNTKDYYFHQFLFLILISQFLHPILAIPTDTITPTQPLTKDQTLVSSDQ HFELGFFSPGGANSDKWYIGIWYKEIQDRTIVWVANRAKPLSASSTSVLK ITEIGTLLLVDGQTGNPVWSSDQTPATNVVAQLLDSGNFVIRPENDDREQ SYLWQSFDYPTNTLLPGMKLGWDSKSGMNRNITSWKSAIDPAPGDYTFKI NTSGFPEVYLTNKQQIIYRSGAWNGIRFSGVPEMKASEIISFEFQFKSDE ITYMFKLHNKTLYSRLSVSHTGFLERFTWIPTSNIWNRFWYAPKDQCDGY TECGVSGICDTNISPICKCMVGFKPKNQVAWELRDGSNGCVRFHKLDCKT DKFNILRNMKLPDTTNSFVDTNMNLDECEAMCMKNCSCTAYT…	648	7.45	72.65	PlasmaMembrane	vacu: 7, golg: 3, cyto: 1, plas: 1, extr: 1	PlasmaMembrane
PGSC0003DMP400024486	PGSC0003DMT400036047	GGGATGTGTACCAAAATACCATCTTCATTCCTTCCCTCTTCCTATCAAACAAGAGAACAA GTACACCAACAAATGTCTCAAACACCAACACTGCAGCAAAACAAAATACTCTTTTCTTAA ATTCCATAATGAGAAACACCAAAGATTACTACTTTCACCAATTCTTGTTCTTGATTTTGA TTTCCCAATTTCTTCATCCAATTCTTGCTATACCCACTGATACAATCACCCCAACACAGC CTTTAACCAAAGATCAAACCTTAGTATCTTCCGATCAACACTTTGAATTAGGCTTTTTCT CTCCCGGCGGTGCAAATTCAGACAAATGGTATATCGGTATTTGGTACAAAGAGATTCAAG ACAGGACTATTGTCTGGGTTGCAAACAGAGCTA…	MRNTKDYYFHQFLFLILISQFLHPILAIPTDTITPTQPLTKDQTLVSSDQ HFELGFFSPGGANSDKWYIGIWYKEIQDRTIVWVANRAKPLSASSTSVLK ITEIGTLLLVDGQTGNPVWSSDQTPATNVVAQLLDSGNFVIRPENDDREQ SYLWQSFDYPTNTLLPGMKLGWDSKSGMNRNITSWKSAIDPAPGDYTFKI NTSGFPEVYLTNKQQIIYRSGAWNGIRFSGVPEMKASEIISFEFQFKSDE ITYMFKLHNKTLYSRLSVSHTGFLERFTWIPTSNIWNRFWYAPKDQCDGY TECGVSGICDTNISPICKCMVGFKPKNQVAWELRDGSNGCVRFHKLDCKT DKFNILRNMKLPDTTNSFVDTNMNLDECEAMCMKNCSCTAYT…	857	6.84	96.06	PlasmaMembrane	vacu: 7, golg: 3, extr: 2, plas: 1	PlasmaMembrane
PGSC0003DMP400031298	PGSC0003DMT400046231	AGCTATGCAAAATTTCCACGCGACATATCAACATAGTAGCAAATAGATTATGAAGCTTCA TATTCTGAACATCTCCATGAATCCATCTGCAAGTGAAATCAAATTCCATCTGCTATCTCA TTTTAATGGAGGCCATAAACATACTTTACTTCTTGTCATCCATATGGATTCTGTCTCGTG TGAGTGCTCAACATACCATACCTGCAAATCAACCTCTAACAGATGGAAGCACCATTATTT CATCAGATGGCAAGTTTAAGTTGGAATTTTTTTCCCCTGGGACATCCGGGAAACGCTACT TAGGAATATTGTTTAATAAAGTTACTGTACAGACAGTGGTATGGGTTGCTAATAGAGACA ATCCACTCAATGACACATCCAGTGCGCTAAATC…	MEAINILYFLSSIWILSRVSAQHTIPANQPLTDGSTIISSDGKFKLEFFS PGTSGKRYLGILFNKVTVQTVVWVANRDNPLNDTSSALNLTRQGILTLLN GSGRIIWSSNSTRHGKNPVAQLLDSGNLVVRDAAEDKPQNYLWQSFDNPG DPALPGMKVGINLKTGFHRSLSSWKSTNDPSRGQFTWTFDTGGFVQTFIM NGSIELYRARQWNGRVFPNAPSSDTSWNGYNYTYLSDPNEISFMYELTDS SIIARVVMQLNGFLQLSEWNNQTQNWDDVVSAPADNCDIYGQCHSYGLCN SGNSPICRCLDKFEPKDPTEWARGNWSGGCVRKTAILNCQKEVKFFKYQG IKLPDTRFSWYSGGVTLNACEELCLRNCSCMAYANPDITGTN…	625	8.14	70.27	PlasmaMembrane	chlo: 5, cyto: 3, plas: 3, nucl: 1, E.R.: 1	PlasmaMembrane
PGSC0003DMP400031299	PGSC0003DMT400046232	AGCTATGCAAAATTTCCACGCGACATATCAACATAGTAGCAAATAGATTATGAAGCTTCA TATTCTGAACATCTCCATGAATCCATCTGCAAGTGAAATCAAATTCCATCTGCTATCTCA TTTTAATGGAGGCCATAAACATACTTTACTTCTTGTCATCCATATGGATTCTGTCTCGTG TGAGTGCTCAACATACCATACCTGCAAATCAACCTCTAACAGATGGAAGCACCATTATTT CATCAGATGGCAAGTTTAAGTTGGAATTTTTTTCCCCTGGGACATCCGGGAAACGCTACT TAGGAATATTGTTTAATAAAGTTACTGTACAGACAGTGGTATGGGTTGCTAATAGAGACA ATCCACTCAATGACACATCCAGTGCGCTAAATC…	MEAINILYFLSSIWILSRVSAQHTIPANQPLTDGSTIISSDGKFKLEFFS PGTSGKRYLGILFNKVTVQTVVWVANRDNPLNDTSSALNLTRQGILTLLN GSGRIIWSSNSTRHGKNPVAQLLDSGNLVVRDAAEDKPQNYLWQSFDNPG DPALPGMKVGINLKTGFHRSLSSWKSTNDPSRGQFTWTFDTGGFVQTFIM NGSIELYRARQWNGRVFPNAPSSDTSWNGYNYTYLSDPNEISFMYELTDS SIIARVVMQLNGFLQLSEWNNQTQNWDDVVSAPADNCDIYGQCHSYGLCN SGNSPICRCLDKFEPKDPTEWARGNWSGGCVRKTAILNCQKEVKFFKYQG IKLPDTRFSWYSGGVTLNACEELCLRNCSCMAYANPDITGTN…	623	8.14	70.02	PlasmaMembrane	chlo: 5, cyto: 4, plas: 2, nucl: 1, E.R.: 1	PlasmaMembrane
PGSC0003DMP400031300	PGSC0003DMT400046233	AGCTATGCAAAATTTCCACGCGACATATCAACATAGTAGCAAATAGATTATGAAGCTTCA TATTCTGAACATCTCCATGAATCCATCTGCAAGTGAAATCAAATTCCATCTGCTATCTCA TTTTAATGGAGGCCATAAACATACTTTACTTCTTGTCATCCATATGGATTCTGTCTCGTG TGAGTGCTCAACATACCATACCTGCAAATCAACCTCTAACAGATGGAAGCACCATTATTT CATCAGATGGCAAGTTTAAGTTGGAATTTTTTTCCCCTGGGACATCCGGGAAACGCTACT TAGGAATATTGTTTAATAAAGTTACTGTACAGACAGTGGTATGGGTTGCTAATAGAGACA ATCCACTCAATGACACATCCAGTGCGCTAAATC…	MEAINILYFLSSIWILSRVSAQHTIPANQPLTDGSTIISSDGKFKLEFFS PGTSGKRYLGILFNKVTVQTVVWVANRDNPLNDTSSALNLTRQGILTLLN GSGRIIWSSNSTRHGKNPVAQLLDSGNLVVRDAAEDKPQNYLWQSFDNPG DPALPGMKVGINLKTGFHRSLSSWKSTNDPSRGQFTWTFDTGGFVQTFIM NGSIELYRARQWNGRVFPNAPSSDTSWNGYNYTYLSDPNEISFMYELTDS SIIARVVMQLNGFLQLSEWNNQTQNWDDVVSAPADNCDIYGQCHSYGLCN SGNSPICRCLDKFEPKDPTEWARGNWSGGCVRKTAILNCQKEVKFFKYQG IKLPDTRFSWYSGGVTLNACEELCLRNCSCMAYANPDITGTN…	625	8.14	70.27	PlasmaMembrane	chlo: 5, cyto: 3, plas: 3, nucl: 1, E.R.: 1	PlasmaMembrane
PGSC0003DMP400031305	PGSC0003DMT400046238	TATATATCAGCTATTTCATCAATAATCCCAAAGGAGAATCGTGCAATTTCCTTTAGTAAA ACAAGGATGATGGAAAGCAGACATGTTCATTTGTTATTATTATCTTACATGTTTTGTGTT TTGATTCTTACTAGAGCTGCAGATAATATACGTAGAGATGAACCTTTAAGAGATGGAGAA ACGATTGTTTCGTCAGGTGGAAATTTTGAGTTGGGATTTTTCTCCCCAACTCCAACATCG AGTAAACGATACCTGGGAATATGGTTCAACAAAGTATCTGTACAGACAGTGGTATGGGTT GCTAATAGAGACACTCCACTGAATGATAAAAATGGTATGCTCAATTTTACAACACAAGGA AATCTTACTCTTGTAAATGGTTCTGGCAGTGTT…	MESRHVHLLLLSYMFCVLILTRAADNIRRDEPLRDGETIVSSGGNFELGF FSPTPTSSKRYLGIWFNKVSVQTVVWVANRDTPLNDKNGMLNFTTQGNLT LVNGSGSVVWSSNTTRGGVQNPIAQLLDSGNLVVREDASENSNYVWQSFD YPGDTALPGVKIGIDLKTGFRRFLWSWKSRNDPSNGQYSFIFDPNGFPQP FLMNGSIQRFRGGAWNGQSFANSPSLLPSPSYKYIFASDPDQVYFTYELI DTSAIARVVMQLHGFLELSTWNNLTQNWDNFGSAPADNCDIYSQCNAYGL CNSGNSPICSCLDKFEPKDPTEWVRGNWSGGCVRKTPVLNCQKEVKFLKY SGIKLPDTRFSWYGRGVTLNSCEELCLRNCSCVAYAKLDTTG…	833	6.41	93.67	PlasmaMembrane	vacu: 4, plas: 3, nucl: 2, golg: 2, cyto: 1, extr: 1	PlasmaMembrane
PGSC0003DMP400031306	PGSC0003DMT400046239	TATATATCAGCTATTTCATCAATAATCCCAAAGGAGAATCGTGCAATTTCCTTTAGTAAA ACAAGGATGATGGAAAGCAGACATGTTCATTTGTTATTATTATCTTACATGTTTTGTGTT TTGATTCTTACTAGAGCTGCAGATAATATACGTAGAGATGAACCTTTAAGAGATGGAGAA ACGATTGTTTCGTCAGGTGGAAATTTTGAGTTGGGATTTTTCTCCCCAACTCCAACATCG AGTAAACGATACCTGGGAATATGGTTCAACAAAGTATCTGTACAGACAGTGGTATGGGTT GCTAATAGAGACACTCCACTGAATGATAAAAATGGTATGCTCAATTTTACAACACAAGGA AATCTTACTCTTGTAAATGGTTCTGGCAGTGTT…	MESRHVHLLLLSYMFCVLILTRAADNIRRDEPLRDGETIVSSGGNFELGF FSPTPTSSKRYLGIWFNKVSVQTVVWVANRDTPLNDKNGMLNFTTQGNLT LVNGSGSVVWSSNTTRGGVQNPIAQLLDSGNLVVREDASENSNYVWQSFD YPGDTALPGVKIGIDLKTGFRRFLWSWKSRNDPSNGQYSFIFDPNGFPQP FLMNGSIQRFRGGAWNGQSFANSPSLLPSPSYKYIFASDPDQVYFTYELI DTSAIARVVMQLHGFLELSTWNNLTQNWDNFGSAPADNCDIYSQCNAYGL CNSGNSPICSCLDKFEPKDPTEWVRGNWSGGCVRKTPVLNCQKEVKFLKY SGIKLPDTRFSWYGRGVTLNSCEELCLRNCSCVAYAKLDTTG…	679	6.5	76.46	PlasmaMembrane	vacu: 4, golg: 3, nucl: 2, plas: 2, extr: 2	PlasmaMembrane
PGSC0003DMP400033418	PGSC0003DMT400049505	GCCAAGTGTAATTCAAGAAGTGGACAACTTTGTCAAAATTCAAAATTGTCCAAAATCTTG CAAGCCCCACTTTGTCTTCCAAGTAATTCAGTCACAAAAATGAAGTCTTGGTCATATTGA CATGTTATCACATCACCAACACCCTTTTAATATTTTTAAAATTTTTTTTGCCTTATTTTG TGTAACCAAGAAATGAAAAAGGGCTAGTAGCTATGGAGAAATTTCTACCCTTTTTGCTTC TTTGCCTTTTAATTTTTCTTCGAAAAGTTAATGGACAAGGAGATATGATAACTACCACTA AGTTTATCAAAGATGGTGAAACTATTGTTTCTTCTGATGGAACATTTGAGTTGGGGTTTT TCAGTCCTGGAAATACTTCTACAAATCGTTATG…	MEKFLPFLLLCLLIFLRKVNGQGDMITTTKFIKDGETIVSSDGTFELGFF SPGNTSTNRYVGIWYKKISVITPVWVANRLVPLTNKSGVLKVIQSGGVAL QNVTNSTIWSTNSSRFVQNPVAQLLDTGNFVLRDANDPNPENFLWQSFDY PTDTLIANMKLGRDLITGFERYLSSWKSSDDPAPGDYTYHCDPTGYPQDV MRKGADVIYRAGPWNGLRWSGAPNMVNNSITSFGLVMNNKEIYYKYELVN KSVVSALVVKPNGNTMRLIWIAKTQGWVNYHSADADDCDTYKLCGAYGTC NILSDPVCHCLDKFEPKHQDDWNRADWTSGCVRKTPLNCTGDGFIMYSGV KLPDTRTSWFNETMSLDECRAVCLRNCSCMGYTNLDIRNGGS…	676	7.11	75.67	PlasmaMembrane	plas: 4.5, chlo: 4, nucl: 4, golg_plas: 3.5	PlasmaMembrane
PGSC0003DMP400033419	PGSC0003DMT400049506	GCCAAGTGTAATTCAAGAAGTGGACAACTTTGTCAAAATTCAAAATTGTCCAAAATCTTG CAAGCCCCACTTTGTCTTCCAAGTAATTCAGTCACAAAAATGAAGTCTTGGTCATATTGA CATGTTATCACATCACCAACACCCTTTTAATATTTTTAAAATTTTTTTTGCCTTATTTTG TGTAACCAAGAAATGAAAAAGGGCTAGTAGCTATGGAGAAATTTCTACCCTTTTTGCTTC TTTGCCTTTTAATTTTTCTTCGAAAAGTTAATGGACAAGGAGATATGATAACTACCACTA AGTTTATCAAAGATGGTGAAACTATTGTTTCTTCTGATGGAACATTTGAGTTGGGGTTTT TCAGTCCTGGAAATACTTCTACAAATCGTTATG…	MEKFLPFLLLCLLIFLRKVNGQGDMITTTKFIKDGETIVSSDGTFELGFF SPGNTSTNRYVGIWYKKISVITPVWVANRLVPLTNKSGVLKVIQSGGVAL QNVTNSTIWSTNSSRFVQNPVAQLLDTGNFVLRDANDPNPENFLWQSFDY PTDTLIANMKLGRDLITGFERYLSSWKSSDDPAPGDYTYHCDPTGYPQDV MRKGADVIYRAGPWNGLRWSGAPNMVNNSITSFGLVMNNKEIYYKYELVN KSVVSALVVKPNGNTMRLIWIAKTQGWVNYHSADADDCDTYKLCGAYGTC NILSDPVCHCLDKFEPKHQDDWNRADWTSGCVRKTPLNCTGDGFIMYSGV KLPDTRTSWFNETMSLDECRAVCLRNCSCMGYTNLDIRNGGS…	763	8.14	85.57	PlasmaMembrane	plas: 6, chlo: 4, nucl: 3	PlasmaMembrane
PGSC0003DMP400033420	PGSC0003DMT400049507	GCCAAGTGTAATTCAAGAAGTGGACAACTTTGTCAAAATTCAAAATTGTCCAAAATCTTG CAAGCCCCACTTTGTCTTCCAAGTAATTCAGTCACAAAAATGAAGTCTTGGTCATATTGA CATGTTATCACATCACCAACACCCTTTTAATATTTTTAAAATTTTTTTTGCCTTATTTTG TGTAACCAAGAAATGAAAAAGGGCTAGTAGCTATGGAGAAATTTCTACCCTTTTTGCTTC TTTGCCTTTTAATTTTTCTTCGAAAAGTTAATGGACAAGGAGATATGATAACTACCACTA AGTTTATCAAAGATGGTGAAACTATTGTTTCTTCTGATGGAACATTTGAGTTGGGGTTTT TCAGTCCTGGAAATACTTCTACAAATCGTTATG…	MEKFLPFLLLCLLIFLRKVNGQGDMITTTKFIKDGETIVSSDGTFELGFF SPGNTSTNRYVGIWYKKISVITPVWVANRLVPLTNKSGVLKVIQSGGVAL QNVTNSTIWSTNSSRFVQNPVAQLLDTGNFVLRDANDPNPENFLWQSFDY PTDTLIANMKLGRDLITGFERYLSSWKSSDDPAPGDYTYHCDPTGYPQDV MRKGADVIYRAGPWNGLRWSGAPNMVNNSITSFGLVMNNKEIYYKYELVN KSVVSALVVKPNGNTMRLIWIAKTQGWVNYHSADADDCDTYKLCGAYGTC NILSDPVCHCLDKFEPKHQDDWNRADWTSGCVRKTPLNCTGDGFIMYSGV KLPDTRTSWFNETMSLDECRAVCLRNCSCMGYTNLDIRNGGS…	829	6.54	92.81	PlasmaMembrane	plas: 6, nucl: 4, chlo: 3	PlasmaMembrane
PGSC0003DMP400033491	PGSC0003DMT400049617	CTTTTTGATGTAAAAATCATGAAGGCATTACTTAGGGAAAGTTTCTACTTATTCTTGTTC CTGTGTTTGTATTCAATCCATCAAAGCTTTGGTGCTACAGATACAATAACTACAACTCAT TTTCTAAAAGATGGTGATGATGATATTACTTCACCTGGTGGAATATTTGAAATGGGGTTC TTCAGTCCAGATAATTCGGAAAATCGCTATGTCGGTATGTGGTACAAGAACGTATCTGAT AGGACTGTGGTGTGGGTTGCCAATAGAGAAGCTCCTTTGAGGAGTGGATCAGGTATCTTG AAAATAATTAAGTCTCGACTTGTCCTTGTTGATGGAACTAACAATGTTGTGTGGTCAACT AATACCTCTAGATTGGTTCAGAATCCTGTCGCG…	MKALLRESFYLFLFLCLYSIHQSFGATDTITTTHFLKDGDDDITSPGGIF EMGFFSPDNSENRYVGMWYKNVSDRTVVWVANREAPLRSGSGILKIIKSR LVLVDGTNNVVWSTNTSRLVQNPVAQLLDSGNLVVKEAGDDSSGNLIWQS FDHPTDTLLAGMKLGRNFVTGREVYLSSWKNEEDPAPGDYTFHCDPTGYP QTIVKKGSDVVYSSGPWNGRYFSGTQNSRLGTFYTYGVYSSKTEVYFLYK LTSSVLVRLTVSHNGILQIWTLDDREQGWVPLILVPADKCEVYNSCGAYG SCNSQDSPVCRCLDKFVPNNSDAWKREDWSGGCVRKTKLNCLHRDVFLKY SHIKLPDTRNSWSNVTMTLEECKDICSKNCSCMAYSNPDIRG…	813	6.04	91.33	PlasmaMembrane	extr: 4, chlo: 3, nucl: 2, plas: 2, vacu: 2	PlasmaMembrane
PGSC0003DMP400033493	PGSC0003DMT400049621	ATGGAATATGTTAAATTCTTTTTAACAATTTTGAAGAAGAATGCAATGCAACAAAAGGTA AATATAACTATCATGGATATAACAATATTTCAATTTATTCTACTTCTCTTGTATTTTGTG TTTCTTCAAAATGTTAGTGGTCAAGGAGATACCATAACTACAACTCAATTCATTAAACAT GGTGATACTATTGTTTCGTCTCATGGAACGTTCGAGTTAGGATTCTTCAGTCCTGGAGAT ACTTCTACAAATCACTATGTTGGAATATGGTACAAGAAAACCTCTGCTACTACTCCTGTT TGGGTTGCCAATAGACTAGCTCCTGTTGCTAATAAGTATGGGGTGTTGAAAGTTATTCAG CCAGGTCTGATTGTACTTCTGAATGATACTAAT…	MEYVKFFLTILKKNAMQQKVNITIMDITIFQFILLLLYFVFLQNVSGQGD TITTTQFIKHGDTIVSSHGTFELGFFSPGDTSTNHYVGIWYKKTSATTPV WVANRLAPVANKYGVLKVIQPGLIVLLNDTNATVWSTNSSKSVQNPVAQL LDTGNFVVRDANDPNPENFLWQSFDYPSDTLLEGMKLGTDLVTGLERYLT SWRSSDDPAPGDYTYHCDPTGYPQNLMRKGANVTFRAGPWNGIRWSGAPN LVNNSIISFGMVMNSREIYYKYEMVNKSVISTFVLEPYGKAMRIIWIGKV QGWLPASGQDIYIRMSASDIGSAGSKGKIAFILAIALPLLVALILLGLGV GLILCKRKRRKDPVVTTTGRLGGHSNKNDNSNQIHEENFELP…	724	7.29	81.3	PlasmaMembrane	plas: 11, E.R.: 2	PlasmaMembrane
PGSC0003DMP400033498	PGSC0003DMT400049628	ATGAAAGGGAAACATTTTTTATCTTCTTGCTCCATTTTTCTTTCCATCTTGCTAATTTCC ACAGCATTAGACACAATCACAACAGAAAAACCAATTAGAGATGGTGACACAATTGTTTCA GCTGGAGGGGTTTACGAGCTTGGATTTTTCAGCCCTGGAAATTCGAAGAATCGCTACGTT GGCATATGGTTCAAGAAGATAGCAACTAGAACTGTTGTCTGGGTTGCCAACAGAAACATT CCACTGAATGACAATTCAGGAGTGTTATTACTCAATCCCAATGGAATTCTTGTACTTGTT GACAATTCCAATGCCTCAATTTGGTCATCAAACTCATCAAGATTGTTAATGAATCCAAAA GCACGGCTCCTGGATTCCGGTAACCTTGTTGTC…	MKGKHFLSSCSIFLSILLISTALDTITTEKPIRDGDTIVSAGGVYELGFF SPGNSKNRYVGIWFKKIATRTVVWVANRNIPLNDNSGVLLLNPNGILVLV DNSNASIWSSNSSRLLMNPKARLLDSGNLVVGDGNNSEREVNFVWQSFDY PGDTLLPGMKLGRNLVTGMDWYIESWKSTDDPAAGEYIERLDSHGYPQFF VWKNSSIVYSTGPWNGIAFSSSPKNQPAIYYAFEFVIKQKEIYFKYELNE SLPTRVVINQAGMVEHLTWIERNHRWIVYVSAQSDNCDRFALCGPYASCN INNSPPCDCLRGFEPRYPEQWYAVDWSNGCIRKTSLSCNQDGFLKFRNIK MPDSRHSWYNVSISLEECKKMCLADCNCTAYSNLDIRNGGSG…	1504	6.48	169.51	PlasmaMembrane	plas: 12, vacu: 1	PlasmaMembrane
PGSC0003DMP400037772	PGSC0003DMT400056124	TGAATGTCTGCGACTTCCCTGTTGATGACCCATTTTGGCCGTCTCCATTACCAAACTACT AGTCTTTGATTGTGTTGCAAAGAGCTCCAAAAATGGAAGAAATTCGCTAATAAATAAGCT GCATTTTATTTTTCCAACCATGAAGCTGCTACAAACAACTATTCATTTCTTGTTCGTTTT CTACTTATTTTCCATTTTCCAAATTTCATTAGGTGATACCATAACAACAACTCAATTTCT CAAAGATGGTGAACCCAGTATCACTTCATCCGGTGGAAGTTTTCAGATGGGGTTTTTCAG TCCAGGTAATTCCAAAAATCGTTATATAGGTATATGGTATAGCAACATATCTGTAACAAC CGTTGTTTGGGTTGCCAATAGAGAAGCTCCTCT…	MKLLQTTIHFLFVFYLFSIFQISLGDTITTTQFLKDGEPSITSSGGSFQM GFFSPGNSKNRYIGIWYSNISVTTVVWVANREAPLGTNSGTLKVIKPGLL VIVNDSNHIIWSTNTSRSVQNPVAKLLDSGNLVVIDAGHGVGDDIKIGDF LWQSFDYPTDTLLPGMKIGWNFVTGKELYLSSWKNEEDPAPGDYTYHCDP SGYLQNILKKGSKEVYRSGPWNGLRFSGATSSRQSPFYTFGVISTKTEVY FSYHLLASVITRFCLNPNGALQRWTWGDRNKGWALYLSLPTDNCDTYKLC GGYGSCSSLNSPVCGCLEKFEPKHVEDWGKADWSSGCVRRIELNCIKGDG FLKYSKLKLPDTRNSWFNVTMNLEECRKVCLRNCSCMAYSNL…	680	8.46	76.48	Extracellular	plas: 11.5, golg_plas: 7, golg: 1.5	PlasmaMembrane
PGSC0003DMP400037773	PGSC0003DMT400056125	TGAATGTCTGCGACTTCCCTGTTGATGACCCATTTTGGCCGTCTCCATTACCAAACTACT AGTCTTTGATTGTGTTGCAAAGAGCTCCAAAAATGGAAGAAATTCGCTAATAAATAAGCT GCATTTTATTTTTCCAACCATGAAGCTGCTACAAACAACTATTCATTTCTTGTTCGTTTT CTACTTATTTTCCATTTTCCAAATTTCATTAGGTGATACCATAACAACAACTCAATTTCT CAAAGATGGTGAACCCAGTATCACTTCATCCGGTGGAAGTTTTCAGATGGGGTTTTTCAG TCCAGGTAATTCCAAAAATCGTTATATAGGTATATGGTATAGCAACATATCTGTAACAAC CGTTGTTTGGGTTGCCAATAGAGAAGCTCCTCT…	MKLLQTTIHFLFVFYLFSIFQISLGDTITTTQFLKDGEPSITSSGGSFQM GFFSPGNSKNRYIGIWYSNISVTTVVWVANREAPLGTNSGTLKVIKPGLL VIVNDSNHIIWSTNTSRSVQNPVAKLLDSGNLVVIDAGHGVGDDIKIGDF LWQSFDYPTDTLLPGMKIGWNFVTGKELYLSSWKNEEDPAPGDYTYHCDP SGYLQNILKKGSKEVYRSGPWNGLRFSGATSSRQSPFYTFGVISTKTEVY FSYHLLASVITRFCLNPNGALQRWTWGDRNKGWALYLSLPTDNCDTYKLC GGYGSCSSLNSPVCGCLEKFEPKHVEDWGKADWSSGCVRRIELNCIKGDG FLKYSKLKLPDTRNSWFNVTMNLEECRKVCLRNCSCMAYSNL…	832	7.77	93.42	Extracellular,PlasmaMembrane	plas: 13	PlasmaMembrane
PGSC0003DMP400037774	PGSC0003DMT400056126	TGAATGTCTGCGACTTCCCTGTTGATGACCCATTTTGGCCGTCTCCATTACCAAACTACT AGTCTTTGATTGTGTTGCAAAGAGCTCCAAAAATGGAAGAAATTCGCTAATAAATAAGCT GCATTTTATTTTTCCAACCATGAAGCTGCTACAAACAACTATTCATTTCTTGTTCGTTTT CTACTTATTTTCCATTTTCCAAATTTCATTAGGTGATACCATAACAACAACTCAATTTCT CAAAGATGGTGAACCCAGTATCACTTCATCCGGTGGAAGTTTTCAGATGGGGTTTTTCAG TCCAGGTAATTCCAAAAATCGTTATATAGGTATATGGTATAGCAACATATCTGTAACAAC CGTTGTTTGGGTTGCCAATAGAGAAGCTCCTCT…	MKLLQTTIHFLFVFYLFSIFQISLGDTITTTQFLKDGEPSITSSGGSFQM GFFSPGNSKNRYIGIWYSNISVTTVVWVANREAPLGTNSGTLKVIKPGLL VIVNDSNHIIWSTNTSRSVQNPVAKLLDSGNLVVIDAGHGVGDDIKIGDF LWQSFDYPTDTLLPGMKIGWNFVTGKELYLSSWKNEEDPAPGDYTYHCDP SGYLQNILKKGSKEVYRSGPWNGLRFSGATSSRQSPFYTFGVISTKTEVY FSYHLLASVITRFCLNPNGALQRWTWGDRNKGWALYLSLPTDNCDTYKLC GGYGSCSSLNSPVCGCLEKFEPKHVEDWGKADWSSGCVRRIELNCIKGDG FLKYSKLKLPDTRNSWFNVTMNLEECRKVCLRNCSCMAYSNL…	741	8.53	83.34	Extracellular,PlasmaMembrane	plas: 13	PlasmaMembrane
PGSC0003DMP400043385	PGSC0003DMT400064346	GAAGAATTAGCATCAAAAATTTGAATCCATGAAATTTCTAGCTTTTTTATTCATTTACTT CAATTTTCTTTCAATTGTACTAGCATTAGACACCATAACTATTGATCAACCTATTAAAGA TGGTGACACAATTGTTTCATCAGGTGGTGTTTATGAACTTGGATTTTTCAGGCCTGGAAA TTCGACGAATCGATATGTTGGTATATGGTACAAGAAAATATCAACTGGAACTGTTGTTTG GGTTGCTAATAGAAATAATCCGTTGAGTGATAGTTCAGGTGTGTTGATGATCAATCCTGA TGGAATCTTAGTACTTGTTAATAGTACTAATGTGACGATTTGGTCAACGAATTCATCAAC AATCTTGAAGAATCCAATAGCAAGATTGTTAGA…	MKFLAFLFIYFNFLSIVLALDTITIDQPIKDGDTIVSSGGVYELGFFRPG NSTNRYVGIWYKKISTGTVVWVANRNNPLSDSSGVLMINPDGILVLVNST NVTIWSTNSSTILKNPIARLLDSGNLVIREENENRPEFFTWQSFDYPGDT LLPGMKLGRNLVTGLDWYSSSWKSPDDPAIGEFVERMDVQGYPQLFVWKG SSITFSSGPWNGLAFSSSPSLQPNTYFTFGFVLNQEEVYYKYDLKNGSLL TRVVLTPGGLINHYTWIDRTQSWFLYLTAQFDNCDRFALCGPYARCVINN SPPCDCLRGFEPKYPQEWDAADWSSGCVRRTPLACQQDGFRKFTGIKVPD TQKSWFNESIGLEECGKLCLADCNCTAYSNMDVRDGGSGCLL…	803	6.46	90.58	PlasmaMembrane	plas: 8, nucl: 2, vacu: 2, mito: 1	PlasmaMembrane
PGSC0003DMP400007801	PGSC0003DMT400011224	AATATTTTGGGCAACGAAAAACTTGAGTCTGCACTTGAAAATATAAAAACATTATAGAGT AGTGTAGCAACATACATTTGTTTAACTATGGCTGTTTTTGCATCTGTATCATACTTTGTT TTGATAATCCCCTTTGTCACTTCATTGTCTTTCAATTTTGATAGTTTTAATCCCAATGAT CAGAATATAACATATGAGGCAGATGCTTATCCAAACGGTGTAATTCAGCTCACCAAAAAC GAGCAGGGTAGTGGTTTAAACGATAGCATAGGCCGAGCTACATATTCTAAAACACTCTAT CTTTGGGACAAGGCTTCTGGGAATATCACCGATTTCACTACTCACTTCTCCTTTGGAATC AATTCACTGGGAAAAAACTTATATGCTGATGGT…	MAVFASVSYFVLIIPFVTSLSFNFDSFNPNDQNITYEADAYPNGVIQLTK NEQGSGLNDSIGRATYSKTLYLWDKASGNITDFTTHFSFGINSLGKNLYA DGLAFFLAPAGSRIPDKKSAAGGGLGLAIDSRQNTSKNHPFVAVEFDTFK NYYDPPGDHVGVNINSMVSVVNVTWFSSIPNGKRTDAWITYNSTSKNLSV VFTGFQPQGNTTVTFLQTLSYNIDLRDYLPEWVTFGFSGATGSLFALQTI YSWNFTSSLKYNDNITDPFVPLPSPVPHPDVSLPTPDPDPDPDPSSKKLS GLVIGLISGGCVSVALSVLILFAFWRKRKVREYEDEDEDDIIDSSMTNEF ERSTGPKKFLYSELVRCTNYFSREEMLGQGGFGGVYKGYLSE…	715	5.53	79.18	PlasmaMembrane	plas: 10, vacu: 2, E.R.: 1	PlasmaMembrane
PGSC0003DMP400007802	PGSC0003DMT400011225	ATGGCTATTTTTGCATCTTTATCTGCTCTCACATACCTTGTTTTGATAATCCCCTTTGTC ACATCACTGTCCTTCAATTTTGATAGTTTTAATCCCAATGATCAGAATGTAACATATGAG GCAGATGCTTATCCAGCAAATGGTGTAATTCAGCTCACCAAAAACCAGCGCGATAGTGGT GCAAACTATAGCATAGGCCGAGCCACATATTCAAAAACACTCCATCTTTGGGACAAGGCC TCTGGGAATGTCACAGATTTCACTACACACTTCTCCTTTAGCATAAATTCACAGGGCATG AACATATATGCTGATGGAATTGCCTTTTTCCTCGCCCCTGCAGATTCAAGAATTACTGAT AACTCAACCGCAGGAGGCGGCCTTGGCCTTGCA…	MAIFASLSALTYLVLIIPFVTSLSFNFDSFNPNDQNVTYEADAYPANGVI QLTKNQRDSGANYSIGRATYSKTLHLWDKASGNVTDFTTHFSFSINSQGM NIYADGIAFFLAPADSRITDNSTAGGGLGLANYYSRQNTSRNQSFVAVEF DTFKNIDDPPGDHVGIDINYMVSIVNVTWFSNIPNGTRTDAWITYNSTSK NLSVVFTGFQPQENTTVTVLQTLSYNLDLREYLPEWVTFGFSGATGTYFA IQTIYSWNFTSSLNYNENITDPDVPQPSPVPEDTPSKNKSGLVIGLISGG CVSVAVSVFILFAFWRKRKVREDEDEDIIDGSMTNEFERNTGPKKFLYGE LARCTNNFSREEMLGQGGFGGVYKGYLREYDSYIAVKRISRE…	658	5.47	73.02	PlasmaMembrane	plas: 9.5, golg_plas: 6, vacu: 2, golg: 1.5	PlasmaMembrane
PGSC0003DMP400015493	PGSC0003DMT400022743	ATGTTCTTCAATTTTTTCATACTAGTAGCTCTCTTTTTAGTTGATTTTTCACCAGCTTCT TGTGAAGTTGATGCATTCATTTTCAATGGATTCCAATCAGCTAATCTTAGCTTGGATGGC ATAGCACAGTTCACATCTACTGATCTTTTGTTGTTAACAAATTCAGGAACACAAAATCAG GGCCATGCTTTCTATCCAAATCCAATTCATTTCAAGAACTCACCTAATGGTTCTGTATTT TCTTTCTCCACTACTTTCGTGTTCGCGATAAGGTCTGATTATGGAAATTTGAGTGGTCAT GGACTGGTTTTCGTTATCGCGCCACATAAAGGACTTCAGGGGTCTTTGGCAAATCACTAT CTTGGTCTTTTTAACTCTAATAATAATGGGAAT…	MFFNFFILVALFLVDFSPASCEVDAFIFNGFQSANLSLDGIAQFTSTDLL LLTNSGTQNQGHAFYPNPIHFKNSPNGSVFSFSTTFVFAIRSDYGNLSGH GLVFVIAPHKGLQGSLANHYLGLFNSNNNGNGLNHVIGVELDTIYSEDFG DINDNHVGIDINGLRSVAIHTAGYFDDTGFFHNLTLISGKEMQVWIDYDG RTKQMNVTVAQLHMEKPVRPLLALKHDLSSILDQTMYVGFSSSTGSVPTH HYILGWSFKTNGKAQELSQLPELPRLGSKGTSRFVTIGLPIISLVSVVAA VLAVVYYVRRKKYEEIHEDWEREYRLQRFKYKELYIATKGFREKEVLGAG GFGKVYKGVMPITKLEIAVKKISHESRQGMKEFISEIVSIGR…	668	6.37	74.35	PlasmaMembrane	plas: 11, E.R.: 3	PlasmaMembrane
PGSC0003DMP400015651	PGSC0003DMT400022983	ACTAGATTTGACTATATTGTGTGATTATTTTTCATATATACATATTGAAGTTTGGCTGGC CTCAAGAAAATGACATTACAGAGTATACATTGTAGACTTGAACATTGGGAGATAAATAGT CATATTTGTGATTGTAGAAAGTTAACCCCGCGAACATTATTATCAGTTCTATCCCTATAA GAGTTTTGAGCAGACATGGAGAAATTGTTTTTAGCCATGATTTTTCAGTTTCTTGTTTTA CTTTTTCATGCTCCATTAGGCTATGCAGCTGCAGAAGATCTCGATTTCACCTACAACGGG TTCCACTCAACAAACTTGAGTCGTGATGGAATAGCAGAGTTCACATCAGATGGCTTGTTA AGGCTAACTAATGCTTCACAATTGCAGGAGGGT…	MEKLFLAMIFQFLVLLFHAPLGYAAAEDLDFTYNGFHSTNLSRDGIAEFT SDGLLRLTNASQLQEGHAFYPRPINFMNLASNGSDFSFSTTFVFAIVPEY SILAGHGMSFVIAPARRLPEALPSSYLGLFNDSSNGNATSHVVAVEFDTL QNREFDDIDSNHVGIDINGLKSVIAKPAGYYTSNEKSFNNLTLASGQPMQ VWVEYDSVDKHMNVTMAPLHVAKPDRPLLSLVYDLSSVMDENVSIGFSAS TGAVVSTHYILGWSFKMNGVAQGLDLSQLPKLPRVVPKKESKLLLLGLPV ISSVSFVIVVLVIIYYIGKKMKFAELQEEWELDYGPHRFKYKDLYTATKG FSSKDLLGSGGFGRVYRGVLPISNIQIAVKRVSHESRQGMRE…	665	5.79	73.98	PlasmaMembrane,Cytoplasmic	plas: 12, E.R.: 2	PlasmaMembrane
PGSC0003DMP400016642	PGSC0003DMT400024347	CTCCATTTTTCACTCATTGATCAATTATTTTATTTGCATTTACAAAAAAGTAAGACAAAG CCAACGTGCTTCAAAGTTTCTGCTCATTGATTCTTTCTTCTTCCCCTGTTTTCTTGCCCA TCACCAAATCTACTTCCTCTGTAGCCACCACCATCTCTGAAGGGACTCACTGCTGATGAA AAATGGGATTGTTAACACCAAAAACACTCACCATTTTCATCATTCTCTTCTCTTTACTAC ACCTCAAACTTCAAGCTCAAAAAATGGAACATTACAACCTAGAATATGCATCTTTTGATC AAACTTTCTTTGACATCTTTGAAGTTGAAAGTCCTGCAACAATCAGTAACTTTGCTCTCC AAGTAACCCCTGATTCTGCTTCTTCAGATTTCA…	MEHYNLEYASFDQTFFDIFEVESPATISNFALQVTPDSASSDFNLYNNSG RILFKRPFKLWDGDVLDNKTRVASFNSSFLVNIYRPKNETAAEGLTFLIS PDLEKPDNSQGQYLGLTNATTDGKSSNKVVAVELDTSKQSFDPDGNHIGI DVHSVRSVKVESLTPLGIELAPMGARFYNVWVQYDGIKKVLDVYIVEQAQ KNGSTPPIPKTPILTYNLDLKEHVNQESYFGFSASTGTNYQLNCVLRWNL TVEYFPEKKSPWLKIVLGVGIPVVVLLILAAAYLGYCYHKKRIDRSQSNI LGALKSLPGTPQEFQFKALKKATNNFDEKNKLGQGGYGVVYRGFLAGEEN KDIAVKWFSRESIKGQDDFLAELTIINRLRHKHLVKLLGWCH…	661	6.21	73.99	PlasmaMembrane,Periplasmic	chlo: 4, vacu: 3, cyto: 2, nucl: 1.5, cysk_nucl: 1.5, mito: 1, plas: 1	PlasmaMembrane
PGSC0003DMP400016643	PGSC0003DMT400024348	CTCCATTTTTCACTCATTGATCAATTATTTTATTTGCATTTACAAAAAAGTAAGACAAAG CCAACGTGCTTCAAAGTTTCTGCTCATTGATTCTTTCTTCTTCCCCTGTTTTCTTGCCCA TCACCAAATCTACTTCCTCTGTAGCCACCACCATCTCTGAAGGGACTCACTGCTGATGAA AAATGGGATTGTTAACACCAAAAACACTCACCATTTTCATCATTCTCTTCTCTTTACTAC ACCTCAAACTTCAAGCTCAAAAAATGGAACATTACAACCTAGAATATGCATCTTTTGATC AAACTTTCTTTGACATCTTTGAAGTTGAAAGTCCTGCAACAATCAGTAACTTTGCTCTCC AAGTAACCCCTGATTCTGCTTCTTCAGATTTCA…	MGLLTPKTLTIFIILFSLLHLKLQAQKMEHYNLEYASFDQTFFDIFEVES PATISNFALQVTPDSASSDFNLYNNSGRILFKRPFKLWDGDVLDNKTRVA SFNSSFLVNIYRPKNETAAEGLTFLISPDLEKPDNSQGQYLGLTNATTDG KSSNKVVAVELDTSKQSFDPDGNHIGIDVHSVRSVKVESLTPLGIELAPM GARFYNVWVQYDGIKKVLDVYIVEQAQKNGSTPPIPKTPILTYNLDLKEH VNQESYFGFSASTGTNYQLNCVLRWNLTVEYFPEKKSPWLKIVLGVGIPV VVLLILAAAYLGYCYHKKRIDRSQSNILGALKSLPGTPQEFQFKALKKAT NNFDEKNKLGQGGYGVVYRGFLAGEENKDIAVKWFSRESIKG…	419	8.64	47.07	PlasmaMembrane	plas: 9, vacu: 3, E.R.: 2	PlasmaMembrane
PGSC0003DMP400018510	PGSC0003DMT400027131	CGTGTTTCCTTTGGATTCTCTGCTTCATTCACACCCCTCTTCTTCACCCCCATAATCCTC ACTCTTCTCCCCCTGTTTCCAGCTTTCTTCAAAAAATTTCACTATTTTCTAAGCTAAAAA AAAAGCTAAAAATCAAATCTTTGTGCAATTTGATCTTCATTGTGCAATGGGGTTTTGCTA AAATCTAGCAATGAAGTCAATTCTTGAAGAACTTTCCAGCAACATTCCTGTAAAAGTCAT CCTGTTGTAGTGTTGTTCTCTCTTGTCTACTTTCTTGCATTTTCACTGTTTCTAAGCTCA AAAAATAGCTAAAAATCAAATCTTTGTGCAATTTGATTTTCATTGTGTAATGGGGTTTTG CTAAATCAATTCTTGAAGAAATTTCCTTCTGTA…	MTSNLEKKFRDFLVWFILLFCFCSISSTFGKTDFDFENLTLSSLKLLGDA HLSNNTVRLTGDLAVPNSGAGKVLYSKPVRFRQPGFDFPASFSTFFTFSV TNLNPSSIGGGLAFVLTPGDELVGDAGGYMGILDAKGTQIGTIAVEFDTL MDVEFKDINGNHVGLDLNSMISTEIGNLDSIDIDLKSGDLINCWIEYSGS NGEMDIFVSYTNLKPKESFLSVNINLAEYVNDFMFVGFSGSTQGSTEIHN IVWWSFSSSFDATPNSGEVVAPPPPPTTSLMNPTADSVALPPPSMAPSES NSSTPGVLQEKRSRKCHSNFCKQGPGAVVGVVTAGAFFLAFATLVLIWLY SKRFKRVKNSEIVASDIIKMPKEFSYKELKLATKGFIPTRII…	720	5.78	78.72	PlasmaMembrane	plas: 11, vacu: 2	PlasmaMembrane
PGSC0003DMP400019557	PGSC0003DMT400028763	AAAAAAAAAAAAATTCTCACTATCCATCACCAAATCTTGAAAAAAAATTCTTGTGTATCG TCTTTTTATAAGGCAAATCAACTTCGATTCTTGAATAATCCACATCACTTCTGCTTCTAT ATATCTTACTTTAAAATGTTCAATTTTCTCACATTCCTCTGCTTTACCATTTCCTTCTCA ATTCTTGCTTCATCTCAACTTGATGAATTCATTTTCACAAAATTCAATCAACCAAACAAC AACATAACCTTAAGTGGAGTAGCAAAAATAAGCCAAAATGGGTTTATTCAATTAACCAAT GACACAAGTAGACTAATAGGCCATGCTTTTTACTCTTCACCTTTCCATTTCAAGCCTACT AATGCCTCTACCTTCTCTTTCTCAACGTGTTTC…	MFNFLTFLCFTISFSILASSQLDEFIFTKFNQPNNNITLSGVAKISQNGF IQLTNDTSRLIGHAFYSSPFHFKPTNASTFSFSTCFALAIVPEYPKLGGH GLAFTISPSKDFSTALPSQYLGLLNASDIGNFSNHIFAVEFDTVRDFEFG DIDDNHVGVNINSLESNKSAAAGYFINDQNVKQDLNLKSGKVILVWVEYD SVTKLVNVTLSPNSLKPKIPLLSYNFDVSPIFKENMYVGFSASTGLLASS HYILGWSFKLNGEAKSLDLDSLPSLPGPKKKHTRLIIVISIIVFVFALIS ILIAFYTIRRFKNADVIEQWELEIGPHRYSYHELKKGTRGFKESELLGRG GFGKVYKGVLTNSKAEIAVKRISHESKQGLREFVSEIASIGR…	685	6.75	76.47	PlasmaMembrane	plas: 12, vacu: 1	PlasmaMembrane
PGSC0003DMP400031693	PGSC0003DMT400046828	TAGGAATCAAAATAATTAGTCAAAGGATGATCAGAACTTAGTCATCTTCATCATTTTCAG AGAAACAGCACTCATCTCTAATTCCCTTCAAAGTACCATGTAATTAACACATAATTTCCC CGTTTCCTTCACAAAATTCTCTTCTTCTTCTTCATGCAAACCCCAACAATATGCCACCAT TATCACTGTTCTTCATTCTCATCAACCTTACAGTCTTCCCATCCATTTCCGCCGTCGAAT TTCTCTTCAACTCCTTTACTGCTAACACCACCCCTGCCCTCAACCTCATCGAGGATGCCC GCCTTGAGCCACCAGTTATCCGCCTCACAAATGACTCCAACCAATTTTCCCTTGGCCGAG CTTTTTACCCATCTCAAATTCCTGTAAAATCCG…	MPPLSLFFILINLTVFPSISAVEFLFNSFTANTTPALNLIEDARLEPPVI RLTNDSNQFSLGRAFYPSQIPVKSASNSTSISSSFSTQFIFSVLPDDSSS PGFGIAFVLSASTSPPNALSSQYFGLFSNATVHTVAPLLAVEFDTGRNPE FNDPDRNHIGIDLNSIESIVTQTAGYYSSSGNDSDSFVPLNLRSGQNIHA WIEFNGPEFEINVTIAPAGMSRPVRTLLSYRNPIIANYTSAQMYMGFSAS KTQWVEAQRLLAWSFSDSGVARDINTTNLPVFQLENSGSSLSPGAIAGIV IGSVVAVLGCLFIFYWFWWRKKEEDDVIEDWELEYWPHRFSYEELSQATK GFSKDELLGAGGFGKVYKGTFANSTEVAVKCVNHDSRQGIRE…	663	5.02	73.55	PlasmaMembrane,Cytoplasmic	plas: 11, vacu: 2	PlasmaMembrane
PGSC0003DMP400035299	PGSC0003DMT400052363	CAACAATAGAACAAATTAGCATATTTTCTCTCAATCAAGAAAATATTACCAATGTTGTTA AATTTTGTCATACTAGTGTCTCTCTTCTTTGTACCAACTTCTTGTGAAGTTGATGGATTC ATTTACAATGGATTCAAATCAAGTAATATTAGCTTAGATGGCATTGCTAATATTACATCC AATGGTCTTTTGTTGTTAACCGATTCCAAAACACAAGATCAAGGCCATGCTTTCTATCCA AATCCAATTCATTTCAAGAATTCACCTAATGGTAATGCATTTTCATTCTCTACAACCTTT GTGTTCGCGATAACGTCTGATTATCCACCATTGGATGGTCATGGACTAGTTTTTGTTATC GCGCCACAGAGAGGAATTCAGAAGGCTTTGGCA…	MLLNFVILVSLFFVPTSCEVDGFIYNGFKSSNISLDGIANITSNGLLLLT DSKTQDQGHAFYPNPIHFKNSPNGNAFSFSTTFVFAITSDYPPLDGHGLV FVIAPQRGIQKALANHYLGLFNSSNNGDKSNHVVGVEFDTIYSADFGDMN DNHVGIDINGLRSVANHTAGYFDDTGLFNNFTLISGKAMQVWVDYDGRTK LINVTVAPLHMEKPVSPLLALKYDLSPILNQIMYVGFSSSTGSVPTHHYI LGWSFKANGKAQELSQLPSLPRVGRKGTSRFVTIGLPVISLVSIVVATLV VVYYVRRKKYEEVLEDWEREYRPQRFSYKDLYTATKGFREKELLGAGGFG KVYKGVMPVTKLEIAVKKISHESRQGMKEFVSEIVSIGRIQH…	665	6.58	73.53	PlasmaMembrane	plas: 11, vacu: 2	PlasmaMembrane
PGSC0003DMP400035300	PGSC0003DMT400052364	AAAAAATGGATTAAAAAGATCATTTTTTTGTCATATCAAGAAATGTATAAACAGTTGAAC AAATTAGCTTTATATGGTCACAAATCACAATATTATCTCTCAATCAAGAAAATATTGGCA ATGTTGTTCAATCTTGTCATACTAGTAGCTCTCTTCTTAGTTGGTATTGCACCAGCTTCT TGTGAAGTTGATGCATTCATTTACAATGGATTCCAATCAAGGAATCTTAGCTTGGATGGC ATAGCAGAGTTTACGCCCGATGGCCTTTTGCTGTTAACAGATTCTGAAACACAAGATCAG GGCCATGCTTTCTATCCAAATCCAATTCATTTCAAGAATTCAACTAATGGTACTGCAGTT TCATTCTCCACAACATTTGTGTTTGCCATAAGG…	MYKQLNKLALYGHKSQYYLSIKKILAMLFNLVILVALFLVGIAPASCEVD AFIYNGFQSRNLSLDGIAEFTPDGLLLLTDSETQDQGHAFYPNPIHFKNS TNGTAVSFSTTFVFAIRSDYGILSGHGLVFVIAPQRRIQGALAYHYLGLF NSTNNGDRSNHVVGVELDTIYSEEFGDINANHVGIDINGLRSVAVETAGY FDNTGLFHNLTLISGQPMQVWVDYDGSTTQINVTVAPLHVEKPVNPLLSL KTDLSPILDQTMYVGFSSSIGSVPTHHYILGWSFKINGKAQELSQLPNLP RLGRKGTSRFVKIGLPLISLVLLVVATSMVVYYVRRKKYEELLEDWEREY RPQRFMYKDLYTATKGFREKELLGAGGFGKVYKGVMPITNLE…	693	6.75	77.23	PlasmaMembrane	plas: 11, E.R.: 2	PlasmaMembrane
PGSC0003DMP400035301	PGSC0003DMT400052365	AAAAAAAATTAGCCATGTTTTTCAAGATTGTGTCCTTGATTGTGTCTGCTCTTTTTGTTG TTACAAATTCTGAAGACTTTGGATTCATTTACAATGGGTTCAATAGAGCAAATTTGAGTC TTGATGGCATAGCACAATTTACATCAAATGGCTTATTAGAGTTAACAAATACTTCTAGGC TACAAAAGGGGCATGCTTTTTATCCTACACCAATTAATTTCAAGAACTTACAAAATGGTT CAAATTTCTCTTTTCCTACCACTTTTGTCTTTGCTATTGTGCCTTCTGTTTTACCTGGTC ATGGTATGGCTTTTGTAATTGCACCTGTTGGTGGCCTAGTAGATGCACTTCCAAGCCCAT TTTTAGGCCTGTTCAATGATAACACTACTGGGA…	MFFKIVSLIVSALFVVTNSEDFGFIYNGFNRANLSLDGIAQFTSNGLLEL TNTSRLQKGHAFYPTPINFKNLQNGSNFSFPTTFVFAIVPSVLPGHGMAF VIAPVGGLVDALPSPFLGLFNDNTTGRVSNHVFAVEFDTLQNREFNDIDG NHVGIDINGLKSVESKTAGYYYGVKFNNMTLASGQPMQGWVDYDGVAKQI NVTLAPMNVAKPNVPLLSLLYDLSPILNETMHIGFSGSTGSVVSTQYVLG WSFEMNGIAQGLDLARLPKLPRVGPKKQSKLLLVALPMISAVVVVIAFSV LIYYVGRKRKFAELLEDWELEYGPHRFKYKDLYIATKGFANKKLLGCGGF GRVYKGVLPTSSIEVAVKKVSHDSKQGLREFVAEIVSIGRLR…	666	6.95	73.85	PlasmaMembrane	plas: 13	PlasmaMembrane
PGSC0003DMP400040948	PGSC0003DMT400060849	AAAAAACATAGTTTTTTGTTATATGTTGATATGTATATTCTAGGCAAGATTAGTTATTTA ACTAACTTTGTTCATCTTTTGATCATATTCATATTTTTGGTTCTTAGAGTGGATTGTATG AGTTTCAGCTACCAAAAATTCACCAAGCAAAACGAAAAAGATTTCATTACTACTAACGAT TCGTACATAGCCGTTGATGCTATCCAAGTAACTCGCGATGTTCGTGGTGCTTCCATCAGT AATTTGTCTGGAAGGATATGGTATTCACATCCTATGAATCTATGGAACAGAAGGAAAAAC AGAACAGCCTCGTTTAATTCAACGTTTGTGATCAATATCAAACCTGAGAGTGATCCATGG GGTGAAGGATTGGCTTTCATATTGACTAAAGAA…	MSFSYQKFTKQNEKDFITTNDSYIAVDAIQVTRDVRGASISNLSGRIWYS HPMNLWNRRKNRTASFNSTFVINIKPESDPWGEGLAFILTKESGSHSIPD NSYGQWLGIVNESTNGSSSNNIFAVEFDTRKSYLDDLDDNHVGIDINSIN SVKQVSLIDRGVNLSLAVDVIASVRYDGESKMLKVYTFMSNQTGDNERNP IISMPIDLSSYLPEDVFVGFSASTGIYNQLNCIKAWNFTSTDIGNSNGVS LLWLWILIPVMSVLVMFLGGVFVYFSWWRKKKRRQVLDQSENIEIQIQNS ATAPQRFHLKDLKRATGNFDPKNILGRGGCGVVLKGMLDQKEVAVKRFFN DSSQGAKDLIAEVTTIGNLHHKNLVKLIGWCYESNELLVVYE…	640	6.01	71.57	PlasmaMembrane	chlo: 3, E.R.: 3, nucl: 2.5, plas: 2, cysk_nucl: 2, cyto: 1, mito: 1	PlasmaMembrane
PGSC0003DMP400046286	PGSC0003DMT400068512	GCACAAAAAAACTTAACAATTTGTACTTCCAACAACTCCATGGACAATCCCTATAGCCTA GTTATTCTTGCATTGATCTTTTTCCCTATTCTTGTGAGAGCTCAATCTTTTGATTTTGCT TACAATGGATTCAATAACTCAAATATCATTAGAGATGGAGTTGCAATAATCAATCCAAGT GGTGCACTTAAGCTCACTAATAGATCACAAAATGTTATAGGTCATGCGTTCCACCCCAAT CCTGTACCAATTTTCAACTCCAGTACTAAAAATGTTACTTCATTTAGTACATACTTTGTC TTCGCCATTGTCCCTCTTGAGAAAACCTCTGGTGGCTTTGGCTTTGCTTTCACCTTATCT CCATCCCCGGGTTTTCCAGGTGCTCAGGGTGAT…	MDNPYSLVILALIFFPILVRAQSFDFAYNGFNNSNIIRDGVAIINPSGAL KLTNRSQNVIGHAFHPNPVPIFNSSTKNVTSFSTYFVFAIVPLEKTSGGF GFAFTLSPSPGFPGAQGDHFLGVLNNTNNRKDTNHIFMVEFDTVDGHDEG VDTDGNHIGININSMISIASQPANYYVNGTSRTEEVHLQNGESIQAWIDY DGMSKVVNVTISPRTVPKPIRPLISEVVDLSPVLNQTMYAGFSAATGDKA SSHYILGWSFRLNGAADPLDLDNLPVAPPEVVRPSKNSHLKRALIGTFCS VVILLLGAFYIYRRMRQHEVLEDWELDCPHRFRFRDLYKATKGFKESELI GVGGFGAVYKGVLPTNGAEVAVKKISSNSLQGMREFAAEIES…	673	6.36	74.47	PlasmaMembrane,Cytoplasmic	plas: 12, E.R.: 2	PlasmaMembrane
PGSC0003DMP400046287	PGSC0003DMT400068513	TAATTGTCTCTTTAAATTGAATATAAATATTGCACAAAAAACTTAACAATTTGTACTTCC AACGACTCAATGGACAATTCCTATAGCCTAGTTATTCTTGCATTGATCTTTTGCCCTATT CTTGTGAGAGCTCAATCTTTTGATTTTGCTTACAATGGATTCAATAACTCAAATATCATT AGAGATGGAATTGCAATTATCAATCCAAATGGTGCACTTAAGCTCACTAATAGATCACAA AATGTTATAGGTCATGCTTTCCACCCCAATCCTGTACCAATTTTCAACTCCAGTACTAAA AATGTTACTTCATTTAGTACATACTTCGTCTTCGCCATTGTCTCTCTAGAGAAAACCTCT GGTGGCTTTGGATTTGCTTTCACCTTATCTCCA…	MDNSYSLVILALIFCPILVRAQSFDFAYNGFNNSNIIRDGIAIINPNGAL KLTNRSQNVIGHAFHPNPVPIFNSSTKNVTSFSTYFVFAIVSLEKTSGGF GFAFTLSPSPGFPGAKGAHFLGVVNSSNDGNDTNHIFMVEFDTVDGHDEG VDTGGNQIGINRNGMRHITSESADYYNNATSETKPVDLQNRESIQAWIDY DGMSKVVNVTISPIKVPKPIIPLISRDVDLSPVLKETTYAGFSAATGDKA SSHYILGWSFRLNGAADPLDLEKLPVAPPEVVTSSKNSHLKRALIGTFCS VVILLLGAFYIYRRMRQHEVLEDWELDCPHRFRFRDLYKATKGFKESELI GVGGFGAVYKGVLPTNGAEVAVKKISSNSLQGIREFAAEIES…	673	6.45	74.19	PlasmaMembrane	plas: 11, E.R.: 2	PlasmaMembrane
PGSC0003DMP400047157	PGSC0003DMT400069794	CTTTAAACCCCACTCTTTCACTTTCCCAACTCTTTCTTCATTCCTTTGTAATCACACAGA CAAATCACATGTGGCAAATCAAAGTAGAACTCTACAAAAAGAATGTCTAGATTCAGCTAT AAATCATCACCCCACACAATTCTTCAACTCTACAAACAAATTTCAATCTAACTATGCCAT GGCCAAACAAATTACACCAACCCTTTTCTTGATTCTCTTTATTTTGCTGTCAAGAACAGT TTTTTCTGATGAATTTGTGTATAATGGCTTTAATGGGGTTGAAGCTAGTAATCTTACTGT AAATGGGATTGCTCAGATTTTAAAGAGTGGCGCTTTAAAGCTTACAAATGAAACATCTAG AGTTGTTGGTCATGCTTTTTACAAAAATCCAAT…	MAKQITPTLFLILFILLSRTVFSDEFVYNGFNGVEASNLTVNGIAQILKS GALKLTNETSRVVGHAFYKNPIKFKNSQSGKVSSFSTAFAFGIVPEYAKL GGHGFAFTISRTKEMKGALPSQYLGLLSSSNIGNFSNHVFAVEFDTVQDF EFGDISDNHVGIDVNDLKSNASVNASYFSEGSFSKQKLFLQSGKTIQAWI DYDSSRNVLNVTLSLSSTKPAFSILSFPLDLSLVFEEFMYVGFSASTGLL ASSHYIFGWSFKMNGKAQSLDLDSLPALPKPKKDQTVLIVATTISAVVFL VFGLVLALYVIWKIKNIDVIEPWELEIGPHRFSYKELKKATRGFRDKELL GFGGFGRVYKGTLPKTNTVVAVKRIHHEAKQGLQEFVSEIAT…	690	5.94	76.59	PlasmaMembrane	plas: 5, vacu: 4, E.R.: 2, mito: 1, extr: 1	PlasmaMembrane
PGSC0003DMP400052506	PGSC0003DMT400077519	GTATATATAAAATTTATTTTTTAGCAAAGCACTAAACAGAGTGTTTGGTGTTTATTGTAT ATATATGCAGTTGCATGTCTAACAATGTGATTAACATATTGTCCAACTATGGTTGTTTTT GTCTCTTTATCTTCTCTCAAATACTTGCTTCTTATCATAATTATCCCTTTAGTCACTTCA CTCTCCTTCAATTTTGATACTTTTACACCCAATGATCACAATGTAACCTATGAGAGAGAT GCTTCTCCAGAAAATGGTGCAATTCTACTCACCAAAAACCTCCTCAATCGCGATATTAAT GCTAGTATAGGCCGAGCTATATATTCAAAACCACTGCATCTATGGGACAAGGCCTCTCGA AATCTCACTGATTTCACTACACATTTCTCCTTT…	MVVFVSLSSLKYLLLIIIIPLVTSLSFNFDTFTPNDHNVTYERDASPENG AILLTKNLLNRDINASIGRAIYSKPLHLWDKASRNLTDFTTHFSFSINSQ GITKYGDGFAFFLAPAGSTIPYNTTRGGSLGLTSNNERLNSSSNHFVAVE FDTYQNPYDPKGDHVGVDINSMQSVVNVTWFSSIPNGTKTDAWISYNSNS KNLTVVFTGFQLQGNNITVTVLQNLSYNLDLREYLPEWVTFGFTGGAGRR FAFQRIYSWKFTSSLDNMTDTGVTLSNTLPKDAPTKTKLGLVVGLISGGC VLVAVCALVLFAFWRKSKVREDDYVFDGSMTNEFQKSAGPKKFLYSELAR CTNNFSQEEMLGRGGFGGVYKGYLSESNSYIAVKRVSRESQQ…	701	7.3	78.02	PlasmaMembrane	plas: 12, vacu: 2	PlasmaMembrane
PGSC0003DMP400058481	PGSC0003DMT400086806	ATGTTAAGGCTTCTAATCCTTCTTGTCTTGGTTTATCAATTATCAATTCTATTTGTGGAA TGCCACAACTTTTCATTTCCTTCATTTGATGTTGGAAGTTACAGCAATTTAACTTACTGG GGCTCAGTCACTGCAGCCAATGGAACACTTAATCTCACACCTGATCAGCCACAGAACAAT TCCAACAAAGTTGGAAGAGTCTTGTTCAGTCACTCAATACCTGTGTGGCCTGCTTCTTTT TCCACCATATTCACTATAAGGATTTCGACACATCAATTGATTACTGGTGATGGAATGGCG TTCCTCATAGCACAAGACGATAAGCCCTCCCCACCGGATAGTTATGGCTCGTTTATTGGA ATTCTTGATCCGTCAACTCAAGGAGGCACACTT…	MLRLLILLVLVYQLSILFVECHNFSFPSFDVGSYSNLTYWGSVTAANGTL NLTPDQPQNNSNKVGRVLFSHSIPVWPASFSTIFTIRISTHQLITGDGMA FLIAQDDKPSPPDSYGSFIGILDPSTQGGTLDQLAVEFDTYRNEHEIDGN HVAVVTTSMESPVAVKSLNDVGIDLRSGRNITIKIDYDGWTKVLEISVAY AGQPLVNFLRQEIIMQETVPRNAYVGFSASTAYFSEVHHVLNWNFKLFEL PEGSLKYGVDTDKENIALLVATPIAIVSLVVVVSFLITARKDRKERFQIK EDIEMLTRTAASGPQVFTYQKLSKATKGFSKDNLLGTGGFGSVYKGVFYD SPTTVAVKQINATSKQGWCHDGEKLLLVYEYMPNESLDKYIG…	627	5.58	69.92	PlasmaMembrane	plas: 11, E.R.: 2	PlasmaMembrane
PGSC0003DMP400064078	PGSC0003DMT400092403	ATGCCTTCCGATGTATGTTGCATAGCTCTCTTCATTGCCTTCTTTCTGATTCCATTTGTG AATTCAGTGTCCTTTCAAATATCTCGATTTGGACCGGACGTGACTGACATACTCTATGAA GGAGATGCAGTCGCGTCTGTAGGAGAGATCGAGTTTAACAAAGCGAACTATCTATGTCGC GTTGCTCATGCCATCTATAGAGAGAAAGTTCCACTTTGGGATCCTGATCATGACTCCACA AAGCTAGCTGATTTCTCCACACGTTTTTCGTTCACTATAGATACTCAAAATCGTTCCTCA TATGGTCATGGTATCGCGTTTTTCCTAGCTCCAGTTGGTTTTCGAATTCCACCTAACTCA GATGGTGGTTTTCTTGGACTGTTCAATACAAGC…	MPSDVCCIALFIAFFLIPFVNSVSFQISRFGPDVTDILYEGDAVASVGEI EFNKANYLCRVAHAIYREKVPLWDPDHDSTKLADFSTRFSFTIDTQNRSS YGHGIAFFLAPVGFRIPPNSDGGFLGLFNTSTSDSAQSQIVSVEFDSFSN VEWDPPFEHVGINNNSIASSVTTPWNVSLHSGDPIETWITYNATTNNLSV IWNYGTGPNSSMFYIINLRDVLPPWVTIGFSAATGQNVERHTLESWEFSS SLDITELGGNDREKIGLIAGLTTLGGILFVSAILALVVLRKCRRKVKGNP ETISLTSFNDDLEKGAGPRKFSYKELDTSTNHFSEERKLGEGGFGEVYKG YLIDLDIAVAVKKISRGSKQGKKEYITEVKVISRLRHRNLVQ…	647	5.43	72	PlasmaMembrane	plas: 11, mito: 1, vacu: 1	PlasmaMembrane
PGSC0003DMP400069317	PGSC0003DMT400097642	ATGTTGCTATTTTTAGTAATTTTTGTTATCCCTTCTTTATATTCATTGAACTTCAATCTC ACCAATATCAATCCTTCTTATGTTAATCTCTCTATCAATGTCACTGGAGACGCCTACGTA ACGAAACAGGGCATACAAGTTACGCCTAATGAACGTAACATTACATTAAGTAGGAAAACA GGACGCGCCATGTACATTGAGACACTGCAGTTATGGGACAAAGCTACAGGGGAAATGACA GATTTTACTACACATTTCTCTTTTGTTATTGATTCAAATGGTAACGATCGTTTTGCTGAT GGACTAGCCTTTTTCTTAGCTCCTGTTGGTTCGAGTATTCCAGTTGGTTCGTTTGGCAGT GGCCTTGGTCTTGTTGATGCTGAGACAGAAAAC…	MLLFLVIFVIPSLYSLNFNLTNINPSYVNLSINVTGDAYVTKQGIQVTPN ERNITLSRKTGRAMYIETLQLWDKATGEMTDFTTHFSFVIDSNGNDRFAD GLAFFLAPVGSSIPVGSFGSGLGLVDAETENMSSHESFVAVEFDTHVNNW DPSDIHVGININSMESVATTIWKNDIKLGKKNDAWISYNANSKVLEVVFT GFEKKYNRDKLSYPVDLRDYLPENVSFGFSASTGQLFQKNNVKSWDFNSS LSFDAIKVPQQPSASPPIQAQDPRNHPIQGQNPNDPPITHVQEPKGPPQE VLSTSGKGSKGLLVGSSIGLPILILGLITASCFLWKKKKKGDKKLDHVFI DLDMDDEFEKGTGPKKFSYGELARATNNFAEGQKLGEGGFGD…	712	6.28	79.36	PlasmaMembrane,Periplasmic	plas: 11, vacu: 1, E.R.: 1	PlasmaMembrane	87
PGSC0003DMP400000385	PGSC0003DMT400000509	CAAATATTCTCTGAGCTTTTCAATGTTTCCTTAAAAACCAAAATCTTTTTTTCTTTAGCT AAGCAAAATTCATCACCATGATTCCACAGAAAGCAATTTTCATTTTACTTTTCATCACAA TTTCTATGGCATTTGAGGTCAGTTCAGAAACAGCAAAATCAAGAATGCAAAATGTAAACA TGACCCATGTAGCTGAACTCACTAAAGAGTCTTTTTCAGCTGAAAGAAAGTTGGGATCTT TAGAAGGGAGCATAAAGTTTGAATCTTTGAACAAATCTAGAGTTTTACTAAGTGGGAACT TCACTGTTTTGAGTGAAAACAAGACATTTGAAGTGGGGTTTTTCAAGACTAATGATGAGA GTAAATGGTATTTAGGGATTTGGTTTGCTTCAA…	MAFEVSSETAKSRMQNVNMTHVAELTKESFSAERKLGSLEGSIKFESLNK SRVLLSGNFTVLSENKTFEVGFFKTNDESKWYLGIWFASIPTPTYVWVAN REKPIKNPFLATLEISEDGRLVLKEDSRTIVWETTNLEKASDVKLLDQGN LVLVSNEGVLVWESFDFPTDTWLPGMNLTATKWLTSWRSTNDPSPGRYSL RLQPHSYGEIVLFYNGTYPYWSTGKWSENAFVDVPEMTVPYIYKFNFESP FTPMASFGYSAVTLENGMPPPLTRFMVDFTGQVKQFTWIQQAQSWNMFWS QPENMCSTYGLCGNLGFCNSKSLNPCKCLPGFTPLDGDSWDAGDFSGGCH LESNEVCGENDRFEEVGMVKYDGARVVSVSGTRNECERECLG…	842	5.99	94.27	PlasmaMembrane,Cytoplasmic	nucl: 3.5, chlo: 3, E.R.: 3, cysk_nucl: 2.5, plas: 2, cyto: 1	PlasmaMembrane,Cytoplasmic
PGSC0003DMP400000386	PGSC0003DMT400000510	CAAATATTCTCTGAGCTTTTCAATGTTTCCTTAAAAACCAAAATCTTTTTTTCTTTAGCT AAGCAAAATTCATCACCATGATTCCACAGAAAGCAATTTTCATTTTACTTTTCATCACAA TTTCTATGGCATTTGAGGTCAGTTCAGAAACAGCAAAATCAAGAATGCAAAATGTAAACA TGACCCATGTAGCTGAACTCACTAAAGAGTCTTTTTCAGCTGAAAGAAAGTTGGGATCTT TAGAAGGGAGCATAAAGTTTGAATCTTTGAACAAATCTAGAGTTTTACTAAGTGGGAACT TCACTGTTTTGAGTGAAAACAAGACATTTGAAGTGGGGTTTTTCAAGACTAATGATGAGA GTAAATGGTATTTAGGGATTTGGTTTGCTTCAA…	MAFEVSSETAKSRMQNVNMTHVAELTKESFSAERKLGSLEGSIKFESLNK SRVLLSGNFTVLSENKTFEVGFFKTNDESKWYLGIWFASIPTPTYVWVAN REKPIKNPFLATLEISEDGRLVLKEDSRTIVWETTNLEKASDVKLLDQGN LVLVSNEGVLVWESFDFPTDTWLPGMNLTATKWLTSWRSTNDPSPGRYSL RLQPHSYGEIVLFYNGTYPYWSTGKWSENAFVDVPEMTVPYIYKFNFESP FTPMASFGYSAVTLENGMPPPLTRFMVDFTGQVKQFTWIQQAQSWNMFWS QPENMCSTYGLCGNLGFCNSKSLNPCKCLPGFTPLDGDSWDAGDFSGGCH LESNEVCGENDRFEEVGMVKYDGARVVSVSGTRNECERECLG…	845	6.12	94.65	PlasmaMembrane,Cytoplasmic	nucl: 3.5, chlo: 3, E.R.: 3, cysk_nucl: 2.5, plas: 2, cyto: 1	PlasmaMembrane,Cytoplasmic
PGSC0003DMP400038810	PGSC0003DMT400057672	ATGAAATTAAGCACAAGAGAGATACTTCTGTTTCTTTCTATATCAACTGCTTCAGGTATC ATTAGCACCAATAAATTCCTGCGAGATTCAGAAACTTTAGTCTCCAATGACAAAAGATTC ATATTCGGGTTCTTTAGTCCTGAAAATTCGACGAATCGTTATGTTGGTGTTATGTTTAAT GTCCAACCACCAACTGTTGTATGGGTTGCCAACAGAGAGAAACCTTTACAGGATTCTAGT GGAAGAGTGACAATATCTGATGATGGAAATCTTGTAATCTTGAATTCACAGAATAGGAGT ATATGGTCATCAAATATTTCACCAGCTGTGAGAAATTCCACAGCGCAGATCTTGGATACT GGAAACTTAGTTTTGAACGATAGCTTCAATGGG…	MKLSTREILLFLSISTASGIISTNKFLRDSETLVSNDKRFIFGFFSPENS TNRYVGVMFNVQPPTVVWVANREKPLQDSSGRVTISDDGNLVILNSQNRS IWSSNISPAVRNSTAQILDTGNLVLNDSFNGRVLWESFRDPSDCFLQTMK IGVDVSTNTTNLLKSWISPSDPSVGSFSVGIQPETVPQISIWKNGKPHWR SGPWNKQVFIGVPDMTSFYLNGFDLVNDNKGTVYLTYLYANQIELTFFTL NSTGFLQQKYMDPSKNDWEVTWEFPATECDFYGKCGPFGSCDPTSSPICS CLEGFRPTSEEEWGKGNWTRGCNRKSMLESERNSSNLEQGKQDWFLKLQS MKVPDSAIWVPFADEDCVNGCLRNTSCIAYSYYTGIGCMHWE…	847	6.26	95.85	PlasmaMembrane,Cytoplasmic	chlo: 7, cyto: 2, extr: 2, nucl: 1, plas: 1	PlasmaMembrane,Cytoplasmic	3
PGSC0003DMP400007130	PGSC0003DMT400010211	ATGGCTGCTTTGCTATGGTTATTAATATTATCTGCATTTCATGCAGTAGCACTAGCACAA CAAAGGCAGTTCAATATAACTCTTGGCTCTTCTCTAACACCTACTACCAATTCATCATGG TTTTCGCCGTCCAGGCGCTTTGCCTTTGGGTTTTATGAACAAAACAATGGCTATGCTGTT GGAATCGTAATTGTCGGTATGCCTAAGAAGACAGCAGTGTGGACAGCAAATAGGAACAGT CCTGTTGTTCCGAGCAACGCTGTCTTGCTCTTAACTAGTGATGGAAGGCTCATTGTACAA GTAGGAGGCCAAGAAATCACTGTCGTAAATCTCTCTGGTCAAGTCATTGCTTCAGCTTCC ATGCTGGATACTGGCAACTTTGTGCTCTATAAT…	MAALLWLLILSAFHAVALAQQRQFNITLGSSLTPTTNSSWFSPSRRFAFG FYEQNNGYAVGIVIVGMPKKTAVWTANRNSPVVPSNAVLLLTSDGRLIVQ VGGQEITVVNLSGQVIASASMLDTGNFVLYNSDHSIIWQSFDNPTNTLLP GQHISAGQELFSSASEADDSFGIFRLKMQDDGYLVQYPVNTPDTAPYAYY ASYIRGVRNNFSLNLDDDGLLYLLNSNNSLKNLTRGGYRRERTIIYMMKI DADGIFRVYSHSLNQQNSSVIWPSTDDRCDPKGLCGLNGFCTNIDVQAKC MCLPGFDFVMPGNWSAGCERNFPTETCQLKENTSKYYDMRTVENTVWEDS TYVVLAGTTKEDCEQACLQDCNCEAALFKDRECRKQKLPLRY…	779	5.83	87.64	PlasmaMembrane,Cytoplasmic	chlo: 11, nucl: 1, E.R.: 1
PGSC0003DMP400023684	PGSC0003DMT400034819	AGACTCCATAGCTGTAAAGCTTGCAAACGATGTCGCTCCATCCTTCTTCTTCATCCTCAC TTCTCTTCTTCCTTCTCTTCTTCTTCTTGAACCCCTTTTTCTCTTCTTCACAAAAAATCC TCTCTTCATTCAATTCAAAATCCCCTCCTTGGAATCCAACCCAAAACCAAATCCTACTTT CACCCAACTCCACTTTCGCTGCTGGGTTTCTTCAATCTTCCCAAAATTCCTTCAATTTCT CCATTTGGTACTACAAAATCCCTGTCAAAACCATTGTTTGGTCAGCTAACCCAAATTCCC CACTTAATTCCTCAGCTACCCTTTTCATTTCTTCCTCCGGTGAACTCAAGCTAACCCCAT CTACATCTTCCTCAGCTCCAAATTTATGGCCTT…	MSLHPSSSSSLLFFLLFFFLNPFFSSSQKILSSFNSKSPPWNPTQNQILL SPNSTFAAGFLQSSQNSFNFSIWYYKIPVKTIVWSANPNSPLNSSATLFI SSSGELKLTPSTSSSAPNLWPSIIRNTSSVLFLQEDGSLVYGNWNSFLNP TDTYLPTQNITGTNLTSANGKFQFDGSNSNTLFFNGNDSYFTFSQNALQR LEETGEVTQVNGKFVSSDFGEKGKLRRMKLDEDGNMRIYSFDLSSSLAKN WTIVWQAVNQLCTIHGTCGTNSICLYDTSTTQTSCVCPPGFRKDTSKSCV RKIPLMTKDSKASKYLPLDFVSFTGVGNQTDLKALSFSSCEKNCSDKNDC LGFLFKYDGTGYCVLVLEKLLYGYWSPGTEFVMYLRVDSREN…	790	8.27	89.05	Extracellular,PlasmaMembrane,Periplasmic	chlo: 10, mito: 2, nucl: 1
PGSC0003DMP400030187	PGSC0003DMT400044503	ATGATTGCAGAGCAGAGAGTGTATCTTCCTATCCTTCTCTTCATTTGTCTCCACTCCTTT TCATCCCGGTTTGCTTTCTCGCAACTTTTCTGGAACTATAATGTTAGTGTTTTGAATTCT ACTACTGGACTTTCCAATTCTTGGATCAATTTGCCATATGTTAGAGTTTACAATACCTCC GAGCCTTCTGAAATGACGCCTATTATTCGGAGCAGAAAGGATAGCCCTCAGTTTCTCTTT GCCTTCTATTGCCCCCTTCTAACTAACGGTACCACAGAATGCCTTCTTGGTATCCTTTTG TATCACAACAGATTCAACGGGGTTTCAAGTGTTCCCCAGTTAGTTTGGTCTGCTAACAGG AACCATCCAGTGAAAGTCAATGCAACGTTGCAA…	MIAEQRVYLPILLFICLHSFSSRFAFSQLFWNYNVSVLNSTTGLSNSWIN LPYVRVYNTSEPSEMTPIIRSRKDSPQFLFAFYCPLLTNGTTECLLGILL YHNRFNGVSSVPQLVWSANRNHPVKVNATLQLGQNGNLVLTDSDGTLVWS TNTTGKSVSGLNMTEMGNLVLFDKRKQAIWQSFDHPTDCLLPGQKLVSGR KLIASISGSNQSFSFTVLNGRLVSSIDTNPPQYYIASSGDYSPLYDFDGR TFTALQDPDTSQFIKLGPDGHLRLYQSDAFDWKQLDEVMNSYLGNCGYPM ACGRYSICTNDGQCNCPVEGNFFRPINRNPDLGCSQLTSISCNSSHYHSL IELSDTTYFAFEINFYASSNMWFEGTKMENCKAACLSNCSCK…	825	8.5	92.57	PlasmaMembrane,Cytoplasmic	vacu: 5, chlo: 4, plas: 3, nucl: 1
PGSC0003DMP400030198	PGSC0003DMT400044528	AATCAGGCAGATGTTATCTTCCCATTGGTTAGTTGAGAAATGTGATTTGGAAAACATTTC CTTCTGACTTGACGCGTAAATGATTCGCAAAATTGGGTATCACTGAACTCCACACATCTC AAAAGTATTCTTAGCCACAACATTATGAACTACTGGAAGATGCTAACCTACATGTAAAAT ACAGTTTGGATATTCTGTATGCTCATTTCTTTCTTCAACTATACACCACAAGATTCCATC TATTTTATTGGTTTTGATTAGGAAACAATGTTTGCAGAACAGAGACTGTGTTTTCCTATC CTTCTCTTCATTTATCTCCTCTTATGTTCATCTCAATTTGTTATATCACAATCTTCTCGG GAATTCAGCATCAGTCCTTCGAATTCTACTGCA…	MFAEQRLCFPILLFIYLLLCSSQFVISQSSREFSISPSNSTAGLAGLAGL AGLSSLWINRPSLRVNSTADGFFTLTTPILQRGNAGPRFLCGFYCIYNAT ECLLGILLYHNKYDEPNGVIDKPQLIWSANRNHPVKVNATLELGQDGNLV LTDSDGTLVWSTHTTGKFVSGVNLTDMGNLVLFDKRKRAIWQSFDHPTDS LLPGQNLVSGQKLIASVSATNRSQGLLALTVLNGSWAAYTDTDPPQYYYI SYYLESPYYSFDGRTFNALQSLDKSAAQFMKIGPDGHLKVYRWFIADWNE VSDIFSQYVENCGYPMVCGSYSICTNNGQCTCPLQENFFRSFSERKPDLG CSQLTSIYCNSSQYHSFVELKNTTYFSFNIDQELNSSRLWLG…	846	6.64	94.7	Cytoplasmic	plas: 8.5, golg_plas: 6.5, golg: 3.5
PGSC0003DMP400050356	PGSC0003DMT400074357	TTTTGGCCATTTTGTGTCAATCCTCTAAATAGAAATTCCCCAGTCAGCAAAGATGCAATC TTGGAGTTTGGCACCACAGGAAATCTCTTGTTGATGGATGGAGACACCACAGTGTGGGCA TCAAACACCTCGGAAGCAGGCGTTGAGTTGGCTGTCATGTCTGAAAATGGCAACTTCATT CTCTACAGCACCAATCTAAGTACCATTGCATGGCAAAGCTTTTCACATCCATCTGATACT CTCTTGCCTGGTCAATCCTTAACAGTGTCACTAGAATTAACATCATCAAAATTACCTTCT CATGGTGGTTACTACACTTTAAAAATGTTGCAGCAGCCTACTTCACTAAGTCTTGCATTG ACCTATAATGTCCCCAACTACTACGATTCATCG…	MDGDTTVWASNTSEAGVELAVMSENGNFILYSTNLSTIAWQSFSHPSDTL LPGQSLTVSLELTSSKLPSHGGYYTLKMLQQPTSLSLALTYNVPNYYDSS PEFYSNFSYWSGPEISNVTGDVTAVLDKAGSFGIVYGSSSDGAVYVYKND GDYGGLSSAVNQTNSNVPSILRRLTLEVNGNLRLYRWDNDVNGSRQWVPE WAAVSNPCDISGVCGNGICNLDRSKTNASCTCLPGTSTEGDDVSCSGNPS VTGKCGPQHENMMSQFKISTVQKTNYYFSESSVIGNYSDKGSLSKCGDAC LSNCGCVASVYGLSEEKAYCWLLRSLEFGGFEDPVSTLFVKVEANASVSE KPGNSSDESKSRHDKVLVLPIVLSMTVLILLLCCLLYINIHR…	673	6.36	74.44	PlasmaMembrane	nucl: 12.5, cyto_nucl: 7.5
PGSC0003DMP400064918	PGSC0003DMT400093243	ATGGAGATCAAAAACAATTATTTTCTCCTCTTTTCTTTGATGTACCTATGCTTCTCTCTC AAAACCCATCTCTCCATTGAAGCTGCTGACACCATTTCTGCAAATCAATCCCTTTCTGGA GACCAAACAATTATCTCTTCAGGTGGAAAATTTAAACTTGGTTTCTTCCAACCAGGTAAT TCTTCCAACTACTACATAGGCATGTGGTACGATAAAGTGGTTGAACAAACTGCTGTTTGG GTTGCAAACAGGGAAAAACCAGTTCTTGATAAGAGCACTGCAGAGTTAAAGATCTTAGAT GGTAATTTAGTACTGGTGGATGAATCTCAAACTCCAATTTGGTCCACAAATATCAGTTCC AGCAACTCGAGTTCTGTTGTAGCAGTCCTCCGA…	MEIKNNYFLLFSLMYLCFSLKTHLSIEAADTISANQSLSGDQTIISSGGK FKLGFFQPGNSSNYYIGMWYDKVVEQTAVWVANREKPVLDKSTAELKILD GNLVLVDESQTPIWSTNISSSNSSSVVAVLRDDGNLILTDGSNSTPPLWQ SFNNPTNTWLPGSKLSYNKATRTKQLLTSWKSADDPTPGLYSLELDPNEK QYIIRFNRSEQYWNTGPWNNRIFRDVPEMRTNYIYNFSYEDNQNESYFTY SLYDDSIISRFIMDGSGQIKQLTWLNTSNQWNLFWSQPRQQCEVYAFCGP FATCQETNPFCNCLDGFKHSSETDWNQNDFSGGCERQTKSQCGNGKGEKD DFWMHPQMKVPENAQNISAGSAEECRSTCLNNCTCTAYTYES…	820	5.91	91.97	PlasmaMembrane	extr: 5, chlo: 2, vacu: 2, golg: 2, nucl: 1, mito: 1
PGSC0003DMP400010041	PGSC0003DMT400014530	ATGCAATTTTTCAGTCCAGGCAAGTCAAGGAACCGCTACTTGGGTATATTTTCCACTCGG CCTAGTCTTGATTTGTACTCTGATGTTAATGGAGGAGGAGATGAAAAGGCTTTGTGGATA GCTAACAGAGACGATCCGATAACCGATACATCTGGAAGTCTTATGATAGCTCCTGATGGC AGATTAATAATTTCTCATAAAGAAGGTAATGTTACTTTGTTCAGTGCTACACCAACAACA GCCACTAACTTAACTGCTATACTACTCGATAATGGGAATTTTGTGCTGAGGGAACTGAAT ACCAATAGCTCTGTAAATCGAACGCTATGGCAAAGCTTTGATTATCCAACTGATACACTA CTGCCTGGAATGAAGCTTGGGATTAACTTGCGA…	MQFFSPGKSRNRYLGIFSTRPSLDLYSDVNGGGDEKALWIANRDDPITDT SGSLMIAPDGRLIISHKEGNVTLFSATPTTATNLTAILLDNGNFVLRELN TNSSVNRTLWQSFDYPTDTLLPGMKLGINLRTGHKWSLTSWVLPQCRAAK KYWFELRQVYMFGDSVKFDENYTLSLSDCKAKCVNDCSCVAYASVDSDTG IGCQIWGNDTSFVTAQNSLARDVFFLTRKDRKRKWWIWLTIAVSLMVFAF ICSLFCLIRRKLRARGKVRQMEKILYELEDPKTISGQYNTNKTARLRKKF RHDRHIFSLETMNMATNNFSSSNKLGQGGYGPVYKGMLLDGQEIAIKRLS RSSGQGLVEFQNEIVLIAKLQHTNLVRLLGCCIEGEEKILVY…	630	8.76	71.57	PlasmaMembrane,Cytoplasmic	chlo: 7, nucl: 2.5, mito: 2, E.R.: 2, cysk_nucl: 2
PGSC0003DMP400019915	PGSC0003DMT400029260	ATGTTAATTTCTCCAAAAAGGAAATTTAATTTGGGATTTTTTAGTCCAAATGTTTCTAAT AATCAAAGGTTTGTTGGTATATGGTATGTTGATGGTCCAAAAAATTCATTTGTTTGGGTT GCAAACAGAGATAAGCCAATTTTTGATAAAAATGGTGTTTTTACTATTGAGAAAAATGGG AATTTAGTGGTGAAAAATGGTCGTGGCGATTTAATGTGGACGAGTAATGTTGCTGCTATG AATAATAATTGTACAGCACATCTTTCTGATTATGGAAATCTTATGATGTTTAATGGCAAT AACAGGGAGTTGTGGCAGAGTTTTCACCATCCTACAGATACATTTTTACCAGAAATGAGA TTTTATTTGGATGAAGTTTTGAGGTCATGGACT…	MLISPKRKFNLGFFSPNVSNNQRFVGIWYVDGPKNSFVWVANRDKPIFDK NGVFTIEKNGNLVVKNGRGDLMWTSNVAAMNNNCTAHLSDYGNLMMFNGN NRELWQSFHHPTDTFLPEMRFYLDEVLRSWTSESDPSPGRYSLGVNTRGS PQIVIFDGEKRRWRSGYWDGRIFTGVTDMKPEYLHGFKLYNEGDKLYFTY TVSDPSDLVRFHISPTGYELEQRWDKDNENWSIIQSHPSGDCDLYNLCGN FAKCDITYLKKCICLVGFVPKDLGQWNARNWSEGCVRRKEVECRGNNSVL KSGSGKKDGFFEIEKIKLPDFADTAYLQNIDECRSMCLENCSCTAYAFVS GINCMMWSGDLVDMQQFQEGGNTLYVRLADSEFAGSNKTVKI…	792	6.54	89.95	Extracellular,Cytoplasmic	chlo: 6, E.R.: 4, nucl: 1.5, cysk_nucl: 1.5, mito: 1
PGSC0003DMP400038811	PGSC0003DMT400057673	ATGAAATTAAGCACAAGAGAGATACTTCTGTTTCTTTCTATATCAACTGCTTCAGGTATC ATTAGCACCAATAAATTCCTGCGAGATTCAGAAACTTTAGTCTCCAATGACAAAAGATTC ATATTCGGGTTCTTTAGTCCTGAAAATTCGACGAATCGTTATGTTGGTGTTATGTTTAAT GTCCAACCACCAACTGTTGTATGGGTTGCCAACAGAGAGAAACCTTTACAGGATTCTAGT GGAAGAGTGACAATATCTGATGATGGAAATCTTGTAATCTTGAATTCACAGAATAGGAGT ATATGGTCATCAAATATTTCACCAGCTGTGAGAAATTCCACAGCGCAGATCTTGGATACT GGAAACTTAGTTTTGAACGATAGCTTCAATGGG…	MKLSTREILLFLSISTASGIISTNKFLRDSETLVSNDKRFIFGFFSPENS TNRYVGVMFNVQPPTVVWVANREKPLQDSSGRVTISDDGNLVILNSQNRS IWSSNISPAVRNSTAQILDTGNLVLNDSFNGRVLWESFRDPSDCFLQTMK IGVDVSTNTTNLLKSWISPSDPSVGSFSVGIQPETVPQISIWKNGKPHWR SGPWNKQVFIGVPDMTSFYLNGFDLVNDNKGTVYLTYLYANQIELTFFTL NSTGFLQQKYMDPSKNDWEVTWEFPATECDFYGKCGPFGSCDPTSSPICS CLEGFRPTSEEEWGKGNWTRGCNRKSMLESERNSSNLEQGKQDWFLKLQS MKVPDSAIWVPFADEDCVNGCLRNTSCIAYSYYTGIGCMHWE…	820	6.35	92.66	PlasmaMembrane	chlo: 8, cyto: 2, extr: 2, mito: 1
PGSC0003DMP400038812	PGSC0003DMT400057674	ATGAAATTAAGCACAAGAGAGATACTTCTGTTTCTTTCTATATCAACTGCTTCAGGTATC ATTAGCACCAATAAATTCCTGCGAGATTCAGAAACTTTAGTCTCCAATGACAAAAGATTC ATATTCGGGTTCTTTAGTCCTGAAAATTCGACGAATCGTTATGTTGGTGTTATGTTTAAT GTCCAACCACCAACTGTTGTATGGGTTGCCAACAGAGAGAAACCTTTACAGGATTCTAGT GGAAGAGTGACAATATCTGATGATGGAAATCTTGTAATCTTGAATTCACAGAATAGGAGT ATATGGTCATCAAATATTTCACCAGCTGTGAGAAATTCCACAGCGCAGATCTTGGATACT GGAAACTTAGTTTTGAACGATAGCTTCAATGGG…	MKLSTREILLFLSISTASGIISTNKFLRDSETLVSNDKRFIFGFFSPENS TNRYVGVMFNVQPPTVVWVANREKPLQDSSGRVTISDDGNLVILNSQNRS IWSSNISPAVRNSTAQILDTGNLVLNDSFNGRVLWESFRDPSDCFLQTMK IGVDVSTNTTNLLKSWISPSDPSVGSFSVGIQPETVPQISIWKNGKPHWR SGPWNKQVFIGVPDMTSFYLNGFDLVNDNKGTVYLTYLYANQIELTFFTL NSTGFLQQKYMDPSKNDWEVTWEFPATECDFYGKCGPFGSCDPTSSPICS CLEGFRPTSEEEWGKGNWTRGCNRKSMLESERNSSNLEQGKQDWFLKLQS MKVPDSAIWVPFADEDCVNGCLRNTSCIAYSYYTGIGCMHWE…	790	6.07	89.63	PlasmaMembrane	chlo: 8, cyto: 2, nucl: 1, extr: 1, vacu: 1
PGSC0003DMP400008765	PGSC0003DMT400012611	ATTAAAAGGCTTAGGCATCAAACACATAGATGGAATCTAAATACTTCATACTTTTCTTAC TATCTTTCTACTCTTTTATACCGAAGATTAGTTCTACTACGACAAATGTAATCAATACTA ATCAGTTCATAACAGATGGTGACACTATTGTTTCATCTGGTGGAACCTTTGAGCTGGGAT TTTTCAGCCCCAATGGTTCCACAACGCGATATATTGGGATATGGTACAAGCAAATTCTTC CTTATGTCCAAACAATTGTATGGGTTGCAAACAGAGAGAAACCACTCACCAATACATCTT CAGTCGTTTTGAAGGTCAACAAGCCGGGAATACTTGCTCTACTTAATGACAAGAATGAAA CTATATGGTCCACGAACACCTCACGATCAGTCC…	MESKYFILFLLSFYSFIPKISSTTTNVINTNQFITDGDTIVSSGGTFELG FFSPNGSTTRYIGIWYKQILPYVQTIVWVANREKPLTNTSSVVLKVNKPG ILALLNDKNETIWSTNTSRSVQNPVAVLLDSGNLVLKDANDDNPENFLWQ SFNFPTDTHLPDMKLGKNFKTGIEVYLLAWKNDNDPTPGEYSLHIDPTGY PQGLIRHGARVSARAGPWNGLRWSGAPAPLQTQTSIYTFQFVFNEEEVYY SFSLINNSLLTRLVLTNNGYIQRLTWVDRTKSWHLYLNIPLDTCDTYSLC GAYGSCVIDSSPVCGCLDKFEPKYPQNWQTGDWSQGCVRKTPIDCNKEHG FLKYSGIKLPETNNSQYNKTMTLEGCRQVCSTNCSCTAYSSL…	746	8.46	84.34	PlasmaMembrane	extr: 5, nucl: 2.5, chlo: 2, vacu: 2, cysk_nucl: 2, cyto: 1
PGSC0003DMP400008766	PGSC0003DMT400012612	ATTAAAAGGCTTAGGCATCAAACACATAGATGGAATCTAAATACTTCATACTTTTCTTAC TATCTTTCTACTCTTTTATACCGAAGATTAGTTCTACTACGACAAATGTAATCAATACTA ATCAGTTCATAACAGATGGTGACACTATTGTTTCATCTGGTGGAACCTTTGAGCTGGGAT TTTTCAGCCCCAATGGTTCCACAACGCGATATATTGGGATATGGTACAAGCAAATTCTTC CTTATGTCCAAACAATTGTATGGGTTGCAAACAGAGAGAAACCACTCACCAATACATCTT CAGTCGTTTTGAAGGTCAACAAGCCGGGAATACTTGCTCTACTTAATGACAAGAATGAAA CTATATGGTCCACGAACACCTCACGATCAGTCC…	MESKYFILFLLSFYSFIPKISSTTTNVINTNQFITDGDTIVSSGGTFELG FFSPNGSTTRYIGIWYKQILPYVQTIVWVANREKPLTNTSSVVLKVNKPG ILALLNDKNETIWSTNTSRSVQNPVAVLLDSGNLVLKDANDDNPENFLWQ SFNFPTDTHLPDMKLGKNFKTGIEVYLLAWKNDNDPTPGEYSLHIDPTGY PQGLIRHGARVSARAGPWNGLRWSGAPAPLQTQTSIYTFQFVFNEEEVYY SFSLINNSLLTRLVLTNNGYIQRLTWVDRTKSWHLYLNIPLDTCDTYSLC GAYGSCVIDSSPVCGCLDKFEPKYPQNWQTGDWSQGCVRKTPIDCNKEHG FLKYSGIKLPETNNSQYNKTMTLEGCRQVCSTNCSCTAYSSL…	811	7.18	91.43	PlasmaMembrane	extr: 4, nucl: 3.5, cysk_nucl: 2.5, vacu: 2, chlo: 1, cyto: 1, mito: 1
PGSC0003DMP400033421	PGSC0003DMT400049508	ATGAATGCAATACAAAGGAATGATTTTTACTTGTTATTGTTATTGTACTTGTATTCGATC AACCATACTTTTGGTGCTACAGATAGTACTATAACAGCTACTCAGTTTCTGAAAGATGGC GATAAAATTGCTTCACATAGTGGAAGCTTTGAAATGGGGTTCTTCAGTCCAGGTGATTCA GAGAATCGCTATGTGGGTATATGGTACAAGAACATATCTGTTAGGACTGTGGTGTGGGTA GCTAACAGAGAAGCTCCTTTGACCGGTGAATCAGGTATCTTGAAAGTCATTGAACAAGGA ATTCTTGTCCTTCTCAATGGTACTAACAATGTTGTGTGGTCAACTAATACCTCTAGATCT GTGCAGAATCCTGTTGCACAGTTGCTGGATTCG…	MNAIQRNDFYLLLLLYLYSINHTFGATDSTITATQFLKDGDKIASHSGSF EMGFFSPGDSENRYVGIWYKNISVRTVVWVANREAPLTGESGILKVIEQG ILVLLNGTNNVVWSTNTSRSVQNPVAQLLDSGNLVLKQADDDNSGNFLWQ SFDHPSDTLLPSMKLGWNFVTGREVYLSSWKNEEDPAPGDYTYHCDPSGY PQNILKKGSDVVYRSGPWNGLHFSGALSSRDSPLYTFGIFSSKTEVYFGF YLTSSVITRLTLSQNGALQRWTWGDRAQDWIPYLSIPTDNCDVYKLCGAY GSCNSQNSPVCGCLDKFVPKHNEDWQKADWSTGCVRRTELNCLQGDVFLK YSHIKLPDTRNSWSNVTMTLEECKTICSRNCSCMAYSNIDIR…	828	5.79	92.94	PlasmaMembrane	chlo: 6, nucl: 3.5, cysk_nucl: 2.5, cyto: 1, mito: 1, extr: 1
PGSC0003DMP400033433	PGSC0003DMT400049531	TTGATTTTTCACATTTTCCCAAATATTCCAAAAGGACTAAACAATTTCCATGAAACGCTT TAGCTTTTTCTATTTCTGTTCCTCTAATATAGTGTCATTTCTATTCATATTTTCCACTGC TTTAGACACTATATCGAACGATAGCCCCATCAAAGATGGACATACCATAGTTTCAGCTGG TGGAAACTTTGAGCTTGGATTTTTCAGCCCTGGAAATTCCAAGAATCGGTATATCGGTAT ATGGTACAACAATTTACCTAAAGGCAGAGAAGTAGTGTGGGTTGCCAATAGAGTGAACCC ACTGAATGAAACTTCTGGCATATTAACAGTCAGTAGCAAAGGGATTGTACTACTCAATGG AAACCAAGATGTGATTTGGTCATCAAATTCATC…	MKRFSFFYFCSSNIVSFLFIFSTALDTISNDSPIKDGHTIVSAGGNFELG FFSPGNSKNRYIGIWYNNLPKGREVVWVANRVNPLNETSGILTVSSKGIV LLNGNQDVIWSSNSSKSLIKPVAQLLDAGNLVLKDDSLVNQKDYAWQSFD YPDSTLLPGMKLGLNLVTGKYWTMSSWKSSDDPSPGEYLDRLDTSGYPQF FVWEGPAIKFSSGIWNGHLFVGGPNLKPNPYYTFEFVNNDKEIYYKYELI NTSIPTRLVLNPAGLLQRLLWIERNQNWFLYSTGQMDNCDRYALCGQFAQ CNINDSPPCDCLRGFQPKNQQGWDAADWSSGCVRRTPLTCGTSDRFLKYS SVKLPDTRHSWFDKSIGLEECQRLCLKNCSCTAYSNLDVKNG…	810	6.29	91.43	PlasmaMembrane	chlo: 5, extr: 4, vacu: 2, nucl: 1, cyto: 1
PGSC0003DMP400067047	PGSC0003DMT400095372	ATGGCTTCCATGCTTTCTTTGTTTACTATCTGTCATCTTTTTATTTCCATCGCCCTGTAT GTATGTTACGCTGCTGCTACTGACTCCTTGTTTGCATATCAAATCCTCACCAACTTGAAC CCTTTAGTTTCATCCAACCATAATTTCGTAATTGGATTTTTTGGTTATTATTCATCGACT CTACCTCTATGCAAGACGTACCTGGGATTGGGGTACAGGAGTGTAGATTCCAGGGCTATA GTATGGGTAGGTAATGAATTGAATCCACTTGGATGTTTTACAGCGCTAGCACTAACCAAA GAAGGATTTTATGTCAAAGATATAGTGCTGGGAACAACGGTATGGATTCATAAGCCCAAC AGAACAGTTCCGTCACCAGTTCTGAAGCTCCTT…	MASMLSLFTICHLFISIALYVCYAAATDSLFAYQILTNLNPLVSSNHNFV IGFFGYYSSTLPLCKTYLGLGYRSVDSRAIVWVGNELNPLGCFTALALTK EGFYVKDIVLGTTVWIHKPNRTVPSPVLKLLDSGNLVFGDSSNLTAGEYL WQSFDHPLHTLLPEMKLGWDKKTGIDRSMRSWRTEGDPAPGDYLLRLDLG DSGQLPQLVLEKNQRIQSRWGPWDGQKFSGGYALMDNHAFRPIFHSDTDA IFFTFEAKEDSSLILSLNPDGKLQFLRWNNNATNFWDEVKTLNMAICDQY STCGPYGVCTDGDFPCECPDGFTAASPEEWDKMNFTEGCRRNTSLNYTDK NVFVKNTELKLPDKATYWGMLYPQDCEQKCLNKRSCMAYTNI…	779	5.55	87.71	PlasmaMembrane,Extracellular,Cytoplasmic	chlo: 4, extr: 3, vacu: 2, E.R.: 2, nucl: 1, mito: 1
PGSC0003DMP400001509	PGSC0003DMT400002067	ATGCGTTTTTGTTTGCAAAATCTCACAAGGGTCACTCTGTTCTTCATCTTCACCATAAAT TCACCTTCCCTTTCAGCTCCTTTCTTGCCTATAAACAATGTAACTCTTTATGGCGATGCT TCATTCACCGCAAAATCAATCACCCTCACCCAAGAACGCAACTGTTCATCATCATCATCA ACACCTCCCATTTCTGGCATTGGAAGAGCTTTCTACACATACCCAGTTCGTTTTCTTGAT TCTTTAACCAATAACACTGCTTCTTTCTTGTGTACTTTCTCTTTTACTATACTTCCAACC CCTTCTTGCCCTTTTGGTGATGGCATGGGGTTTTTGGTCACTTCTGATGTTGATTCTTTG AGCATCTCTGATGGGTATATGGGTCTTCCGAAT…	MRFCLQNLTRVTLFFIFTINSPSLSAPFLPINNVTLYGDASFTAKSITLT QERNCSSSSSTPPISGIGRAFYTYPVRFLDSLTNNTASFLCTFSFTILPT PSCPFGDGMGFLVTSDVDSLSISDGYMGLPNPDSEDSFLAVEFNANDNRI GVDTKEIRSLASTNVDSAGIDLKSGKEMAGRIEYKDSEKMIRVWIGYELQ IRPPNPVLSTRIDVSNQLKEFMRIGFTAKGSAVYSISRWRFRTFGLISSP ISSSWDQSDEGNCLMCFPEEEIGGHISDSHHSSSSSGSKSLLKLTYGGLA AIVTLVGCALSVVFVLALRRKKRDRVGETNERQMCRLQGNRVPQRLSLSE IKSATECFNHERIIGEGASAVVYEGEIPSRGSVAVKRFVQGS…	679	6.43	75.85	PlasmaMembrane,Cytoplasmic	chlo: 14
PGSC0003DMP400007800	PGSC0003DMT400011223	AATATTTTGGGCAACGAAAAACTTGAGTCTGCACTTGAAAATATAAAAACATTATAGAGT AGTGTAGCAACATACATTTGTTTAACTATGGCTGTTTTTGCATCTGTATCATACTTTGTT TTGATAATCCCCTTTGTCACTTCATTGTCTTTCAATTTTGATAGTTTTAATCCCAATGAT CAGAATATAACATATGAGGCAGATGCTTATCCAAACGGTGTAATTCAGCTCACCAAAAAC GAGCAGGGTAGTGGTTTAAACGATAGCATAGGCCGAGCTACATATTCTAAAACACTCTAT CTTTGGGACAAGGCTTCTGGGAATATCACCGATTTCACTACTCACTTCTCCTTTGGAATC AATTCACTGGGAAAAAACTTATATGCTGATGGT…	MVSVVNVTWFSSIPNGKRTDAWITYNSTSKNLSVVFTGFQPQGNTTVTFL QTLSYNIDLRDYLPEWVTFGFSGATGSLFALQTIYSWNFTSSLKYNDNIT DPFVPLPSPVPHPDVSLPTPDPDPDPDPSSKKLSGLVIGLISGGCVSVAL SVLILFAFWRKRKVREYEDEDEDDIIDSSMTNEFERSTGPKKFLYSELVR CTNYFSREEMLGQGGFGGVYKGYLSESNSYIAVKRVSRESKQGIKEYASE VRIISRLRHKHLVQLIGWCHQKRELLLVYEFMPNGSLDYDLFKGRSHLTW SIRFKIAQGLASALLYLHDEWEQCVVHRDIKSSNIMLDSNFNAKLGDFGL ARLVDHDKGSQTTVLAGTMGYMAPECLTTGKASKETDVYSFG…	549	5.63	61.18	PlasmaMembrane	vacu: 6, chlo: 3, cyto: 2, nucl: 1, mito: 1
PGSC0003DMP400032555	PGSC0003DMT400048068	ATTTTACACTACTCCAACATGCTTCAAAATAGCTTCTTTTATTGACCCTTCCTCTTATTA AAAGCCCTTACATCTCTATACTTCTTTTCACTACACAATATGGAATTTTTGACACCAAAA ATCTTCATATTTTTCTCTTGTTTTCAACTCATATCACAAGCCAAAATCATAACATTTGAC CAACAATATGGTGACCCTTTTGATCATACATATGTCCCCCTTCTTGAAATCAAACATCCT GCACAAATAAGCAATCAAGCACTTCAAATCACCCCTGACACAGCTTCCTCTGCTTACCAA ATGTTCAATAATTCAGGCAGAATCCTATTAAAACGGCCTTTCAAACTATGGGTAGACAAT GATATTTCAAGGACAGCGTCATTCAACACATCA…	MEFLTPKIFIFFSCFQLISQAKIITFDQQYGDPFDHTYVPLLEIKHPAQI SNQALQITPDTASSAYQMFNNSGRILLKRPFKLWVDNDISRTASFNTSFL VNIYRPDNQTPAEGLAFLICPNFDLPLNSQGQYLGLTNATTDGELSNKII AIELDTFKQDFDIDDNHIGIDINSVKSVKSEPLTPHGIELAPIGARFYNI WIHYDGFKKVLDVYIIEQMTKNGTTPTRPKVPILTHNVDLREFVKQESYF GFSASTGHFNQLNCVLRWNLTVEYFQEKNDQEKVLIISLSVGVSVLVVLL ILSGYFGYFFYKKKRDDRSQSNILGALKSLPGMPRDFEFKELKKATNNFD EKNKLGEGGFGVVYKGYLVGENLEIAVKWFSRESIKGQDDFL…	676	5.98	76.66	PlasmaMembrane	extr: 4, nucl: 3.5, chlo: 3, cysk_nucl: 2.5, cyto: 1, mito: 1
PGSC0003DMP400035298	PGSC0003DMT400052362	CAACAATAGAACAAATTAGCATATTTTCTCTCAATCAAGAAAATATTACCAATGTTGTTA AATTTTGTCATACTAGTGTCTCTCTTCTTTGTACCAACTTCTTGTGAAGTTGATGGATTC ATTTACAATGGATTCAAATCAAGTAATATTAGCTTAGATGGCATTGCTAATATTACATCC AATGGTCTTTTGTTGTTAACCGATTCCAAAACACAAGATCAAGGCCATGCTTTCTATCCA AATCCAATTCATTTCAAGAATTCACCTAATGGTAATGCATTTTCATTCTCTACAACCTTT GTGTTCGCGATAACGTCTGATTATCCACCATTGGATGGTCATGGACTAGTTTTTGTTATC GCGCCACAGAGAGGAATTCAGAAGGCTTTGGCA…	MYVGFSSSTGSVPTHHYILGWSFKANGKAQELSQLPSLPRVGRKGTSRFV TIGLPVISLVSIVVATLVVVYYVRRKKYEEVLEDWEREYRPQRFSYKDLY TATKGFREKELLGAGGFGKVYKGVMPVTKLEIAVKKISHESRQGMKEFVS EIVSIGRIQHRNVVPLLGYCRRKGELLLVYEFMSNGSLDKYLYDQPRLTL DWNQRFRVIRGVASGLFFLHEECDHVVIHRDIKASNVLLDGELNGRLGDF GLARLYGHGTDPQSTRVVGTLGYLAPEHTRTGRATPSSDVFSFGAFLLEV ACGRRPIEPRQAGDDLILVDWVFSCWNRGNILEAVDPNLGNDFVPGQVEL VLSLGLFCSHSEPSFRPTMRQNVLFLDGVVALPELSALGVSS…	433	8.66	48.17	PlasmaMembrane	chlo: 7, E.R.: 3, nucl: 1, cyto: 1, mito: 1
PGSC0003DMP400051802	PGSC0003DMT400076465	GAATGATATTTCCCCATTTTCTCTGCTTCCCATAATTCTTTATCCATGTGAATTAGCTCT GCTTCTTTCTTAGAATGAACCAATATTATCCAAAAATTCTTCTTTCTTACCTGTTATTAA CCCTATTTTCTTGTAATCAATCAGTTGCAGAAACTGATTTTGTCCTCAATGGCTTTACAC AATCAGATGTGTCATTTTTTGGGAATGTTACAATCGAATCTAGAGTTCTTACTCTTTCAA ATGACTCAACTTTTTCAATTGGTAGAGCTCTGTACCCTTCAAAGATTGTCACAAAAGAAG CCAATTCATCTAAAGTTCTTCCCTTTTCAACATCTTTCATTTTTGCAATGGCTCCTTACA GAGACAGGCTGCCAGGACATGGTATAGTTTTCT…	MAPYRDRLPGHGIVFLFVPHTGIDGTTSAQNLGFLNFTNNGNPDNHVFGV EFDVFKNQEFNDINENHVGIDVNSLASEFAHEAGYWPDEKNKYNSDGSLN EESLETLKLNNGRNYQVWIDYADFNISVTMAPVGVKRPKQPLLDFHLNLS QVFEEEMYVGFTAATGELAQSHKILAWSFSNSNFSIGDGLITQGLPSFEL PEDPVYRSKGFIAGMTVSLLFLVVVIAVASWLLIKRNRRMKKEREDMEDW ELEYWPHRITYQEIDAATKGFADENVIGIGGNGKVYKGVLAGGSEVAVKR ISHQNSEGARQFLAEISSLGRLKQRNLVSLRGWCKKDRGSLIVVYDYMEN GSLDKRLFESNERSMLSFEDRIRILKDVASGVLYLHEGWESK…	607	5.27	68.6	PlasmaMembrane	chlo: 7, nucl: 2, extr: 2, vacu: 2		20
