# Supplementary material for: Genome-wide analysis of lectin receptor-like kinases family from potato (Solanum tuberosum L.)
Source: PeerJ. 2020 Jun 10;8:e9310. doi: 10.7717/peerj.9310 (PMC7293193; doi:10.7717/peerj.9310)
Supplement: Supplemental Information 6 [file peerj-08-9310-s006.xlsx]

## Sheet: Biological Process
Gene ontology enrichment analysis showing the enriched Biological Process.
P-value	Term ID	Biological Process	DEGs annotation in term	Gene list
1.687e-05	GO:0008037	cell recognition	2	PGSC0003DMG400013383,PGSC0003DMG401028902
0.007952	GO:0009987	cellular process	8	PGSC0003DMG400003982,PGSC0003DMG400013885,PGSC0003DMG400042814,PGSC0003DMG401028902,PGSC0003DMG400027233,PGSC0003DMG401005047,PGSC0003DMG400013383,PGSC0003DMG400031861
0.03119	GO:0036211	protein modification process	3	PGSC0003DMG400013383,PGSC0003DMG401028902,PGSC0003DMG400027233
0.03119	GO:0006464	cellular protein modification process	3	PGSC0003DMG400013383,PGSC0003DMG401028902,PGSC0003DMG400027233
0.03736	GO:0043412	macromolecule modification	3	PGSC0003DMG400013383,PGSC0003DMG401028902,PGSC0003DMG400027233
0.08499	GO:0044267	cellular protein metabolic process	3	PGSC0003DMG400013383,PGSC0003DMG401028902,PGSC0003DMG400027233
0.1356	GO:0019538	protein metabolic process	3	PGSC0003DMG400013383,PGSC0003DMG401028902,PGSC0003DMG400027233
0.2259	GO:0044260	cellular macromolecule metabolic process	3	PGSC0003DMG400013383,PGSC0003DMG401028902,PGSC0003DMG400027233
0.4905	GO:0043170	macromolecule metabolic process	3	PGSC0003DMG400013383,PGSC0003DMG401028902,PGSC0003DMG400027233
0.6728	GO:0044763	single-organism cellular process	2	PGSC0003DMG400013383,PGSC0003DMG401028902
0.7195	GO:0044237	cellular metabolic process	3	PGSC0003DMG400013383,PGSC0003DMG401028902,PGSC0003DMG400027233
0.7363	GO:0044238	primary metabolic process	3	PGSC0003DMG400013383,PGSC0003DMG401028902,PGSC0003DMG400027233
0.7965	GO:0044699	single-organism process	2	PGSC0003DMG400013383,PGSC0003DMG401028902
0.8376	GO:0071704	organic substance metabolic process	3	PGSC0003DMG400013383,PGSC0003DMG401028902,PGSC0003DMG400027233
0.9935	GO:0008152	metabolic process	3	PGSC0003DMG400013383,PGSC0003DMG401028902,PGSC0003DMG400027233

## Sheet: Molecular Function
Gene ontology enrichment analysis showing the enriched Molecular Function annotation.
P-value	Term ID	Molecular Function	DEGs annotation in term	Gene list
9.698e-15	GO:0004672	protein kinase activity	15	PGSC0003DMG400041974,PGSC0003DMG400003982,PGSC0003DMG400013885,PGSC0003DMG400011251,PGSC0003DMG400042814,PGSC0003DMG400032782,PGSC0003DMG401028902,PGSC0003DMG400027233,PGSC0003DMG401005047,PGSC0003DMG400013383,PGSC0003DMG400018184,PGSC0003DMG400017330,PGSC0003DMG400031861,PGSC0003DMG400020328,PGSC0003DMG400003999
1.38e-14	GO:0016301	kinase activity	16	PGSC0003DMG400003982,PGSC0003DMG400000578,PGSC0003DMG400013885,PGSC0003DMG400011251,PGSC0003DMG400042814,PGSC0003DMG400032782,PGSC0003DMG401028902,PGSC0003DMG400013383,PGSC0003DMG400018184,PGSC0003DMG400031861,PGSC0003DMG400041974,PGSC0003DMG401005047,PGSC0003DMG400027233,PGSC0003DMG400017330,PGSC0003DMG400003999,PGSC0003DMG400020328
2.438e-14	GO:0016773	phosphotransferase activity, alcohol group as acceptor	15	PGSC0003DMG400041974,PGSC0003DMG400003982,PGSC0003DMG400013885,PGSC0003DMG400011251,PGSC0003DMG400042814,PGSC0003DMG400032782,PGSC0003DMG401028902,PGSC0003DMG400027233,PGSC0003DMG401005047,PGSC0003DMG400013383,PGSC0003DMG400018184,PGSC0003DMG400017330,PGSC0003DMG400031861,PGSC0003DMG400020328,PGSC0003DMG400003999
6.202e-13	GO:0016772	transferase activity, transferring phosphorus-containing groups	16	PGSC0003DMG400003982,PGSC0003DMG400000578,PGSC0003DMG400013885,PGSC0003DMG400011251,PGSC0003DMG400042814,PGSC0003DMG400032782,PGSC0003DMG401028902,PGSC0003DMG400013383,PGSC0003DMG400018184,PGSC0003DMG400031861,PGSC0003DMG400041974,PGSC0003DMG401005047,PGSC0003DMG400027233,PGSC0003DMG400017330,PGSC0003DMG400003999,PGSC0003DMG400020328
5.828e-09	GO:0016740	transferase activity	17	PGSC0003DMG400003982,PGSC0003DMG400000578,PGSC0003DMG400013885,PGSC0003DMG400011251,PGSC0003DMG400042814,PGSC0003DMG400032782,PGSC0003DMG401028902,PGSC0003DMG400013383,PGSC0003DMG400018184,PGSC0003DMG400031861,PGSC0003DMG400041974,PGSC0003DMG401005047,PGSC0003DMG400027233,PGSC0003DMG400017330,PGSC0003DMG402013876,PGSC0003DMG400003999,PGSC0003DMG400020328
0.0001499	GO:0030246	carbohydrate binding	3	PGSC0003DMG400013383,PGSC0003DMG401028902,PGSC0003DMG400027233
0.0005351	GO:0005488	binding	19	PGSC0003DMG400003982,PGSC0003DMG400000578,PGSC0003DMG400013885,PGSC0003DMG402029906,PGSC0003DMG400011251,PGSC0003DMG400042814,PGSC0003DMG400032782,PGSC0003DMG401028902,PGSC0003DMG400013383,PGSC0003DMG400018184,PGSC0003DMG400023671,PGSC0003DMG400045997,PGSC0003DMG400031861,PGSC0003DMG400041974,PGSC0003DMG401005047,PGSC0003DMG400027233,PGSC0003DMG400017330,PGSC0003DMG400003999,PGSC0003DMG400020328
0.0008724	GO:1901265	nucleoside phosphate binding	11	PGSC0003DMG400041974,PGSC0003DMG400003982,PGSC0003DMG400013885,PGSC0003DMG400042814,PGSC0003DMG400032782,PGSC0003DMG401028902,PGSC0003DMG400027233,PGSC0003DMG401005047,PGSC0003DMG400013383,PGSC0003DMG400018184,PGSC0003DMG400031861
0.0008724	GO:0000166	nucleotide binding	11	PGSC0003DMG400041974,PGSC0003DMG400003982,PGSC0003DMG400013885,PGSC0003DMG400042814,PGSC0003DMG400032782,PGSC0003DMG401028902,PGSC0003DMG400027233,PGSC0003DMG401005047,PGSC0003DMG400013383,PGSC0003DMG400018184,PGSC0003DMG400031861
0.001233	GO:0036094	small molecule binding	11	PGSC0003DMG400041974,PGSC0003DMG400003982,PGSC0003DMG400013885,PGSC0003DMG400042814,PGSC0003DMG400032782,PGSC0003DMG401028902,PGSC0003DMG400027233,PGSC0003DMG401005047,PGSC0003DMG400013383,PGSC0003DMG400018184,PGSC0003DMG400031861
0.01941	GO:1901363	heterocyclic compound binding	11	PGSC0003DMG400041974,PGSC0003DMG400003982,PGSC0003DMG400013885,PGSC0003DMG400042814,PGSC0003DMG400032782,PGSC0003DMG401028902,PGSC0003DMG400027233,PGSC0003DMG401005047,PGSC0003DMG400013383,PGSC0003DMG400018184,PGSC0003DMG400031861
0.01948	GO:0097159	organic cyclic compound binding	11	PGSC0003DMG400041974,PGSC0003DMG400003982,PGSC0003DMG400013885,PGSC0003DMG400042814,PGSC0003DMG400032782,PGSC0003DMG401028902,PGSC0003DMG400027233,PGSC0003DMG401005047,PGSC0003DMG400013383,PGSC0003DMG400018184,PGSC0003DMG400031861
0.0261	GO:0004674	protein serine/threonine kinase activity	2	PGSC0003DMG400003982,PGSC0003DMG401028902
0.05909	GO:0003824	catalytic activity	17	PGSC0003DMG400003982,PGSC0003DMG400000578,PGSC0003DMG400013885,PGSC0003DMG400011251,PGSC0003DMG400042814,PGSC0003DMG400032782,PGSC0003DMG401028902,PGSC0003DMG400013383,PGSC0003DMG400018184,PGSC0003DMG400031861,PGSC0003DMG400041974,PGSC0003DMG401005047,PGSC0003DMG400027233,PGSC0003DMG400017330,PGSC0003DMG402013876,PGSC0003DMG400003999,PGSC0003DMG400020328
0.5335	GO:0032559	adenyl ribonucleotide binding	3	PGSC0003DMG400013383,PGSC0003DMG401028902,PGSC0003DMG400027233
0.535	GO:0030554	adenyl nucleotide binding	3	PGSC0003DMG400013383,PGSC0003DMG401028902,PGSC0003DMG400027233
0.6519	GO:0032555	purine ribonucleotide binding	3	PGSC0003DMG400013383,PGSC0003DMG401028902,PGSC0003DMG400027233
0.6519	GO:0032553	ribonucleotide binding	3	PGSC0003DMG400013383,PGSC0003DMG401028902,PGSC0003DMG400027233
0.6531	GO:0017076	purine nucleotide binding	3	PGSC0003DMG400013383,PGSC0003DMG401028902,PGSC0003DMG400027233
0.6551	GO:0097367	carbohydrate derivative binding	3	PGSC0003DMG400013383,PGSC0003DMG401028902,PGSC0003DMG400027233
