# Supplementary material for: Genome-wide analysis of lectin receptor-like kinases family from potato (Solanum tuberosum L.)
Source: PeerJ. 2020 Jun 10;8:e9310. doi: 10.7717/peerj.9310 (PMC7293193; doi:10.7717/peerj.9310)
Supplement: Supplemental Information 7 [file peerj-08-9310-s007.xlsx]

## Sheet: Sheet1
Cis-elements in the promoter region of StLecRLKs
Transcript	Motif	Sequence	Location	Signals of cis-element responsiveness
PGSC0003DMT400000510	TCA-element	CCATCTTTTT	212	SA
PGSC0003DMT400000510	CGTCA-motif	CGTCA	394	MeJA
PGSC0003DMT400000510	CGTCA-motif	CGTCA	1162	MeJA
PGSC0003DMT400002386	TC-rich repeats	ATTCTCTAAC	1167	Defense and stress
PGSC0003DMT400002386	TCA-element	CCATCTTTTT	1095	SA
PGSC0003DMT400002386	CGTCA-motif	CGTCA	348	MeJA
PGSC0003DMT400002386	MBS	CAACTG	948	Drought
PGSC0003DMT400002386	MBS	CAACTG	1286	Drought
PGSC0003DMT400002736	ABRE	ACGTG	152	ABA
PGSC0003DMT400002736	ABRE	ACGTG	614	ABA
PGSC0003DMT400002736	CGTCA-motif	CGTCA	794	MeJA
PGSC0003DMT400002736	CGTCA-motif	CGTCA	868	MeJA
PGSC0003DMT400005096	TCA-element	TCAGAAGAGG	51	SA
PGSC0003DMT400005096	TCA-element	CCATCTTTTT	629	SA
PGSC0003DMT400005096	TCA-element	CCATCTTTTT	656	SA
PGSC0003DMT400008564	CGTCA-motif	CGTCA	1166	MeJA
PGSC0003DMT400008564	MBS	CAACTG	1468	Drought
PGSC0003DMT400010165	TC-rich repeats	GTTTTCTTAC	853	Defense and stress
PGSC0003DMT400010165	TC-rich repeats	ATTCTCTAAC	1391	Defense and stress
PGSC0003DMT400010165	LTR	CCGAAA	427	Defense and stress
PGSC0003DMT400010165	ABRE	ACGTG	1108	ABA
PGSC0003DMT400010165	CGTCA-motif	CGTCA	194	MeJA
PGSC0003DMT400010165	CGTCA-motif	CGTCA	1132	MeJA
PGSC0003DMT400010165	AT-rich sequence	TAAAATACT	747	Elicitor
PGSC0003DMT400010165	MBS	CAACTG	50	Drought
PGSC0003DMT400010211	TC-rich repeats	GTTTTCTTAC	124	Defense and stress
PGSC0003DMT400010211	TC-rich repeats	GTTTTCTTAC	1039	Defense and stress
PGSC0003DMT400010211	TCA-element	CCATCTTTTT	1264	SA
PGSC0003DMT400010211	ABRE	ACGTG	1291	ABA
PGSC0003DMT400010211	CGTCA-motif	CGTCA	357	MeJA
PGSC0003DMT400012606	TC-rich repeats	ATTCTCTAAC	619	Defense and stress
PGSC0003DMT400012606	LTR	CCGAAA	118	Low-temperature
PGSC0003DMT400012606	TCA-element	CCATCTTTTT	1358	SA
PGSC0003DMT400012606	MBS	CAACTG	1182	Drought
PGSC0003DMT400012612	ABRE	ACGTG	236	ABA
PGSC0003DMT400012612	ABRE	ACGTG	788	ABA
PGSC0003DMT400012612	CGTCA-motif	CGTCA	32	MeJA
PGSC0003DMT400012612	CGTCA-motif	CGTCA	1194	MeJA
PGSC0003DMT400012612	CGTCA-motif	CGTCA	1403	MeJA
PGSC0003DMT400012676	TC-rich repeats	GTTTTCTTAC	323	Defense and stress
PGSC0003DMT400012676	CGTCA-motif	CGTCA	544	MeJA
PGSC0003DMT400012676	CGTCA-motif	CGTCA	1240	MeJA
PGSC0003DMT400012676	MBS	CAACTG	315	Drought
PGSC0003DMT400012676	MBS	CAACTG	1445	Drought
PGSC0003DMT400012679	LTR	CCGAAA	361	Low-temperature
PGSC0003DMT400012679	ABRE	ACGTG	217	ABA
PGSC0003DMT400012679	CGTCA-motif	CGTCA	260	MeJA
PGSC0003DMT400012679	CGTCA-motif	CGTCA	647	MeJA
PGSC0003DMT400012679	MBS	CAACTG	247	Drought
PGSC0003DMT400012679	MBS	CAACTG	1192	Drought
PGSC0003DMT400012950	ABRE	CACGTG	112	ABA
PGSC0003DMT400012950	ABRE	ACGTG	113	ABA
PGSC0003DMT400012950	ABRE	ACGTG	280	ABA
PGSC0003DMT400012950	ABRE	ACGTG	1223	ABA
PGSC0003DMT400012950	ABRE	ACGTG	1337	ABA
PGSC0003DMT400012950	CGTCA-motif	CGTCA	715	MeJA
PGSC0003DMT400012950	CGTCA-motif	CGTCA	987	MeJA
PGSC0003DMT400014530	TC-rich repeats	ATTCTCTAAC	111	Defense and stress
PGSC0003DMT400014530	ABRE	CACGTG	751	ABA
PGSC0003DMT400014530	ABRE	ACGTG	752	ABA
PGSC0003DMT400014530	CGTCA-motif	CGTCA	163	MeJA
PGSC0003DMT400014530	CGTCA-motif	CGTCA	1058	MeJA
PGSC0003DMT400014530	MBS	CAACTG	1167	Drought
PGSC0003DMT400021936	CGTCA-motif	CGTCA	382	MeJA
PGSC0003DMT400021983	TC-rich repeats	ATTCTCTAAC	1315	Defense and stress
PGSC0003DMT400021983	TC-rich repeats	ATTCTCTAAC	1440	Defense and stress
PGSC0003DMT400022743	TCA-element	TCAGAAGAGG	572	SA
PGSC0003DMT400022743	TCA-element	TCAGAAGAGG	1013	SA
PGSC0003DMT400022743	ABRE	ACGTG	850	ABA
PGSC0003DMT400022743	ABRE	ACGTG	862	ABA
PGSC0003DMT400022743	ABRE	ACGTG	893	ABA
PGSC0003DMT400022743	CGTCA-motif	CGTCA	1165	MeJA
PGSC0003DMT400022743	MBS	CAACTG	308	Drought
PGSC0003DMT400022983	CGTCA-motif	CGTCA	10	MeJA
PGSC0003DMT400022983	MBS	CAACTG	171	Drought
PGSC0003DMT400022983	MBS	CAACTG	468	Drought
PGSC0003DMT400022983	MBS	CAACTG	1359	Drought
PGSC0003DMT400024108	TC-rich repeats	ATTCTCTAAC	109	Defense and stress
PGSC0003DMT400024108	TC-rich repeats	GTTTTCTTAC	922	Defense and stress
PGSC0003DMT400024108	TCA-element	TCAGAAGAGG	720	SA
PGSC0003DMT400024108	TCA-element	CCATCTTTTT	738	SA
PGSC0003DMT400024351	TCA-element	CCATCTTTTT	379	SA
PGSC0003DMT400024351	ABRE	ACGTG	8	ABA
PGSC0003DMT400024351	ABRE	ACGTG	568	ABA
PGSC0003DMT400024351	ABRE	ACGTG	642	ABA
PGSC0003DMT400024351	ABRE	ACGTG	661	ABA
PGSC0003DMT400024351	ABRE	ACGTG	703	ABA
PGSC0003DMT400024351	ABRE	AACCCGG	811	ABA
PGSC0003DMT400024351	ABRE	CACGTG	1070	ABA
PGSC0003DMT400024351	ABRE	ACGTG	1071	ABA
PGSC0003DMT400024351	CGTCA-motif	CGTCA	26	MeJA
PGSC0003DMT400024351	CGTCA-motif	CGTCA	1457	MeJA
PGSC0003DMT400028763	TC-rich repeats	ATTCTCTAAC	192	Defense and stress
PGSC0003DMT400028763	TCA-element	CCATCTTTTT	1185	SA
PGSC0003DMT400028763	TCA-element	CCATCTTTTT	1451	SA
PGSC0003DMT400028763	ABRE	ACGTG	327	ABA
PGSC0003DMT400028763	ABRE	ACGTG	679	ABA
PGSC0003DMT400028763	ABRE	GCAACGTGTC	804	ABA
PGSC0003DMT400028763	ABRE	ACGTG	806	ABA
PGSC0003DMT400028763	ABRE	ACGTG	1178	ABA
PGSC0003DMT400028763	CGTCA-motif	CGTCA	1370	MeJA
PGSC0003DMT400029260	TCA-element	CCATCTTTTT	1050	SA
PGSC0003DMT400029260	ABRE	CACGTG	421	ABA
PGSC0003DMT400029260	ABRE	ACGTG	422	ABA
PGSC0003DMT400029260	MBS	CAACTG	1401	Drought
PGSC0003DMT400034819	LTR	CCGAAA	774	Low-temperature
PGSC0003DMT400034819	TCA-element	CCATCTTTTT	331	SA
PGSC0003DMT400034819	ABRE	ACGTG	510	ABA
PGSC0003DMT400034819	CGTCA-motif	CGTCA	1264	MeJA
PGSC0003DMT400034819	CGTCA-motif	CGTCA	1460	MeJA
PGSC0003DMT400036023	LTR	CCGAAA	1275	Low-temperature
PGSC0003DMT400036023	CGTCA-motif	CGTCA	839	MeJA
PGSC0003DMT400036023	CGTCA-motif	CGTCA	958	MeJA
PGSC0003DMT400036023	MBS	CAACTG	1419	Drought
PGSC0003DMT400036023	WUN-motif	AAATTTCCT	1286	wounding
PGSC0003DMT400036030	TC-rich repeats	GTTTTCTTAC	325	Defense and stress
PGSC0003DMT400036030	LTR	CCGAAA	391	Low-temperature
PGSC0003DMT400036030	ABRE	ACGTG	189	ABA
PGSC0003DMT400036030	ABRE	CACGTG	204	ABA
PGSC0003DMT400036030	ABRE	ACGTG	205	ABA
PGSC0003DMT400036030	ABRE	CACGTG	221	ABA
PGSC0003DMT400036030	ABRE	ACGTG	222	ABA
PGSC0003DMT400036038	SARE	TTCGACCATCTT	1386	SA
PGSC0003DMT400036038	TCA-element	CCATCTTTTT	1383	SA
PGSC0003DMT400036038	ABRE	ACGTG	1206	ABA
PGSC0003DMT400036038	CGTCA-motif	CGTCA	524	MeJA
PGSC0003DMT400036038	CGTCA-motif	CGTCA	880	MeJA
PGSC0003DMT400036038	CGTCA-motif	CGTCA	995	MeJA
PGSC0003DMT400036047	TCA-element	CCATCTTTTT	721	SA
PGSC0003DMT400036047	ABRE	GCAACGTGTC	327	ABA
PGSC0003DMT400036047	CGTCA-motif	CGTCA	1318	MeJA
PGSC0003DMT400036047	MBS	CAACTG	244	Drought
PGSC0003DMT400036051	ABRE	CACGTG	835	ABA
PGSC0003DMT400036051	ABRE	ACGTG	836	ABA
PGSC0003DMT400036051	ABRE	ACGTG	845	ABA
PGSC0003DMT400036055	LTR	CCGAAA	461	Low-temperature
PGSC0003DMT400036055	TCA-element	CCATCTTTTT	439	SA
PGSC0003DMT400044503	TC-rich repeats	ATTCTCTAAC	1485	Defense and stress
PGSC0003DMT400044503	CGTCA-motif	CGTCA	359	MeJA
PGSC0003DMT400044503	MBS	CAACTG	1397	Drought
PGSC0003DMT400044515	LTR	CCGAAA	45	Low-temperature
PGSC0003DMT400044515	LTR	CCGAAA	416	Low-temperature
PGSC0003DMT400044515	LTR	CCGAAA	699	Low-temperature
PGSC0003DMT400044515	LTR	CCGAAA	781	Low-temperature
PGSC0003DMT400044515	LTR	CCGAAA	864	Low-temperature
PGSC0003DMT400044515	ABRE	ACGTG	120	ABA
PGSC0003DMT400044515	ABRE	ACGTG	790	ABA
PGSC0003DMT400044515	ABRE	ACGTG	856	ABA
PGSC0003DMT400044522	LTR	CCGAAA	210	Low-temperature
PGSC0003DMT400044522	MBS	CAACTG	118	Drought
PGSC0003DMT400044522	LTR	CCGAAA	586	Low-temperature
PGSC0003DMT400044528	TCA-element	CCATCTTTTT	865	SA
PGSC0003DMT400044528	ABRE	AACCCGG	949	ABA
PGSC0003DMT400044528	MBS	CAACTG	624	Drought
PGSC0003DMT400044608	TC-rich repeats	ATTCTCTAAC	808	Defense and stress
PGSC0003DMT400044608	CGTCA-motif	CGTCA	57	MeJA
PGSC0003DMT400044608	CGTCA-motif	CGTCA	604	MeJA
PGSC0003DMT400044608	MBS	CAACTG	900	Drought
PGSC0003DMT400044668	TC-rich repeats	ATTCTCTAAC	712	Defense and stress
PGSC0003DMT400044668	ABRE	CACGTG	432	ABA
PGSC0003DMT400044668	ABRE	ACGTG	433	ABA
PGSC0003DMT400044668	ABRE	ACGTG	1247	ABA
PGSC0003DMT400044668	CGTCA-motif	CGTCA	732	MeJA
PGSC0003DMT400044668	CGTCA-motif	CGTCA	874	MeJA
PGSC0003DMT400044668	MBS	CAACTG	1363	Drought
PGSC0003DMT400044673	TCA-element	CCATCTTTTT	715	SA
PGSC0003DMT400044673	TCA-element	CCATCTTTTT	1430	SA
PGSC0003DMT400044673	ABRE	ACGTG	221	ABA
PGSC0003DMT400044673	CGTCA-motif	CGTCA	606	MeJA
PGSC0003DMT400046233	TCA-element	CCATCTTTTT	758	SA
PGSC0003DMT400046233	ABRE	GACACGTGGC	1212	ABA
PGSC0003DMT400046233	ABRE	ACGTG	1337	ABA
PGSC0003DMT400046233	CGTCA-motif	CGTCA	1306	MeJA
PGSC0003DMT400046233	WUN-motif	AAATTTCCT	222	wounding
PGSC0003DMT400046233	WUN-motif	AAATTTCCT	1444	wounding
PGSC0003DMT400046238	LTR	CCGAAA	1221	Low-temperature
PGSC0003DMT400046238	ABRE	CACGTG	843	ABA
PGSC0003DMT400046238	ABRE	ACGTG	844	ABA
PGSC0003DMT400046238	ABRE	ACGTG	1298	ABA
PGSC0003DMT400046238	CGTCA-motif	CGTCA	492	MeJA
PGSC0003DMT400046238	CGTCA-motif	CGTCA	649	MeJA
PGSC0003DMT400046828	TCA-element	CCATCTTTTT	315	SA
PGSC0003DMT400046828	CGTCA-motif	CGTCA	618	MeJA
PGSC0003DMT400046828	CGTCA-motif	CGTCA	960	MeJA
PGSC0003DMT400046828	WUN-motif	AAATTTCCT	229	wound-responsive
PGSC0003DMT400047489	TC-rich repeats	ATTCTCTAAC	937	Defense and stress
PGSC0003DMT400047489	ABRE	GCAACGTGTC	184	ABA
PGSC0003DMT400047489	CGTCA-motif	CGTCA	108	MeJA
PGSC0003DMT400047494	ABRE	ACGTG	1258	ABA
PGSC0003DMT400048068	ABRE	ACGTG	397	ABA
PGSC0003DMT400048068	CGTCA-motif	CGTCA	399	MeJA
PGSC0003DMT400048068	CGTCA-motif	CGTCA	1272	MeJA
PGSC0003DMT400048068	AT-rich sequence	TAAAATACT	712	Elicitor
PGSC0003DMT400049507	ABRE	ACGTG	177	ABA
PGSC0003DMT400049508	ABRE	TACGTGTC	897	ABA
PGSC0003DMT400049508	ABRE	ACGTG	898	ABA
PGSC0003DMT400049508	CGTCA-motif	CGTCA	1277	MeJA
PGSC0003DMT400049531	TCA-element	CCATCTTTTT	1042	SA
PGSC0003DMT400049531	ABRE	CACGTG	197	ABA
PGSC0003DMT400049531	ABRE	ACGTG	198	ABA
PGSC0003DMT400049531	ABRE	GACACGTGGC	1067	ABA
PGSC0003DMT400049531	ABRE	CACGTG	1069	ABA
PGSC0003DMT400049531	ABRE	ACGTG	1070	ABA
PGSC0003DMT400049531	ABRE	ACGTG	1075	ABA
PGSC0003DMT400049531	CGTCA-motif	CGTCA	1073	MeJA
PGSC0003DMT400049531	CGTCA-motif	CGTCA	1093	MeJA
PGSC0003DMT400049617	LTR	CCGAAA	713	Low-temperature
PGSC0003DMT400049617	ABRE	ACGTG	206	ABA
PGSC0003DMT400049617	CGTCA-motif	CGTCA	367	MeJA
PGSC0003DMT400049621	TC-rich repeats	ATTCTCTAAC	381	Defense and stress
PGSC0003DMT400049621	ABRE	ACGTG	1038	ABA
PGSC0003DMT400049621	CGTCA-motif	CGTCA	613	MeJA
PGSC0003DMT400049621	CGTCA-motif	CGTCA	1107	MeJA
PGSC0003DMT400049628	LTR	CCGAAA	9	Low-temperature
PGSC0003DMT400049628	CGTCA-motif	CGTCA	695	MeJA
PGSC0003DMT400049628	CGTCA-motif	CGTCA	750	MeJA
PGSC0003DMT400049628	MBS	CAACTG	1030	Drought
PGSC0003DMT400052363	ABRE	ACGTG	405	ABA
PGSC0003DMT400052364	TCA-element	CCATCTTTTT	517	SA
PGSC0003DMT400052364	MBS	CAACTG	1357	Drought
PGSC0003DMT400052365	ABRE	ACGTG	36	ABA
PGSC0003DMT400052365	ABRE	ACGTG	1197	ABA
PGSC0003DMT400056125	ABRE	ACGTG	1079	ABA
PGSC0003DMT400056125	CGTCA-motif	CGTCA	1449	MeJA
PGSC0003DMT400057672	TCA-element	CCATCTTTTT	47	SA
PGSC0003DMT400057672	CGTCA-motif	CGTCA	536	MeJA
PGSC0003DMT400057672	CGTCA-motif	CGTCA	1311	MeJA
PGSC0003DMT400060849	ABRE	ACGTG	765	ABA
PGSC0003DMT400060849	ABRE	ACGTG	1154	ABA
PGSC0003DMT400060849	CGTCA-motif	CGTCA	950	MeJA
PGSC0003DMT400060849	MBS	CAACTG	513	Drought
PGSC0003DMT400062335	TCA-element	CCATCTTTTT	979	SA
PGSC0003DMT400062335	MBS	CAACTG	9	Drought
PGSC0003DMT400062337	TCA-element	CCATCTTTTT	604	SA
PGSC0003DMT400062337	ABRE	ACGTG	707	ABA
PGSC0003DMT400062337	ABRE	CACGTG	1022	ABA
PGSC0003DMT400062337	ABRE	ACGTG	1023	ABA
PGSC0003DMT400062337	CGTCA-motif	CGTCA	429	MeJA
PGSC0003DMT400062337	CGTCA-motif	CGTCA	976	MeJA
PGSC0003DMT400067266	TC-rich repeats	ATTCTCTAAC	539	Defense and stress
PGSC0003DMT400067266	TCA-element	CCATCTTTTT	395	SA
PGSC0003DMT400067266	ABRE	ACGTG	1253	ABA
PGSC0003DMT400067346	MBS	CAACTG	1417	Drought
PGSC0003DMT400068512	LTR	CCGAAA	959	Low-temperature
PGSC0003DMT400068512	LTR	CCGAAA	988	Low-temperature
PGSC0003DMT400068512	TCA-element	CCATCTTTTT	1379	SA
PGSC0003DMT400068512	ABRE	AACCCGG	973	ABA
PGSC0003DMT400068513	TC-rich repeats	GTTTTCTTAC	226	Defense and stress
PGSC0003DMT400068513	CGTCA-motif	CGTCA	561	MeJA
PGSC0003DMT400068513	MBS	CAACTG	687	Drought
PGSC0003DMT400068513	MBS	CAACTG	781	Drought
PGSC0003DMT400068928	TC-rich repeats	GTTTTCTTAC	1112	Defense and stress
PGSC0003DMT400068928	TC-rich repeats	GTTTTCTTAC	1217	Defense and stress
PGSC0003DMT400068928	CGTCA-motif	CGTCA	412	MeJA
PGSC0003DMT400069794	TCA-element	CCATCTTTTT	445	SA
PGSC0003DMT400069794	ABRE	ACGTG	182	ABA
PGSC0003DMT400070026	TC-rich repeats	GTTTTCTTAC	916	Defense and stress
PGSC0003DMT400070026	TCA-element	CCATCTTTTT	1450	SA
PGSC0003DMT400070026	ABRE	ACGTG	142	ABA
PGSC0003DMT400070026	CGTCA-motif	CGTCA	62	MeJA
PGSC0003DMT400070026	CGTCA-motif	CGTCA	880	MeJA
PGSC0003DMT400073253	ABRE	ACGTG	502	ABA
PGSC0003DMT400073253	CGTCA-motif	CGTCA	504	MeJA
PGSC0003DMT400073253	CGTCA-motif	CGTCA	1284	MeJA
PGSC0003DMT400074356	TC-rich repeats	GTTTTCTTAC	726	Defense and stress
PGSC0003DMT400074356	ABRE	ACGTG	187	ABA
PGSC0003DMT400074356	ABRE	CGCACGTGTC	369	ABA
PGSC0003DMT400074356	ABRE	CACGTG	371	ABA
PGSC0003DMT400074356	ABRE	ACGTG	372	ABA
PGSC0003DMT400074356	ABRE	ACGTG	1199	ABA
PGSC0003DMT400074356	CGTCA-motif	CGTCA	185	MeJA
PGSC0003DMT400074356	CGTCA-motif	CGTCA	1046	MeJA
PGSC0003DMT400074356	AT-rich sequence	TAAAATACT	89	Elicitor
PGSC0003DMT400074356	MBS	CAACTG	790	Drought
PGSC0003DMT400075702	TC-rich repeats	ATTCTCTAAC	1358	Defense and stress
PGSC0003DMT400075702	LTR	CCGAAA	26	Low-temperature
PGSC0003DMT400075702	LTR	CCGAAA	71	Low-temperature
PGSC0003DMT400075702	ABRE	ACGTG	249	ABA
PGSC0003DMT400075702	ABRE	ACGTG	1006	ABA
PGSC0003DMT400075702	CGTCA-motif	CGTCA	954	MeJA
PGSC0003DMT400076465	ABRE	ACGTG	1101	ABA
PGSC0003DMT400076465	CGTCA-motif	CGTCA	1229	MeJA
PGSC0003DMT400076465	MBS	CAACTG	394	Drought
PGSC0003DMT400076880	ABRE	ACGTG	226	ABA
PGSC0003DMT400076880	ABRE	ACGTG	1305	ABA
PGSC0003DMT400076880	ABRE	ACGTG	1317	ABA
PGSC0003DMT400076880	ABRE	ACGTG	1355	ABA
PGSC0003DMT400076880	CGTCA-motif	CGTCA	288	MeJA
PGSC0003DMT400076880	CGTCA-motif	CGTCA	356	MeJA
PGSC0003DMT400076880	CGTCA-motif	CGTCA	971	MeJA
PGSC0003DMT400076880	CGTCA-motif	CGTCA	1314	MeJA
PGSC0003DMT400076880	AT-rich sequence	TAAAATACT	800	Elicitor
PGSC0003DMT400076880	MBS	CAACTG	1206	Drought
PGSC0003DMT400077519	LTR	CCGAAA	1165	Low-temperature
PGSC0003DMT400078489	TC-rich repeats	ATTCTCTAAC	362	Defense and stress
PGSC0003DMT400078489	TCA-element	CCATCTTTTT	103	SA
PGSC0003DMT400078489	ABRE	ACGTG	1141	ABA
PGSC0003DMT400078489	CGTCA-motif	CGTCA	568	MeJA
PGSC0003DMT400081462	ABRE	CACGTG	809	ABA
PGSC0003DMT400081462	ABRE	ACGTG	810	ABA
PGSC0003DMT400081462	ABRE	ACGTG	1252	ABA
PGSC0003DMT400081462	MBS	CAACTG	379	Drought
PGSC0003DMT400081462	WUN-motif	AAATTTCCT	770	wounding
PGSC0003DMT400082723	LTR	CCGAAA	229	Low-temperature
PGSC0003DMT400082723	LTR	CCGAAA	828	Low-temperature
PGSC0003DMT400082723	ABRE	AACCCGG	117	ABA
PGSC0003DMT400086806	TC-rich repeats	GTTTTCTTAC	897	Defense and stress
PGSC0003DMT400086806	TCA-element	CCATCTTTTT	1169	SA
PGSC0003DMT400086806	TCA-element	CCATCTTTTT	1324	SA
PGSC0003DMT400086806	ABRE	ACGTG	57	ABA
PGSC0003DMT400086806	ABRE	ACGTG	338	ABA
PGSC0003DMT400092403	TCA-element	TCAGAAGAGG	498	SA
PGSC0003DMT400092403	CGTCA-motif	CGTCA	382	MeJA
PGSC0003DMT400093243	CGTCA-motif	CGTCA	856	MeJA
PGSC0003DMT400093243	MBS	CAACTG	1247	Drought
PGSC0003DMT400096426	ABRE	ACGTG	185	ABA
PGSC0003DMT400096426	ABRE	ACGTG	1264	ABA
PGSC0003DMT400096426	ABRE	ACGTG	1276	ABA
PGSC0003DMT400096426	ABRE	ACGTG	1314	ABA
PGSC0003DMT400096426	CGTCA-motif	CGTCA	247	MeJA
PGSC0003DMT400096426	CGTCA-motif	CGTCA	315	MeJA
PGSC0003DMT400096426	CGTCA-motif	CGTCA	930	MeJA
PGSC0003DMT400096426	CGTCA-motif	CGTCA	1273	MeJA
PGSC0003DMT400096426	AT-rich sequence	TAAAATACT	759	Elicitor
PGSC0003DMT400096426	MBS	CAACTG	1165	Drought
PGSC0003DMT400096753	TCA-element	CCATCTTTTT	660	SA
PGSC0003DMT400096753	TCA-element	TCAGAAGAGG	716	SA
PGSC0003DMT400096753	ABRE	ACGTG	149	ABA
PGSC0003DMT400096753	CGTCA-motif	CGTCA	277	MeJA
PGSC0003DMT400096753	MBS	CAACTG	601	Drought
PGSC0003DMT400096753	MBS	CAACTG	751	Drought
PGSC0003DMT400096753	MBS	CAACTG	967	Drought
PGSC0003DMT400097642	ABRE	ACGTG	706	ABA
PGSC0003DMT400097642	ABRE	ACGTG	1182	ABA
PGSC0003DMT400097642	MBS	CAACTG	119	Drought
PPGSC0003DMT400067264	TC-rich repeats	ATTCTCTAAC	286	Defense and stress
PPGSC0003DMT400067264	LTR	CCGAAA	423	Low-temperature
PPGSC0003DMT400067264	TCA-element	CCATCTTTTT	446	SA
PGSC0003DMT400001565	ABRE	CACGTG	38	ABA
PGSC0003DMT400001565	ABRE	ACGTG	39	ABA
PGSC0003DMT400001565	ABRE	ACGTG	85	ABA
PGSC0003DMT400001565	MBS	CAACTG	158	Drought
PGSC0003DMT400002067	ABRE	ACGTG	1006	ABA
PGSC0003DMT400002067	MBS	CAACTG	1279	Drought
PGSC0003DMT400011224	MBS	CAACTG	205	Drought
PGSC0003DMT400011224	MBS	CAACTG	538	Drought
PGSC0003DMT400011224	TGACG-motif	TGACG	542	MeJA
PGSC0003DMT400011224	TGACG-motif	TGACG	1145	MeJA
PGSC0003DMT400011225	MBS	CAACTG	261	Drought
PGSC0003DMT400011225	TCA-element	CCATCTTTTT	507	SA
PGSC0003DMT400011225	TGACG-motif	TGACG	1397	MeJA
PGSC0003DMT400011225	TC-rich repeats	ATTCTCTAAC	1490	Defense and stress
PGSC0003DMT400024347	CGTCA-motif	CGTCA	101	MeJA
PGSC0003DMT400024347	TC-rich repeats	ATTCTCTAAC	292	Defense and stress
PGSC0003DMT400027131	ABRE	ACGTG	112	ABA
PGSC0003DMT400027131	ABRE	ACGTG	809	ABA
PGSC0003DMT400027131	CGTCA-motif	CGTCA	897	MeJA
PGSC0003DMT400027131	ABRE	ACGTG	997	ABA
PGSC0003DMT400064346	ABRE	ACGTG	2	ABA
PGSC0003DMT400064346	TC-rich repeats	GTTTTCTTAC	292	Defense and stress
PGSC0003DMT400064346	TCA-element	CCATCTTTTT	578	SA
PGSC0003DMT400064346	CGTCA-motif	CGTCA	809	MeJA
PGSC0003DMT400064346	TC-rich repeats	GTTTTCTTAC	1382	Defense and stress
PGSC0003DMT400095372	ABRE	ACGTG	639	ABA
PGSC0003DMT400095372	TGACG-motif	TGACG	1019	MeJA

## Sheet: Sheet4
Statistical analysis of cis-elements in the promoter region of StLecRLKs
			Defense and stress responsiveness	Low-temperature responsiveness	SA	ABA	MeJA	Elicitor-mediated activation	Drought	wounding
PGSC0003DMT400000510	PGSC0003DMG400000179	G-Ⅱ			+		+
PGSC0003DMT400002386	PGSC0003DMG400000915	G-Ⅰ	+		+		+		+
PGSC0003DMT400002736	PGSC0003DMG400001059	G-Ⅳ				+	+
PGSC0003DMT400005096	PGSC0003DMG400002017	G-Ⅳ			+
PGSC0003DMT400008564	PGSC0003DMG400003313	G-Ⅰ					+		+
PGSC0003DMT400010165	PGSC0003DMG400003982	G-Ⅰ	+	+		+	+	+	+
PGSC0003DMT400010211	PGSC0003DMG400003999	G-Ⅰ	+		+	+	+
PGSC0003DMT400012606	PGSC0003DMG400004928	G-Ⅴ	+	+	+				+
PGSC0003DMT400012612	PGSC0003DMG400004930	G-Ⅴ				+	+
PGSC0003DMT400012676	PGSC0003DMG401004946	G-Ⅴ	+				+		+
PGSC0003DMT400012679	PGSC0003DMG402004946	G-Ⅴ		+		+	+		+
PGSC0003DMT400012950	PGSC0003DMG401005047	G-Ⅴ				+	+
PGSC0003DMT400014530	PGSC0003DMG400005689	G-Ⅳ	+			+	+		+
PGSC0003DMT400021936	PGSC0003DMG400008508	G-Ⅲ					+
PGSC0003DMT400021983	PGSC0003DMG400008523	G-Ⅲ	+
PGSC0003DMT400022743	PGSC0003DMG400008822	L-type			+	+	+		+
PGSC0003DMT400022983	PGSC0003DMG400008897	L-type					+		+
PGSC0003DMT400024108	PGSC0003DMG401009323	G-Ⅳ	+		+
PGSC0003DMT400024351	PGSC0003DMG400009417	C-type			+	+	+
PGSC0003DMT400028763	PGSC0003DMG400011071	L-type	+		+	+	+
PGSC0003DMT400029260	PGSC0003DMG400011251	G-Ⅳ			+	+			+
PGSC0003DMT400034819	PGSC0003DMG400013383	G-Ⅰ		+	+	+	+
PGSC0003DMT400036023	PGSC0003DMG401013876	G-Ⅴ		+			+		+	+
PGSC0003DMT400036030	PGSC0003DMG402013876	G-Ⅴ	+	+		+
PGSC0003DMT400036038	PGSC0003DMG400013882	G-Ⅴ			+	+	+
PGSC0003DMT400036047	PGSC0003DMG400013885	G-Ⅴ			+	+	+		+
PGSC0003DMT400036051	PGSC0003DMG400013886	G-Ⅳ				+
PGSC0003DMT400036055	PGSC0003DMG400013887	G-Ⅳ		+	+
PGSC0003DMT400044503	PGSC0003DMG400017277	G-Ⅰ	+				+		+
PGSC0003DMT400044515	PGSC0003DMG400017282	G-Ⅰ		+		+
PGSC0003DMT400044522	PGSC0003DMG400017284	G-Ⅰ		+					+
PGSC0003DMT400044528	PGSC0003DMG400017286	G-Ⅰ			+	+			+
PGSC0003DMT400044608	PGSC0003DMG400017315	G-Ⅰ	+				+		+
PGSC0003DMT400044668	PGSC0003DMG400017327	G-Ⅰ	+			+	+		+
PGSC0003DMT400044673	PGSC0003DMG400017330	G-Ⅰ			+	+	+
PGSC0003DMT400046233	PGSC0003DMG400017946	G-Ⅴ			+	+	+			+
PGSC0003DMT400046238	PGSC0003DMG400017949	G-Ⅴ		+		+	+
PGSC0003DMT400046828	PGSC0003DMG400018184	L-type			+		+			+
PGSC0003DMT400047489	PGSC0003DMG400018452	G-Ⅰ	+			+	+
PGSC0003DMT400047494	PGSC0003DMG400018457	G-Ⅰ				+
PGSC0003DMT400048068	PGSC0003DMG400018677	L-type				+	+	+
PGSC0003DMT400049507	PGSC0003DMG400019237	G-Ⅴ				+
PGSC0003DMT400049508	PGSC0003DMG400019238	G-Ⅴ				+	+
PGSC0003DMT400049531	PGSC0003DMG400019241	G-Ⅴ			+	+	+
PGSC0003DMT400049617	PGSC0003DMG400019275	G-Ⅴ		+		+	+
PGSC0003DMT400049621	PGSC0003DMG400019276	G-Ⅴ	+			+	+
PGSC0003DMT400049628	PGSC0003DMG400019278	G-Ⅴ		+			+		+
PGSC0003DMT400052363	PGSC0003DMG400020326	L-type				+
PGSC0003DMT400052364	PGSC0003DMG400020327	L-type			+				+
PGSC0003DMT400052365	PGSC0003DMG400020328	L-type				+
PGSC0003DMT400056125	PGSC0003DMG400021804	G-Ⅴ				+	+
PGSC0003DMT400057672	PGSC0003DMG400022391	G-Ⅳ			+		+
PGSC0003DMT400058657	PGSC0003DMG400022787	G-Ⅳ
PGSC0003DMT400060849	PGSC0003DMG400023671	L-type				+	+		+
PGSC0003DMT400062335	PGSC0003DMG400024259	G-Ⅰ			+				+
PGSC0003DMT400062337	PGSC0003DMG400024260	G-Ⅰ			+	+	+
PGSC0003DMT400067264	PGSC0003DMG400026155	G-Ⅲ	+	+	+
PGSC0003DMT400067266	PGSC0003DMG400026156	G-Ⅳ	+		+	+
PGSC0003DMT400067346	PGSC0003DMG400026185	G-Ⅲ							+
PGSC0003DMT400068512	PGSC0003DMG400026646	L-type		+	+	+
PGSC0003DMT400068513	PGSC0003DMG400026647	L-type	+				+		+
PGSC0003DMT400068928	PGSC0003DMG400026810	G-Ⅰ	+				+
PGSC0003DMT400069794	PGSC0003DMG400027140	L-type			+	+
PGSC0003DMT400070026	PGSC0003DMG400027233	G-Ⅰ	+		+	+	+
PGSC0003DMT400073253	PGSC0003DMG400028461	G-Ⅰ				+	+
PGSC0003DMT400074356	PGSC0003DMG401028902	G-Ⅰ	+			+	+	+	+
PGSC0003DMT400075702	PGSC0003DMG401029444	G-Ⅳ	+	+		+	+
PGSC0003DMT400076465	PGSC0003DMG400029735	L-type				+	+		+
PGSC0003DMT400076880	PGSC0003DMG402029906	G-Ⅰ				+	+	+	+
PGSC0003DMT400077519	PGSC0003DMG400030144	L-type		+
PGSC0003DMT400078489	PGSC0003DMG400030553	G-Ⅲ	+		+	+	+
PGSC0003DMT400081462	PGSC0003DMG400031861	G-Ⅰ				+			+	+
PGSC0003DMT400082723	PGSC0003DMG400032782	G-Ⅰ		+		+
PGSC0003DMT400086806	PGSC0003DMG400036377	L-type		+	+	+
PGSC0003DMT400092403	PGSC0003DMG400041974	L-type			+		+
PGSC0003DMT400093243	PGSC0003DMG400042814	G-Ⅱ					+		+
PGSC0003DMT400096426	PGSC0003DMG400045997	G-Ⅰ				+	+	+	+
PGSC0003DMT400096753	PGSC0003DMG400046324	G-Ⅰ			+	+	+		+
PGSC0003DMT400097642	PGSC0003DMG400047213	L-type				+			+
PGSC0003DMT400027131	PGSC0003DMG400010466	L-type				+	+
PGSC0003DMT400024347	PGSC0003DMG401009415	L-type	+				+
PGSC0003DMT400064346	PGSC0003DMG400024998	G-Ⅴ	+		+	+	+
PGSC0003DMT400095372	PGSC0003DMG400044943	G-Ⅴ				+	+
PGSC0003DMT400001565	PGSC0003DMG400000578	L-type				+			+
PGSC0003DMT400002067	PGSC0003DMG400000789	L-type				+			+
PGSC0003DMT400011224	PGSC0003DMG400004396	L-type				+	+
PGSC0003DMT400011225	PGSC0003DMG400004397	L-type	+		+		+		+
Total			26	18	34	57	57	5	34	4
