# Supplementary material for: Genome-wide analysis of lectin receptor-like kinases family from potato (Solanum tuberosum L.)
Source: PeerJ. 2020 Jun 10;8:e9310. doi: 10.7717/peerj.9310 (PMC7293193; doi:10.7717/peerj.9310)
Supplement: Supplemental Information 8 [file peerj-08-9310-s008.xlsx]

## Sheet: Sheet1
	The expression data of G-I-1, G-I-2, G-I-3, G-I-4, G-I-5 and G-I-6 by qRT-PCR under the Phytophthora infestans (Pi) inoculation for 1 d (WT1), 4 d (WT2), 6 d (WT3) and 8 d (WT4). For the control group, the sample were inoculated with ddH2O for the same time point, and titled as WC1, WC2, WC3 and WC4, respectively. The experiments were performed on three biological replicates titled re-1, re-2 and…
CT (Control Group)		WC1				WC2				WC3				WC4
		Re1	Re2	Re3	Average	Re1	Re2	Re3	Average	Re1	Re2	Re3	Average	Re1	Re2	Re3	Average
	Actin 1	18.02	18.46	18.66	18.38	18.65	18.69	18.78	18.7067	17.01	17.24	17.05	17.1	17.75	18.18	18.29	18.0733
	G-I-1	26.06	26.26	26.32	26.2133	24.89	24.9	25.04	24.9433	22	22.3	22.17	22.1567	25.92	26.72	26.71	26.45
	G-I-2	25.11	25.53	25.38	25.34	23.88	24.53	24.69	24.3667	22.85	21.94	21.91	22.2333	25.7	26.2	26.05	25.9833
	G-I-3	29.39	29.37	29.15	29.3033	28.2	29.15	28.77	28.7067	29.24	29.39	29.48	29.37	29.74	29.78	30.03	29.85
	G-I-4	28.17	28.23	28.32	28.24	26.42	26.68	26.9	26.6667	25.98	26.26	26.2	26.1467	27.9	27.89	27.89	27.8933
	G-I-5	26.86	27.15	27.17	27.06	24.75	25.24	25.06	25.0167	24.78	24.78	24.92	24.8267	29.13	29.22	29.49	29.28
	G-I-6	33.96	33.81	33.66	33.81	34.68	34.21	34.28	34.39	34.63	35.26	35.88	35.2567	35.21	36.12	35.42	35.5833
CT (Treated Group)		WT1				WT2				WT3				WT4
		Re1	Re2	Re3	Average	Re1	Re2	Re3	Average	Re1	Re2	Re3	Average	Re1	Re2	Re3	Average
	Actin 1	17.97	18.09	18	18.02	18.29	18.4	18.09	18.26	18.46	18.26	18.74	18.4867	18.93	18.96	18.9	18.93
	G-I-1	26.13	26.38	25.89	26.1333	22.42	23.08	24.37	23.29	23.49	23.55	23.47	23.5033	25	27.21	25.97	26.06
	G-I-2	25.61	25.06	25.55	25.4067	22.74	22.81	22.06	22.5367	22.64	22.01	22.89	22.5133	25.45	26.69	25.74	25.96
	G-I-3	29.68	30.72	30.48	30.2933	28.09	28.72	27.56	28.1233	24.93	25.03	25.23	25.0633	27.08	27.62	27.6	27.4333
	G-I-4	26.29	28.09	27.11	27.1633	27.97	27.04	26.89	27.3	25.71	25.06	25.9	25.5567	28.03	26.45	27.48	27.32
	G-I-5	28.03	28.41	28.55	28.33	25.77	25.75	25.8	25.7733	24.87	25.21	25.16	25.08	26.04	26.71	26.96	26.57
	G-I-6	33.73	33.47	33.44	33.5467	31.34	32.21	31	31.5167	28.28	29.74	28.58	28.8667	28.07	27.19	27.99	27.75
∆CT (Control Group)		WC1				WC2				WC3				WC4
		Re1	Re2	Re3	Average	Re1	Re2	Re3	Average	Re1	Re2	Re3	Average	Re1	Re2	Re3	Average
	G-I-1	7.68	7.88	7.94	7.83333	6.18	6.19	6.33	6.23333	4.9	5.2	5.07	5.05667	7.85	8.65	8.64	8.38
	G-I-2	6.73	7.15	7	6.96	5.17	5.82	5.98	5.65667	5.75	4.84	4.81	5.13333	7.63	8.13	7.98	7.91333
	G-I-3	11.01	10.99	10.77	10.9233	9.49	10.44	10.06	9.99667	12.14	12.29	12.38	12.27	11.67	11.71	11.96	11.78
	G-I-4	9.79	9.85	9.94	9.86	7.71	7.97	8.19	7.95667	8.88	9.16	9.1	9.04667	9.83	9.82	9.82	9.82333
	G-I-5	8.48	8.77	8.79	8.68	6.04	6.53	6.35	6.30667	7.68	7.68	7.82	7.72667	11.06	11.15	11.42	11.21
	G-I-6	15.58	15.43	15.28	15.43	15.97	15.5	15.57	15.68	17.53	18.16	18.78	18.1567	17.14	18.05	17.35	17.5133
∆CT (Treated Group)		WT1				WT2				WT3				WT4
		Re1	Re2	Re3		Re1	Re2	Re3		Re1	Re2	Re3		Re1	Re2	Re3
	G-I-1	8.11	8.36	7.87		4.16	4.82	6.11		5	5.06	4.98		6.07	8.28	7.04
	G-I-2	7.59	7.04	7.53		4.48	4.55	3.8		4.15	3.52	4.4		6.52	7.76	6.81
	G-I-3	11.66	12.7	12.46		9.83	10.46	9.3		6.44	6.54	6.74		8.15	8.69	8.67
	G-I-4	8.27	10.07	9.09		9.71	8.78	8.63		7.22	6.57	7.41		9.1	7.52	8.55
	G-I-5	10.01	10.39	10.53		7.51	7.49	7.54		6.38	6.72	6.67		7.11	7.78	8.03
	G-I-6	15.71	15.45	15.42		13.08	13.95	12.74		9.79	11.25	10.09		9.14	8.26	9.06
∆∆CT		WT1 vs WC1				WT2 vs WC2				WT3 vs WC3				WT4 vs WC4
		Re1	Re2	Re3		Re1	Re2	Re3		Re1	Re2	Re3		Re1	Re2	Re3
	G-I-1	0.276667	0.526667	0.0366667		-2.07333	-1.41333	-0.123333		-0.0566667	0.00333333	-0.0766667		-2.31	-0.1	-1.34
	G-I-2	0.63	0.08	0.57		-1.17667	-1.10667	-1.85667		-0.983333	-1.61333	-0.733333		-1.39333	-0.153333	-1.10333
	G-I-3	0.736667	1.77667	1.53667		-0.166667	0.463333	-0.696667		-5.83	-5.73	-5.53		-3.63	-3.09	-3.11
	G-I-4	-1.59	0.21	-0.77		1.75333	0.823333	0.673333		-1.82667	-2.47667	-1.63667		-0.723333	-2.30333	-1.27333
	G-I-5	1.33	1.71	1.85		1.20333	1.18333	1.23333		-1.34667	-1.00667	-1.05667		-4.1	-3.43	-3.18
	G-I-6	0.28	0.02	-0.01		-2.6	-1.73	-2.94		-8.36667	-6.90667	-8.06667		-8.37333	-9.25333	-8.45333
F(x)=2-∆∆CT		WT1 vs WC1				WT2 vs WC2				WT3 vs WC3				WT4 vs WC4
		Re1	Re2	Re3		Re1	Re2	Re3		Re1	Re2	Re3		Re1	Re2	Re3
	G-I-1	0.825496	0.694157	0.974905		4.20858	2.66352	1.08925		1.04006	0.997692	1.05458		4.95883	1.07177	2.53151
	G-I-2	0.646176	0.946058	0.673617		2.26054	2.15348	3.6217		1.97703	3.05958	1.66248		2.62685	1.11214	2.14851
	G-I-3	0.600124	0.291857	0.344681		1.12246	0.725309	1.62076		56.8859	53.0765	46.2057		12.3805	8.51496	8.63383
	G-I-4	3.01049	0.864537	1.70527		0.296616	0.565135	0.627056		3.54717	5.5661	3.10947		1.65099	4.93597	2.41719
	G-I-5	0.397768	0.30566	0.277392		0.434271	0.440333	0.425334		2.54324	2.00926	2.08012		17.1484	10.7779	9.06307
	G-I-6	0.823591	0.986233	1.00696		6.06287	3.31728	7.67411		330.079	119.981	268.107		331.608	610.282	350.515
		WT1 vs WC1				WT2 vs WC2				WT3 vs WC3				WT4 vs WC4
		Average (re1:re3)	SD	P value		Average (re1:re3)	SD	P value		Average (re1:re3)	SD	P value		Average (re1:re3)	SD	P value
	G-I-1	0.831519	0.140471	0.158643		2.65378	1.55969	0.104363		1.03078	0.0295575	0.65576		2.85404	1.9635	0.145289
	G-I-2	0.755284	0.165784	0.115922		2.67857	0.818525	0.0160244		2.23303	0.732889	0.0517161		1.9625	0.774299	0.0933314
	G-I-3	0.412221	0.164859	0.0140193		1.15618	0.448675	0.77416		52.056	5.41272	9.13322e-07		9.8431	2.19827	7.91692e-05
	G-I-4	1.8601	1.08132	0.241805		0.496269	0.175655	0.0412788		4.07424	1.31039	0.00179425		3.00139	1.71864	0.0363899
	G-I-5	0.32694	0.0629462	0.00091256		0.433312	0.00754546	0.00110463		2.21087	0.290008	0.000604056		12.3298	4.2602	0.000268107
	G-I-6	0.938926	0.100419	0.487047		5.68475	2.20289	0.00337863		239.389	107.953	0.000170397		430.802	155.722	2.47735e-05
		WT1 vs WC1				WT2 vs WC2				WT3 vs WC3				WT4 vs WC4
		Average (re1:re3)	SD	P value		Average (re1:re3)	SD	P value		Average (re1:re3)	SD	P value		Average (re1:re3)	SD	P value
	G-I-1	0.831519	0.140471			2.65378	1.55969			1.03078	0.0295575			2.85404	1.9635
	G-I-2	0.755284	0.165784			2.67857	0.818525	*		2.23303	0.732889			1.9625	0.774299
	G-I-3	0.412221	0.164859	*		1.15618	0.448675			52.056	5.41272	**		9.8431	2.19827	**
	G-I-4	1.8601	1.08132			0.496269	0.175655	*		4.07424	1.31039	**		3.00139	1.71864	*
	G-I-5	0.32694	0.0629462	**		0.433312	0.00754546	**		2.21087	0.290008	**		12.3298	4.2602	**
	G-I-6	0.938926	0.100419			5.68475	2.20289	**		239.389	107.953	**		430.802	155.722	**

## Sheet: Sheet2
	The expression data of G-I-7, G-II-1, L-3 and L-4 by qRT-PCR under the Phytophthora infestans (Pi) inoculation for 1 d (WT1), 4 d (WT2), 6 d (WT3) and 8 d (WT4). For the control group, the sample were inoculated with ddH2O for the same time point, and titled as WC1, WC2, WC3 and WC4, respectively. The experiments were performed on three biological replicates titled re-1, re-2 and re-3.
CT (Control Group)		WC1				WC2				WC3				WC4
		Re-1	Re-2	Re-3	Average	Re-1	Re-2	Re-3	Average	Re-1	Re-2	Re-3	Average	Re-1	Re-2	Re-3	Average
	Actin 1	17.61	18.04	17.98	17.8767	16.37	16.5	16.52	16.4633	16.93	17.33	17.12	17.1267	17.9	18.05	18.04	17.9967
	G-I-7	26.11	26.37	26.49		25.58	25.78	25.85		26.82	26.78	26.81		27.96	27.79	28.06
	G-II-1	35.07	35.61	35.15		34.25	34.74	34.31		33.78	34.42	33.69		34.07	33.46	33.46
	L-3	28.67	28.84	28.89		26.13	26.47	26.48		25.67	25.91	25.91		27.54	27.5	27.73
	L-4	26.34	26.1	26.08		25.47	25.67	25.59		25.14	25.24	25.21		28.35	28.5	28.74
CT (Treated Group)		WT1				WT2				WT3				WT4
		Re-1	Re-2	Re-3	Average	Re-1	Re-2	Re-3	Average	Re-1	Re-2	Re-3	Average	Re-1	Re-2	Re-3	Average
	Actin 1	17.93	17.55	17.58	17.6867	17.95	18.03	18.08	18.02	18.13	18.44	18.44	18.3367	17.52	17.97	18.15	17.88
	G-I-7	26.47	26.83	26.98		26.07	26.58	26.54		23.42	23.3	23.1		22.85	22.05	23.77
	G-II-1	33.82	34.34	34.75		32.14	33.98	33.4		28.5	29.73	29.29		29.05	29.71	29.41
	L-3	26.06	26.84	26.89		25.55	25.1	25.7		24.12	24.38	24.21		24.07	24.97	24.98
	L-4	27.22	27.79	27.75		25.06	25.82	25.89		25.6	26.72	26.23		25.01	25.41	25.79
∆CT (Control Group)		WC1				WC2				WC3				WC4
		Re-1	Re-2	Re-3	Average	Re-1	Re-2	Re-3	Average	Re-1	Re-2	Re-3	Average	Re-1	Re-2	Re-3	Average
	G-I-7	7.23	7.49	7.61	7.44333	9.12	9.32	9.39	9.27667	9.69	9.65	9.68	9.67333	9.96	9.79	10.06	9.93667
	G-II-1	16.19	16.73	16.27	16.3967	17.79	18.28	17.85	17.9733	16.65	17.29	16.56	16.8333	16.07	15.46	15.46	15.6633
	L-3	9.79	9.96	10.01	9.92	9.67	10.01	10.02	9.9	8.54	8.78	8.78	8.7	9.54	9.5	9.73	9.59
	L-4	7.46	7.22	7.2	7.29333	9.01	9.21	9.13	9.11667	8.01	8.11	8.08	8.06667	10.35	10.5	10.74	10.53
∆CT (Treated Group)		WT1				WT2				WT3				WT4
		Re-1	Re-2	Re-3		Re-1	Re-2	Re-3		Re-1	Re-2	Re-3		Re-1	Re-2	Re-3
	G-I-7	8.78	9.14	9.29		8.05	8.56	8.52		5.08	4.96	4.76		4.97	4.17	5.89
	G-II-1	16.13	16.65	17.06		14.12	15.96	15.38		10.16	11.39	10.95		11.17	11.83	11.53
	L-3	8.37	9.15	9.2		7.53	7.08	7.68		5.78	6.04	5.87		6.19	7.09	7.1
	L-4	9.53	10.1	10.06		7.04	7.8	7.87		7.26	8.38	7.89		7.13	7.53	7.91
∆∆CT		WT1 vs WC1				WT2 vs WC2				WT3 vs WC3				WT4 vs WC4
		re-1	re-2	re-3		re-1	re-2	re-3		re-1	re-2	re-3		re-1	re-2	re-3
	G-I-7	1.33667	1.69667	1.84667		-1.22667	-0.716667	-0.756667		-4.59333	-4.71333	-4.91333		-4.96667	-5.76667	-4.04667
	G-II-1	-0.266667	0.253333	0.663333		-3.85333	-2.01333	-2.59333		-6.67333	-5.44333	-5.88333		-4.49333	-3.83333	-4.13333
	L-3	-1.55	-0.77	-0.72		-2.37	-2.82	-2.22		-2.92	-2.66	-2.83		-3.4	-2.5	-2.49
	L-4	2.23667	2.80667	2.76667		-2.07667	-1.31667	-1.24667		-0.806667	0.313333	-0.176667		-3.4	-3	-2.62
F(x)=2-∆∆CT		WT1 vs WC1				WT2 vs WC2				WT3 vs WC3				WT4 vs WC4
		re-1	re-2	re-3		re-1	re-2	re-3		re-1	re-2	re-3		re-1	re-2	re-3
	G-I-7	0.395934	0.308498	0.278034		2.34026	1.64338	1.68958		24.1397	26.2334	30.1343		31.2691	54.4427	16.526
	G-II-1	1.20303	0.838956	0.631418		14.4534	4.03714	6.03491		102.064	43.5118	59.0282		22.5231	14.2544	17.5492
	L-3	2.92817	1.70527	1.64718		5.16941	7.06162	4.65893		7.56846	6.32033	7.11074		10.5561	5.65685	5.61778
	L-4	0.212176	0.142925	0.146943		4.21831	2.4909	2.37293		1.74917	0.80478	1.13027		10.5561	8	6.1475
		Average (re1:re3)	SD	P value		Average (re1:re3)	SD	P value		Average (re1:re3)	SD	P value		Average (re1:re3)	SD	P value
	G-I-7	0.327489	0.0612014	0.000988585		1.89107	0.38969	0.0078849		26.8358	3.04237	9.29671e-07		34.0793	19.1139	0.00060963
	G-II-1	0.891133	0.289354	0.532285		8.17514	5.5281	0.00751931		68.2014	30.3349	0.000148781		18.1089	4.16268	0.000118295
	L-3	2.09354	0.723394	0.0215754		5.62999	1.26583	0.000320946		6.99984	0.631412	1.43376e-05		7.2769	2.83991	0.000835199
	L-4	0.167348	0.0388739	0.000208207		3.02738	1.03307	0.00472606		1.22807	0.479729	0.530348		8.23452	2.21362	0.000283644
		Average (re1:re3)	SD			Average (re1:re3)	SD			Average (re1:re3)	SD			Average (re1:re3)	SD
	G-I-7	0.327489	0.0612014	**		1.89107	0.38969	**		26.8358	3.04237	**		34.0793	19.1139	**
	G-II-1	0.891133	0.289354			8.17514	5.5281	**		68.2014	30.3349	**		18.1089	4.16268	**
	L-3	2.09354	0.723394	*		5.62999	1.26583	**		6.99984	0.631412	**		7.2769	2.83991	**
	L-4	0.167348	0.0388739	**		3.02738	1.03307	**		1.22807	0.479729			8.23452	2.21362	**

## Sheet: Sheet3
	The expression data of G-III-1, G-III-2 and G-III-3 by qRT-PCR under the Phytophthora infestans (Pi) inoculation for 1 d (WT1), 4 d (WT2), 6 d (WT3) and 8 d (WT4). For the control group, the sample were inoculated with ddH2O for the same time point, and titled as WC1, WC2, WC3 and WC4, respectively. The experiments were performed on three biological replicates titled Re-1, Re-2 and Re-3.
CT (Control Group)		WC1				WC2				WC3				WC4
		Re-1	Re-2	Re-3	Average	Re-1	Re-2	Re-3	Average	Re-1	Re-2	Re-3	Average	Re-1	Re-2	Re-3	Average
	actin 1	17.79	17.9	18.36	18.0167	16.68	16.77	16.71	16.72	17.64	17.28	17.37	17.43	18.02	18.57	18.63	18.4067
	G-III-1	30.1	30.89	31.07	30.6867	29.69	30.01	30.82	30.1733	29.89	29.6	29.75	29.7467	31.06	31.36	31.36	31.26
	G-III-2	31.09	31.27	31.93	31.43	31.18	31.3	31.76	31.4133	32.33	32.25	32.73	32.4367	33.27	33.35	33.14	33.2533
	G-III-3	28.85	29.26	29.42	29.1767	27.8	27.87	27.99	27.8867	27.98	28.26	28.36	28.2	29.97	30.14	30.13	30.08
CT (Treated Group)		WT1				WT2				WT3				WT4
		Re-1	Re-2	Re-3	Average	Re-1	Re-2	Re-3	Average	Re-1	Re-2	Re-3	Average	Re-1	Re-2	Re-3	Average
	actin 1	17.93	17.79	17.74	17.82	18.15	17.96	17.95	18.02	17.7	17.82	17.63	17.7167	17.88	18.06	17.98	17.9733
	G-III-1	30.43	30.72	30.31	30.4867	29.54	29.54	29.77	29.6167	28.62	29.13	28.61	28.7867	29.66	30.35	29.55	29.8533
	G-III-2	30.62	30.09	30.9	30.5367	32.42	33.22	34.22	33.2867	26.95	26.38	26.51	26.6133	28.69	28.04	27.77	28.1667
	G-III-3	30.25	29.95	29.83	30.01	25.68	25.97	25.91	25.8533	23.74	22.93	22.94	23.2033	23.93	23.52	23.93	23.7933
∆CT (Control Group)		WC1				WC2				WC3				WC4
		Re-1	Re-2	Re-3	Average	Re-1	Re-2	Re-3	Average	Re-1	Re-2	Re-3	Average	Re-1	Re-2	Re-3	Average
	G-III-1	12.08	12.87	13.05	12.6667	12.97	13.29	14.1	13.4533	12.46	12.17	12.32	12.3167	13.04	12.79	12.73	12.8533
	G-III-2	13.07	13.25	13.91	13.41	14.46	14.58	15.04	14.6933	14.9	14.82	15.3	15.0067	15.25	14.78	14.51	14.8467
	G-III-3	10.83	11.24	11.4	11.1567	11.08	11.15	11.27	11.1667	10.55	10.83	10.93	10.77	11.95	11.57	11.5	11.6733
∆CT (Treated Group)		WT1				WT2				WT3				WT4
		Re-1	Re-2	Re-3	Average	Re-1	Re-2	Re-3	Average	Re-1	Re-2	Re-3	Average	Re-1	Re-2	Re-3	Average
	G-III-1	12.61	12.9	12.49		11.52	11.52	11.75		10.9	11.41	10.89		11.69	12.38	11.58
	G-III-2	12.8	12.27	13.08		14.4	15.2	16.2		9.23	8.66	8.79		10.72	10.07	9.8
	G-III-3	12.43	12.13	12.01		7.66	7.95	7.89		6.02	5.21	5.22		5.96	5.55	5.96
∆∆CT		WT1 vs WC1				WT2 vs WC2				WT3 vs WC3				WT4 vs WC4
		Re-1	Re-2	Re-3	Average	Re-1	Re-2	Re-3	Average	Re-1	Re-2	Re-3	Average	Re-1	Re-2	Re-3	Average
	G-III-1	-0.0566667	0.233333	-0.176667		-1.93333	-1.93333	-1.70333		-1.41667	-0.906667	-1.42667		-1.16333	-0.473333	-1.27333
	G-III-2	-0.61	-1.14	-0.33		-0.293333	0.506667	1.50667		-5.77667	-6.34667	-6.21667		-4.12667	-4.77667	-5.04667
	G-III-3	1.27333	0.973333	0.853333		-3.50667	-3.21667	-3.27667		-4.75	-5.56	-5.55		-5.71333	-6.12333	-5.71333
F(x)=2-∆∆CT		WT1 vs WC1				WT2 vs WC2				WT3 vs WC3				WT4 vs WC4
		Re-1	Re-2	Re-3	Average	Re-1	Re-2	Re-3	Average	Re-1	Re-2	Re-3	Average	Re-1	Re-2	Re-3	Average
	G-III-1	1.04006	0.850667	1.13027		3.81937	3.81937	3.25653		2.66968	1.87471	2.68825		2.23974	1.38831	2.41719
	G-III-2	1.52626	2.20381	1.25701		1.22547	0.703847	0.351923		54.8214	81.3836	74.3709		17.4683	27.4107	33.052
	G-III-3	0.413703	0.509328	0.553504		11.3661	9.29636	9.69114		26.9087	47.1766	46.8507		52.4668	69.7119	52.4668
		Average (re1:re3)	SD	P value		Average (re1:re3)	SD	P value		Average (re1:re3)	SD	P value		Average (re1:re3)	SD	P value
	G-III-1	1.007	0.142703	1		3.63175	0.324957	0.00575627		2.41088	0.46443	0.00281885		2.01508	0.550003	0.0223015
	G-III-2	1.66236	0.487851	0.117695		0.760413	0.439511	0.355969		70.192	13.7654	1.14159e-05		25.977	7.89017	0.000181934
	G-III-3	0.492178	0.0714612	0.00802454		10.1179	1.09888	5.72495e-06		40.312	11.6088	5.43181e-05		58.2152	9.95646	7.42904e-06
		Average (re1:re3)	SD	P value		Average (re1:re3)	SD	P value		Average (re1:re3)	SD	P value		Average (re1:re3)	SD	P value
	G-III-1	1.007	0.142703			3.63175	0.324957	**		2.41088	0.46443	**		2.01508	0.550003	*
	G-III-2	1.66236	0.487851			1.22547	0.703847			70.192	13.7654	**		25.977	7.89017	**
	G-III-3	0.492178	0.0714612	**		10.1179	1.09888	**		40.312	11.6088	**		58.2152	9.95646	**

## Sheet: Sheet4
	The expression data of G-I-1, G-I-2, G-I-3, G-I-4, G-I-5, G-I-6 and G-I-7 by qRT-PCR under the Fusarium sulphureum (Fs) inoculation for 1 d (GT1), 2 d (GT2), 3 d (GT3) and 4 d (GT4). For the control group, the sample were inoculated with ddH2O for the same time point, and titled as GC1, GC2, GC3 and GC4, respectively. The experiments were performed on three biological replicates titled re-1, re-2…
CT (Control Group)		GC1				GC2				GC3				GC4
		Re-1	Re-2	Re-3	Average	Re-1	Re-2	Re-3	Average	Re-1	Re-2	Re-3	Average	Re-1	Re-2	Re-3	Average
	Actin 1	17.51	18.01	18.27	17.93	17.34	17.6	17.71	17.55	17.75	18.29	18.23	18.09	17.89	17.98	18.09	17.9867
	G-I-1	26.26	27.16	27.61	27.01	26.33	27.24	27.28	26.95	27.29	27.56	27.67	27.5067	26.91	27.12	27.25	27.0933
	G-I-2	26.5	26.93	26.91	26.78	26.11	26.91	26.89	26.6367	27.26	27.27	27.29	27.2733	26.73	27.23	27.13	27.03
	G-I-3	28.96	29.71	29.35	29.34	28.39	28.67	28.72	28.5933	29.25	29.5	29.39	29.38	28.93	28.88	29.29	29.0333
	G-I-4	31.13	31	31.5	31.21	29.35	29.54	29.76	29.55	28.74	29.09	29.12	28.9833	28.27	28.76	29.13	28.72
	G-I-5	30.74	31.16	31.25	31.05	27.74	28.28	28.42	28.1467	27.84	28.25	28.25	28.1133	26.89	28.17	27.81	27.6233
	G-I-6	33.07	33.46	33.97	33.5	33.68	33.28	33.65	33.5367	33.29	33.52	33.34	33.3833	33.66	33.75	33.63	33.68
	G-I-7	32.35	32.33	32.7	32.46	30.83	31.4	31.2	31.1433	33.99	34.52	34.35	34.2867	32.47	32.35	32.49	32.4367
CT (Treated Group)		GT1				GT2				GT3				GT4
		Re-1	Re-2	Re-3	Average	Re-1	Re-2	Re-3	Average	Re-1	Re-2	Re-3	Average	Re-1	Re-2	Re-3	Average
	Actin 1	18.14	18.41	18.08	18.21	18.44	18.59	18.56	18.53	18.21	18.54	18.42	18.39	18.14	18.61	18.5	18.4167
	G-I-1	26.45	26.73	26.98	26.72	27.22	27.66	27.58	27.4867	26.72	27.23	26.39	26.78	26.32	26.85	26.49	26.5533
	G-I-2	26.66	26.82	26.57	26.6833	25.6	25.75	25.89	25.7467	25.82	26.44	26.02	26.0933	25.29	25.89	25.81	25.6633
	G-I-3	28.29	28.59	28.4	28.4267	27.71	28.13	27.86	27.9	28.17	28.6	28.35	28.3733	27.09	27.71	27.26	27.3533
	G-I-4	30.68	29.7	28.75	29.71	28.16	28.38	28.34	28.2933	28.01	28.53	28.35	28.2967	27.01	27.5	27.3	27.27
	G-I-5	27.07	27.09	27.52	27.2267	28.56	29.12	29.07	28.9167	27.52	27.46	27.41	27.4633	28.14	28.59	28.53	28.42
	G-I-6	32.2	32.75	32.17	32.3733	29.46	29.47	29.65	29.5267	31.92	32.41	31.66	31.9967	29.69	29.2	29.3	29.3967
	G-I-7	31.06	31.15	31.23	31.1467	27.3	27.4	27.46	27.3867	28.77	29.2	29	28.99	27.41	27.58	27.79	27.5933
∆CT (Control Group)		GC1				GC2				GC3				GC4
		Re-1	Re-2	Re-3	Average	Re-1	Re-2	Re-3	Average	Re-1	Re-2	Re-3	Average	Re-1	Re-2	Re-3	Average
	G-I-1	8.33	9.23	9.68	9.08	8.78	9.69	9.73	9.4	9.2	9.47	9.58	9.41667	8.92	9.14	9.16	9.07333
	G-I-2	8.57	9	8.98	8.85	8.56	9.36	9.34	9.08667	9.17	9.18	9.2	9.18333	8.84	9.25	9.04	9.04333
	G-I-3	11.03	11.78	11.42	11.41	10.84	11.12	11.17	11.0433	11.16	11.41	11.3	11.29	11.04	10.9	11.2	11.0467
	G-I-4	13.2	13.07	13.57	13.28	11.8	11.99	12.21	12	10.65	11	11.03	10.8933	10.38	10.78	11.04	10.7333
	G-I-5	12.81	13.23	13.32	13.12	10.19	10.73	10.87	10.5967	9.75	10.16	10.16	10.0233	9	10.19	9.72	9.63667
	G-I-6	15.14	15.53	16.04	15.57	16.13	15.73	16.1	15.9867	15.2	15.43	15.25	15.2933	15.77	15.77	15.54	15.6933
	G-I-7	14.42	14.4	14.77	14.53	13.28	13.85	13.65	13.5933	15.9	16.43	16.26	16.1967	14.58	14.37	14.4	14.45
∆CT (Treated Group)		GT1				GT2				GT3				GT4
		Re-1	Re-2	Re-3	Average	Re-1	Re-2	Re-3	Average	Re-1	Re-2	Re-3	Average	Re-1	Re-2	Re-3	Average
	G-I-1	8.24	8.52	8.77		8.69	9.13	9.05		8.33	8.84	8		7.9	8.43	8.07
	G-I-2	8.45	8.61	8.36		7.07	7.22	7.36		7.43	8.05	7.63		6.87	7.47	7.39
	G-I-3	10.08	10.38	10.19		9.18	9.6	9.33		9.78	10.21	9.96		8.67	9.29	8.84
	G-I-4	12.47	11.49	10.54		9.63	9.85	9.81		9.62	10.14	9.96		8.59	9.08	8.88
	G-I-5	8.86	8.88	9.31		10.03	10.59	10.54		9.13	9.07	9.02		9.72	10.17	10.11
	G-I-6	13.99	14.54	13.96		10.93	10.94	11.12		13.53	14.02	13.27		11.27	10.78	10.88
	G-I-7	12.85	12.94	13.02		8.77	8.87	8.93		10.38	10.81	10.61		8.99	9.16	9.37
		GT1 vs GC1				GT2 vs GC2				GT3 vs GC3				GT4 vs GC4
∆∆CT		Re-1	Re-2	Re-3		Re-1	Re-2	Re-3		Re-1	Re-2	Re-3		Re-1	Re-2	Re-3
	G-I-1	-0.84	-0.56	-0.31		-0.71	-0.27	-0.35		-1.08667	-0.576667	-1.41667		-1.17333	-0.643333	-1.00333
	G-I-2	-0.4	-0.24	-0.49		-2.01667	-1.86667	-1.72667		-1.75333	-1.13333	-1.55333		-2.17333	-1.57333	-1.65333
	G-I-3	-1.33	-1.03	-1.22		-1.86333	-1.44333	-1.71333		-1.51	-1.08	-1.33		-2.37667	-1.75667	-2.20667
	G-I-4	-0.81	-1.79	-2.74		-2.37	-2.15	-2.19		-1.27333	-0.753333	-0.933333		-2.14333	-1.65333	-1.85333
	G-I-5	-4.26	-4.24	-3.81		-0.566667	-0.00666667	-0.0566667		-0.893333	-0.953333	-1.00333		0.0833333	0.533333	0.473333
	G-I-6	-1.58	-1.03	-1.61		-5.05667	-5.04667	-4.86667		-1.76333	-1.27333	-2.02333		-4.42333	-4.91333	-4.81333
	G-I-7	-1.68	-1.59	-1.51		-4.82333	-4.72333	-4.66333		-5.81667	-5.38667	-5.58667		-5.46	-5.29	-5.08
		GT1 vs GC1				GT2 vs GC2				GT3 vs GC3				GT4 vs GC4
F(x)=2-∆∆CT		Re-1	Re-2	Re-3		Re-1	Re-2	Re-3		Re-1	Re-2	Re-3		Re-1	Re-2	Re-3
	G-I-1	1.79005	1.47427	1.23971		1.6358	1.20581	1.27456		2.12383	1.4914	2.66968		2.25532	1.56193	2.00463
	G-I-2	1.31951	1.18099	1.40444		4.04648	3.64689	3.30962		3.37137	2.19365	2.93494		4.51064	2.97592	3.1456
	G-I-3	2.51403	2.04202	2.32947		3.63847	2.71948	3.27918		2.8481	2.11404	2.51403		5.19335	3.37916	4.61608
	G-I-4	1.75321	3.45815	6.6807		5.16941	4.43828	4.56305		2.41719	1.68568	1.90968		4.41782	3.1456	3.61334
	G-I-5	19.1597	18.8959	14.0257		1.4811	1.00463	1.04006		1.85746	1.93634	2.00463		0.943874	0.690956	0.720298
	G-I-6	2.9897	2.04202	3.05252		33.2819	33.052	29.1751		3.39482	2.41719	4.06522		21.4564	30.1343	28.1163
	G-I-7	3.20428	3.01049	2.8481		28.3118	26.4159	25.3398		56.3626	41.8358	48.0567		44.0173	39.1245	33.8246
		GT1 vs GC1				GT2 vs GC2				GT3 vs GC3				GT4 vs GC4
		Average (re1:re3)	SD	P value		Average (re1:re3)	SD	P value		Average (re1:re3)	SD	P value		Average (re1:re3)	SD	P value
	G-I-1	1.50134	0.276168	0.251292		1.37206	0.230984	0.260388		2.09497	0.58967	0.0188686		1.94063	0.351096	0.00569911
	G-I-2	1.30165	0.112792	0.0757163		3.66766	0.368867	0.00248945		2.83332	0.595399	0.00126784		3.54405	0.841382	0.00126306
	G-I-3	2.29517	0.237863	0.00694365		3.21238	0.463122	0.000473964		2.49205	0.367525	0.000820829		4.3962	0.926866	0.000492538
	G-I-4	3.96402	2.50239	0.0367449		4.72358	0.391108	8.10206e-05		2.00419	0.3748	0.00721399		3.72558	0.643494	0.00140012
	G-I-5	17.3604	2.89096	4.4444e-05		1.17526	0.265452	0.485918		1.93281	0.0736453	0.00248333		0.785043	0.138332	0.385965
	G-I-6	2.69475	0.566147	0.0119346		31.8364	2.30756	3.98797e-06		3.29241	0.828772	0.00186169		26.569	4.54116	9.57478e-06
	G-I-7	3.02096	0.17832	0.000252853		26.6892	1.50475	1.06719e-05		48.7517	7.28829	9.62709e-06		38.9888	5.09773	2.06786e-06
		GT1 vs GC1				GT2 vs GC2				GT3 vs GC3				GT4 vs GC4
		Average (re1:re3)	SD			Average (re1:re3)	SD			Average (re1:re3)	SD			Average (re1:re3)	SD
	G-I-1	1.50134	0.276168			1.37206	0.230984			2.09497	0.58967	*		1.94063	0.351096	**
	G-I-2	1.30165	0.112792			3.66766	0.368867	**		2.83332	0.595399	**		3.54405	0.841382	**
	G-I-3	2.29517	0.237863	**		3.21238	0.463122	**		2.49205	0.367525	**		4.3962	0.926866	**
	G-I-4	3.96402	2.50239	*		4.72358	0.391108	**		2.00419	0.3748	**		3.72558	0.643494	**
	G-I-5	17.3604	2.89096	**		1.17526	0.265452			1.93281	0.0736453	**		0.785043	0.138332
	G-I-6	2.69475	0.566147	*		31.8364	2.30756	**		3.29241	0.828772	**		26.569	4.54116	**
	G-I-7	3.02096	0.17832	**		26.6892	1.50475	**		48.7517	7.28829	**		38.9888	5.09773	**

## Sheet: Sheet5
	The expression data of G-II-1, G-II-2, L-1, L-2, L-3 and L-4 by qRT-PCR under the Fusarium sulphureum (Fs) inoculation for 1 d (GT1), 2 d (GT2), 3 d (GT3) and 4 d (GT4). For the control group, the sample were inoculated with ddH2O for the same time point, and titled as GC1, GC2, GC3 and GC4, respectively. The experiments were performed on three biological replicates titled re-1, re-2 and re-3.
CT (Control Group)		GC1				GC2				GC3				GC4
		Re-1	Re-2	Re-3	Average	Re-1	Re-2	Re-3	Average	Re-1	Re-2	Re-3	Average	Re-1	Re-2	Re-3	Average
	Actin 1	17.66	18.12	18.11	17.9633	17.05	17.3	17.34	17.23	17.7	18.41	18.14	18.0833	18.12	18.18	18.48	18.26
	G-II-1	31.04	31.34	31.13	31.17	31.82	32.99	33.35	32.72	32.74	32.95	32.94	32.8767	32.07	32.38	32.15	32.2
	G-II-2	29.59	29.98	29.95	29.84	31.82	32.24	32.98	32.3467	32.99	33.27	33.1	33.12	33.95	33.31	33.86	33.7067
	L-1	34.13	34.5	33.85	34.16	33.81	34.27	33.8	33.96	32.84	33.45	32.89	33.06	33.24	33.16	32.81	33.07
	L-2	33.27	33.65	33.25	33.39	33.22	33.45	33.21	33.2933	32.51	32.61	32.31	32.4767	33.36	33.96	33.77	33.6967
	L-3	31.3	31.87	31.64	31.6033	31.39	32.04	32.28	31.9033	31.01	31.68	31.51	31.4	31.98	32.54	32.89	32.47
	L-4	27.78	27.72	27.68	27.7267	27.19	27.23	27.77	27.3967	28.28	28.44	28.88	28.5333	28.94	28.76	28.88	28.86
CT (Treated Group)		GT1				GT2				GT3				GT4
		Re-1	Re-2	Re-3	Average	Re-1	Re-2	Re-3	Average	Re-1	Re-2	Re-3	Average	Re-1	Re-2	Re-3	Average
	Actin 1	17.94	18.27	18.2	18.1367	17.69	18.25	17.91	17.95	17.88	18.25	18.13	18.0867	17.57	17.84	18.14	17.85
	G-II-1	31.6	32.15	31.69	31.8133	31.93	31.88	32.67	32.16	31.78	31.75	32.1	31.8767	30.67	31.21	30.85	30.91
	G-II-2	30.43	31.41	31.46	31.1	30.63	30.78	31.02	30.81	31.57	31.71	31.72	31.6667	29.64	30.36	30.02	30.0067
	L-1	30.12	30.84	30.47	30.4767	30.78	29.87	31.75	30.8	31.54	31.67	31.16	31.4567	30.16	29.88	30.03	30.0233
	L-2	32	32.32	32.26	32.1933	29.28	29.88	29.53	29.5633	30.9	30.22	30.51	30.5433	28.48	28.92	28.97	28.79
	L-3	31.54	31.45	31.93	31.64	33.44	34.38	32.61	33.4767	33.7	34.58	33.45	33.91	33.17	33.47	33.95	33.53
	L-4	25.03	25.33	25.21	25.19	22.15	22.38	22.55	22.36	23.59	24.21	23.93	23.91	22.34	22.66	22.98	22.66
∆CT (Control Group)		GC1				GC2				GC3				GC4
		Re-1	Re-2	Re-3	Average	Re-1	Re-2	Re-3	Average	Re-1	Re-2	Re-3	Average	Re-1	Re-2	Re-3	Average
	G-II-1	13.08	13.38	13.17	13.21	14.59	15.76	16.12	15.49	14.66	14.87	14.86	14.7967	13.81	14.12	13.89	13.94
	G-II-2	11.63	12.02	11.99	11.88	14.59	15.01	15.75	15.1167	14.91	15.19	15.02	15.04	15.69	15.05	15.6	15.4467
	L-1	16.17	16.54	15.89	16.2	16.58	17.04	16.57	16.73	14.76	15.37	14.81	14.98	14.98	14.9	14.55	14.81
	L-2	15.31	15.69	15.29	15.43	15.99	16.22	15.98	16.0633	14.43	14.53	14.23	14.3967	15.1	15.7	15.51	15.4367
	L-3	13.34	13.91	13.68	13.6433	14.16	14.81	15.05	14.6733	12.93	13.6	13.43	13.32	13.72	14.28	14.63	14.21
	L-4	9.82	9.76	9.72	9.76667	9.96	10	10.54	10.1667	10.2	10.36	10.8	10.4533	10.68	10.5	10.62	10.6
∆CT (Treated Group)		GT1				GT2				GT3				GT4
		Re-1	Re-2	Re-3	Average	Re-1	Re-2	Re-3	Average	Re-1	Re-2	Re-3	Average	Re-1	Re-2	Re-3	Average
	G-II-1	13.46	14.01	13.55		13.98	13.93	14.72		13.69	13.66	14.01		12.82	13.36	13
	G-II-2	12.29	13.27	13.32		12.68	12.83	13.07		13.48	13.62	13.63		11.79	12.51	12.17
	L-1	11.98	12.7	12.33		12.83	11.92	13.8		13.45	13.58	13.07		12.31	12.03	12.18
	L-2	13.86	14.18	14.12		11.33	11.93	11.58		12.81	12.13	12.42		10.63	11.07	11.12
	L-3	13.4	13.31	13.79		15.49	16.43	14.66		15.61	16.49	15.36		15.32	15.62	16.1
	L-4	6.89	7.19	7.07		4.2	4.43	4.6		5.5	6.12	5.84		4.49	4.81	5.13
		GT1 vs GC1				GT2 vs GC2				GT3 vs GC3				GT4 vs GC4
∆∆CT		Re-1	Re-2	Re-3		Re-1	Re-2	Re-3		Re-1	Re-2	Re-3		Re-1	Re-2	Re-3
	G-II-1	0.25	0.8	0.34		-1.51	-1.56	-0.77		-1.10667	-1.13667	-0.786667		-1.12	-0.58	-0.94
	G-II-2	0.41	1.39	1.44		-2.43667	-2.28667	-2.04667		-1.56	-1.42	-1.41		-3.65667	-2.93667	-3.27667
	L-1	-4.22	-3.5	-3.87		-3.9	-4.81	-2.93		-1.53	-1.4	-1.91		-2.5	-2.78	-2.63
	L-2	-1.57	-1.25	-1.31		-4.73333	-4.13333	-4.48333		-1.58667	-2.26667	-1.97667		-4.80667	-4.36667	-4.31667
	L-3	-0.243333	-0.333333	0.146667		0.816667	1.75667	-0.0133333		2.29	3.17	2.04		1.11	1.41	1.89
	L-4	-2.87667	-2.57667	-2.69667		-5.96667	-5.73667	-5.56667		-4.95333	-4.33333	-4.61333		-6.11	-5.79	-5.47
F(x)=2-∆∆CT		GT1 vs GC1				GT2 vs GC2				GT3 vs GC3				GT4 vs GC4
		Re-1	Re-2	Re-3		Re-1	Re-2	Re-3		Re-1	Re-2	Re-3		Re-1	Re-2	Re-3
	G-II-1	0.840896	0.574349	0.790041		2.8481	2.94854	1.70527		2.15348	2.19872	1.72508		2.17347	1.49485	1.91853
	G-II-2	0.752623	0.381565	0.368567		5.41389	4.87927	4.1315		2.94854	2.67586	2.65737		12.6115	7.6564	9.69114
	L-1	18.6357	11.3137	14.6213		14.9285	28.0514	7.6211		2.88786	2.63902	3.75809		5.65685	6.86852	6.19026
	L-2	2.96905	2.37841	2.47942		26.5996	17.5492	22.3675		3.00355	4.8121	3.93583		27.9866	20.6299	19.9272
	L-3	1.18372	1.25992	0.903335		0.567752	0.295931	1.00928		0.204476	0.111105	0.243164		0.463294	0.376312	0.269807
	L-4	7.34451	5.9656	6.48302		62.5382	53.3223	47.3951		30.9815	20.1587	24.4766		69.0706	55.3304	44.3235
		GT1 vs GC1				GT2 vs GC2				GT3 vs GC3				GT4 vs GC4
		Average (re1:re3)	SD	P value		Average (re1:re3)	SD	P value		Average (re1:re3)	SD	P value		Average (re1:re3)	SD	P value
	G-II-1	0.735096	0.141514	0.0734232		2.50064	0.690636	0.0723448		2.02576	0.261375	0.00153348		1.86228	0.342789	0.00874853
	G-II-2	0.500918	0.21808	0.0392742		4.80822	0.644141	0.00322444		2.76059	0.163032	0.000102583		9.98634	2.4907	0.000337479
	L-1	14.8569	3.6667	0.000160892		16.867	10.3522	0.0023473		3.09499	0.587588	0.00289337		6.23855	0.607276	6.97634e-05
	L-2	2.60896	0.315908	0.00107727		22.1721	4.52837	2.00511e-05		3.91716	0.904422	0.000842612		22.8479	4.46411	4.45117e-05
	L-3	1.11566	0.187784	0.553015		0.624323	0.360026	0.212777		0.186248	0.0678899	0.00325959		0.369804	0.0969075	0.0135701
	L-4	6.59771	0.696575	7.79547e-06		54.4185	7.63085	1.26806e-05		25.2056	5.44806	5.27868e-05		56.2415	12.3987	7.22921e-06
		GT1 vs GC1				GT2 vs GC2				GT3 vs GC3				GT4 vs GC4
		Average (re1:re3)	SD			Average (re1:re3)	SD			Average (re1:re3)	SD			Average (re1:re3)	SD
	G-II-1	0.735096	0.141514			2.50064	0.690636			2.02576	0.261375	**		1.86228	0.342789	**
	G-II-2	0.500918	0.21808	*		4.80822	0.644141	**		2.76059	0.163032	**		9.98634	2.4907	**
	L-1	14.8569	3.6667	**		16.867	10.3522	**		3.09499	0.587588	**		6.23855	0.607276	**
	L-2	2.60896	0.315908	**		22.1721	4.52837	**		3.91716	0.904422	**		22.8479	4.46411	**
	L-3	1.11566	0.187784			0.624323	0.360026			0.186248	0.0678899	**		0.369804	0.0969075	*
	L-4	6.59771	0.696575	**		54.4185	7.63085	**		25.2056	5.44806	**		56.2415	12.3987	**

## Sheet: Sheet6
	The expression data of G-III-1, G-III-2 and G-III-3 by qRT-PCR under the Fusarium sulphureum (Fs) inoculation for 1 d (GT1), 2 d (GT2), 3 d (GT3) and 4 d (GT4). For the control group, the sample were inoculated with ddH2O for the same time point, and titled as GC1, GC2, GC3 and GC4, respectively. The experiments were performed on three biological replicates titled re-1, re-2 and re-3.
CT (Control Group)		GC1				GC2				GC3				GC4
		Re-1	Re-2	Re-3	Average	Re-1	Re-2	Re-3	Average	Re-1	Re-2	Re-3	Average	Re-1	Re-2	Re-3	Average
	Actin-1	18.29	18.29	18.41	18.33	18.4	18.87	18.73	18.6667	18.05	18.72	18.71	18.4933	17.91	18.29	18.35	18.1833
	G-III-1	32.17	32.44	32.67	32.4267	32.99	32.56	32.79	32.78	32.8	32.77	32.85	32.8067	33.42	33.97	33.78	33.7233
	G-III-2	31.81	31.97	32.33	32.0367	31.78	32.05	32.13	31.9867	32.41	32.42	32.53	32.4533	33.67	33.23	33.49	33.4633
	G-III-3	30.2	30.45	30.76	30.47	30.08	30.18	30.35	30.2033	30.55	30.99	31.2	30.9133	29.93	30.11	30.07	30.0367
CT (Treated Group)		GT1				GT2				GT3				GT4
		Re-1	Re-2	Re-3	Average	Re-1	Re-2	Re-3	Average	Re-1	Re-2	Re-3	Average	Re-1	Re-2	Re-3	Average
	Actin-1	17.83	18.28	18.53	18.2133	18.21	18.17	17.65	18.01	18.32	18.11	18.28	18.2367	17.89	18.32	18.26	18.1567
	G-III-1	29.86	30.25	30.48	30.1967	30.88	30.29	30.18	30.45	32.24	31.3	30.9	31.48	30.83	32.33	32.99	32.05
	G-III-2	29.59	29.99	29.39	29.6567	31.84	31.76	30.97	31.5233	32.22	32.91	32.36	32.4967	31.66	32.38	31.55	31.8633
	G-III-3	26.81	26.92	26.18	26.6367	26.1	25.49	25.09	25.56	26.24	25.82	26.31	26.1233	25.09	25.64	25.18	25.3033
∆CT (Control Group)		GC1				GC2				GC3				GC4
		Re-1	Re-2	Re-3	Average	Re-1	Re-2	Re-3	Average	Re-1	Re-2	Re-3	Average	Re-1	Re-2	Re-3	Average
	G-III-1	13.84	14.11	14.34	14.0967	14.32	13.89	14.12	14.11	14.31	14.28	14.36	14.3167	15.24	15.79	15.6	15.5433
	G-III-2	13.48	13.64	14	13.7067	13.11	13.38	13.46	13.3167	13.92	13.93	14.04	13.9633	15.49	15.05	15.31	15.2833
	G-III-3	11.87	12.12	12.43	12.14	11.41	11.51	11.68	11.5333	12.06	12.5	12.71	12.4233	11.75	11.93	11.89	11.8567
∆CT (Treated Group)		GT1				GT2				GT3				GT4
		Re-1	Re-2	Re-3	Average	Re-1	Re-2	Re-3	Average	Re-1	Re-2	Re-3	Average	Re-1	Re-2	Re-3	Average
	G-III-1	11.65	12.04	12.27		12.87	12.28	12.17		14	13.06	12.66		12.67	14.17	14.83
	G-III-2	11.38	11.78	11.18		13.83	13.75	12.96		13.98	14.67	14.12		13.5	14.22	13.39
	G-III-3	8.6	8.71	7.97		8.09	7.48	7.08		8	7.58	8.07		6.93	7.48	7.02
		GT1 vs GC1				GT2 vs GC2				GT3 vs GC3				GT4 vs GC4
∆∆CT		Re-1	Re-2	Re-3		Re-1	Re-2	Re-3		Re-1	Re-2	Re-3		Re-1	Re-2	Re-3
	G-III-1	-2.44667	-2.05667	-1.82667		-1.24	-1.83	-1.94		-0.316667	-1.25667	-1.65667		-2.87333	-1.37333	-0.713333
	G-III-2	-2.32667	-1.92667	-2.52667		0.513333	0.433333	-0.356667		0.0166667	0.706667	0.156667		-1.78333	-1.06333	-1.89333
	G-III-3	-3.54	-3.43	-4.17		-3.44333	-4.05333	-4.45333		-4.42333	-4.84333	-4.35333		-4.92667	-4.37667	-4.83667
F(x)=2-∆∆CT		GT1 vs GC1				GT2 vs GC2				GT3 vs GC3				GT4 vs GC4
		Re-1	Re-2	Re-3		Re-1	Re-2	Re-3		Re-1	Re-2	Re-3		Re-1	Re-2	Re-3
	G-III-1	5.45155	4.16024	3.54717		2.36199	3.55537	3.83706		1.24545	2.38943	3.15287		7.32756	2.59068	1.63959
	G-III-2	5.01645	3.80176	5.76239		0.700602	0.740549	1.28046		0.988514	0.612734	0.897095		3.44221	2.08975	3.71493
	G-III-3	11.6318	10.7779	18.0009		10.8779	16.6026	21.9072		21.4564	28.7071	20.4401		30.4141	20.7734	28.5747
		GT1 vs GC1				GT2 vs GC2				GT3 vs GC3				GT4 vs GC4
		Average (re1:re3)	SD	P value		Average (re1:re3)	SD	P value		Average (re1:re3)	SD	P value		Average (re1:re3)	SD	P value
	G-III-1	4.38632	0.972113	0.000804674		3.25147	0.783087	0.00262391		2.26258	0.960017	0.0537442		3.85261	3.04674	0.0661649
	G-III-2	4.8602	0.98961	0.000642918		0.907205	0.323868	0.544235		0.832781	0.195972	0.242458		3.0823	0.870314	0.00550752
	G-III-3	13.4702	3.9469	0.000191429		16.4626	5.51596	0.000195994		23.5345	4.50827	5.00175e-05		26.5874	5.11836	1.23219e-05
		GT1 vs GC1				GT2 vs GC2				GT3 vs GC3				GT4 vs GC4
		Average (re1:re3)	SD	P value		Average (re1:re3)	SD	P value		Average (re1:re3)	SD	P value		Average (re1:re3)	SD	P value
	G-III-1	4.38632	0.972113	**		3.25147	0.783087	**		2.26258	0.960017			3.85261	3.04674
	G-III-2	4.8602	0.98961	**		0.907205	0.323868			0.832781	0.195972			3.0823	0.870314	*
	G-III-3	13.4702	3.9469	**		16.4626	5.51596	**		23.5345	4.50827	**		26.5874	5.11836	**

## Sheet: WT vs WC
Gene Name	Gene ID	Treatment	Average	SD	Label
G-I-2	PGSC0003DMP400007130	T1	0.755284	0.165784
		T2	2.67857	0.818525	*
		T3	2.23303	0.732889
		T4	1.9625	0.774299
G-I-3	PGSC0003DMP400030282	T1	0.412221	0.164859	*
		T2	1.15618	0.448675
		T3	52.056	5.41272	**
		T4	9.8431	2.19827	**
G-I-4	PGSC0003DMP400032146	T1	1.8601	1.08132
		T2	0.496269	0.175655	*
		T3	4.07424	1.31039	**
		T4	3.00139	1.71864	*
G-I-5	PGSC0003DMP400041968	T1	0.32694	0.0629462	**
		T2	0.433312	0.00754546	**
		T3	2.21087	0.290008	**
		T4	12.3298	4.2602	**
G-I-6	PGSC0003DMP400049549	T1	0.938926	0.100419
		T2	5.68475	2.20289	**
		T3	239.389	107.953	**
		T4	430.802	155.722	**
G-I-7	PGSC0003DMP400055136	T1	0.327489	0.0612014	**
		T2	1.89107	0.38969	**
		T3	26.8358	3.04237	**
		T4	34.0793	19.1139	**
G-II-1	PGSC0003DMP400001977	T1	0.891133	0.289354
		T2	8.17514	5.5281	**
		T3	68.2014	30.3349	**
		T4	18.1089	4.16268	**
G-III-1	PGSC0003DMP400008766	T1	1.007	0.142703
		T2	3.63175	0.324957	**
		T3	2.41088	0.46443	**
		T4	2.01508	0.550003	*
G-III-2	PGSC0003DMP400045383	T1	1.66236	0.487851
		T2	1.22547	0.703847
		T3	70.192	13.7654	**
		T4	25.977	7.89017	**
G-III-3	PGSC0003DMP400067047	T1	0.492178	0.0714612	**
		T2	10.1179	1.09888	**
		T3	40.312	11.6088	**
		T4	58.2152	9.95646	**
L-3	PGSC0003DMP400046287	T1	2.09354	0.723394	*
		T2	5.62999	1.26583	**
		T3	6.99984	0.631412	**
		T4	7.2769	2.83991	**
L-4	PGSC0003DMP400052506	T1	0.167348	0.0388739	**
		T2	3.02738	1.03307	**
		T3	1.22807	0.479729
		T4	8.23452	2.21362	**

## Sheet: GT vs GC
			Average (re1:re3)	SD	Lable
G-I-1	PGSC0003DMP400007093	T1	1.50134	0.276168
		T2	1.37206	0.230984
		T3	2.09497	0.58967	*
		T4	1.94063	0.351096	**
G-I-2	PGSC0003DMP400007130	T1	1.30165	0.112792
		T2	3.66766	0.368867	**
		T3	2.83332	0.595399	**
		T4	3.54405	0.841382	**
G-I-3	PGSC0003DMP400030282	T1	2.29517	0.237863	**
		T2	3.21238	0.463122	**
		T3	2.49205	0.367525	**
		T4	4.3962	0.926866	**
G-I-4	PGSC0003DMP400032146	T1	3.96402	2.50239	*
		T2	4.72358	0.391108	**
		T3	2.00419	0.3748	**
		T4	3.72558	0.643494	**
G-I-5	PGSC0003DMP400041968	T1	17.3604	2.89096	**
		T2	1.17526	0.265452
		T3	1.93281	0.0736453	**
		T4	0.785043	0.138332
G-I-6	PGSC0003DMP400049549	T1	2.69475	0.566147	*
		T2	31.8364	2.30756	**
		T3	3.29241	0.828772	**
		T4	26.569	4.54116	**
G-I-7	PGSC0003DMP400055136	T1	3.02096	0.17832	**
		T2	26.6892	1.50475	**
		T3	48.7517	7.28829	**
		T4	38.9888	5.09773	**
G-III-3	PGSC0003DMP400067047	T1	13.4702	3.9469	**
		T2	16.4626	5.51596	**
		T3	23.5345	4.50827	**
		T4	26.5874	5.11836	**
L-2	PGSC0003DMP400040948	T1	2.60896	0.315908	**
		T2	22.1721	4.52837	**
		T3	3.91716	0.904422	**
		T4	22.8479	4.46411	**
L-4	PGSC0003DMP400052506	T1	6.59771	0.696575	**
		T2	54.4185	7.63085	**
		T3	25.2056	5.44806	**
		T4	56.2415	12.3987	**
